# Supplementary material for: Identification of 11 candidate structured noncoding RNA motifs in humans by comparative genomics
Source: BMC Genomics. 2021 Mar 9;22:164. doi: 10.1186/s12864-021-07474-9 (PMC7941889; doi:10.1186/s12864-021-07474-9)
Supplement: Supplementary file 3 — Additional file 3. Motif ACVR2B_21,548 Stockholm file. [file 12864_2021_7474_MOESM3_ESM.txt]

# STOCKHOLM 1.0
#=GF AU Infernal 1.1

#=GS NC_036906.1/103458513-103458439    DE Pongo abelii isolate Susie chromosome 3, Susie_PABv2, whole genome shotgun sequence
#=GS NW_019937212.1/90197743-90197817   DE Pongo abelii isolate Susie chromosome 3 genomic scaffold, Susie_PABv2 Scaffold_10_154m, whole genome shotgun sequence
#=GS NG_011791.1/29424-29498            DE Homo sapiens activin A receptor type 2B (ACVR2B), RefSeqGene on chromosome 3
#=GS NW_014013864.1/4089612-4089538     DE Pan paniscus isolate Ulindi chromosome 3 genomic scaffold, panpan1.1 scf1120388623463b, whole genome shotgun sequence
#=GS NT_022517.19/38468722-38468796     DE Homo sapiens chromosome 3 genomic scaffold, GRCh38.p12 Primary Assembly HSCHR3_CTG1
#=GS NC_000003.12/38478722-38478796     DE Homo sapiens chromosome 3, GRCh38.p12 Primary Assembly
#=GS NC_027871.1/38657458-38657532      DE Pan paniscus isolate Ulindi chromosome 3, panpan1.1, whole genome shotgun sequence
#=GS NW_006789542.1/87865-87782         DE Lipotes vexillifer unplaced genomic scaffold, Lipotes_vexillifer_v1 scaffold539, whole genome shotgun sequence
#=GS NC_018427.2/39173304-39173378      DE Gorilla gorilla gorilla chromosome 3, gorGor4, whole genome shotgun sequence
#=GS NW_017493682.1/39173304-39173378   DE Gorilla gorilla gorilla chromosome 3 genomic scaffold, gorGor4, whole genome shotgun sequence
#=GS NW_019932799.1/53038383-53038309   DE Pan troglodytes isolate Yerkes chimp pedigree #C0471 (Clint) chromosome 3 genomic scaffold, Clint_PTRv2 Scaffold_6_91m, whole genome shotgun sequence
#=GS NC_036882.1/38664185-38664259      DE Pan troglodytes isolate Yerkes chimp pedigree #C0471 (Clint) chromosome 3, Clint_PTRv2, whole genome shotgun sequence
#=GS NW_020172172.1/1629051-1629139     DE Neophocaena asiaeorientalis asiaeorientalis breed wild unplaced genomic scaffold, Neophocaena_asiaeorientalis_V1 scaffold265, whole genome shotgun sequence
#=GS NW_004438508.1/4912395-4912307     DE Orcinus orca isolate Morgan unplaced genomic scaffold, Oorc_1.1 Scaffold94, whole genome shotgun sequence
#=GS NW_019873593.1/2263660-2263572     DE Physeter catodon isolate SW-GA unplaced genomic scaffold, ASM283717v1 scaffold70, whole genome shotgun sequence
#=GS NW_012003613.1/5940512-5940438     DE Cercocebus atys isolate FAK unplaced genomic scaffold, Caty_1.0 Scaffold37, whole genome shotgun sequence
#=GS NG_011791.1/29614-29673            DE Homo sapiens activin A receptor type 2B (ACVR2B), RefSeqGene on chromosome 3
#=GS NW_014013864.1/4089422-4089363     DE Pan paniscus isolate Ulindi chromosome 3 genomic scaffold, panpan1.1 scf1120388623463b, whole genome shotgun sequence
#=GS NW_019932799.1/53038193-53038134   DE Pan troglodytes isolate Yerkes chimp pedigree #C0471 (Clint) chromosome 3 genomic scaffold, Clint_PTRv2 Scaffold_6_91m, whole genome shotgun sequence
#=GS NC_036882.1/38664375-38664434      DE Pan troglodytes isolate Yerkes chimp pedigree #C0471 (Clint) chromosome 3, Clint_PTRv2, whole genome shotgun sequence
#=GS NT_022517.19/38468912-38468971     DE Homo sapiens chromosome 3 genomic scaffold, GRCh38.p12 Primary Assembly HSCHR3_CTG1
#=GS NC_000003.12/38478912-38478971     DE Homo sapiens chromosome 3, GRCh38.p12 Primary Assembly
#=GS NC_027871.1/38657648-38657707      DE Pan paniscus isolate Ulindi chromosome 3, panpan1.1, whole genome shotgun sequence
#=GS NW_012106419.1/1059589-1059515     DE Mandrillus leucophaeus isolate KB7577 unplaced genomic scaffold, Mleu.le_1.0 Scaffold595, whole genome shotgun sequence
#=GS NW_014804636.1/804090-804016       DE Macaca mulatta isolate 17573 chromosome 2 genomic scaffold, Mmul_8.0.1, whole genome shotgun sequence
#=GS NW_005092962.1/26663462-26663536   DE Macaca fascicularis chromosome 2 genomic scaffold, Macaca_fascicularis_5.0, whole genome shotgun sequence
#=GS NW_012018354.1/8607012-8607086     DE Macaca nemestrina isolate M95218 unplaced genomic scaffold, Mnem_1.0 Scaffold8, whole genome shotgun sequence
#=GS NC_027894.1/104250036-104249962    DE Macaca mulatta isolate 17573 chromosome 2, Mmul_8.0.1, whole genome shotgun sequence
#=GS NC_022273.1/93382205-93382279      DE Macaca fascicularis chromosome 2, Macaca_fascicularis_5.0, whole genome shotgun sequence
#=GS NW_018334970.1/82745-82833         DE Odocoileus virginianus texanus isolate animal Pink-7 unplaced genomic scaffold, Ovir.te_1.0 scaffold1914, whole genome shotgun sequence
#=GS NW_016814090.1/986753-986679       DE Rhinopithecus bieti isolate Rb0 unplaced genomic scaffold, ASM169854v1, whole genome shotgun sequence
#=GS NW_019317900.1/203781-203855       DE Piliocolobus tephrosceles isolate RC106 unplaced genomic scaffold, ASM277652v1 PDMG01001578.1, whole genome shotgun sequence
#=GS NW_010813132.1/38368-38442         DE Rhinopithecus roxellana isolate Xiao Hai unplaced genomic scaffold, Rrox_v1 ENSRROG029262, whole genome shotgun sequence

NC_036906.1/103458513-103458439            AGGGCU.U-UGCAAAACCUUGAUUUgccc...............cgguUUCCAGGGUUUUGUUUUUGACAUUGGgUUCU.uUCCA.GCGGCCCU
#=GR NC_036906.1/103458513-103458439    PP ******.*.8*******************...............****88*****************************.87***.********
NW_019937212.1/90197743-90197817           AGGGCU.U-UGCAAAACCUUGAUUUgccc...............cgguUUCCAGGGUUUUGUUUUUGACAUUGGgUUCU.uUCCA.GCGGCCCU
#=GR NW_019937212.1/90197743-90197817   PP ******.*.8*******************...............****88*****************************.87***.********
NG_011791.1/29424-29498                    AGGGCU.U-UGCAAAACCUUGAUUUgccc...............cgguUACCAGGGUUUUGUUUUUGACAUUGGgUUCU.uUCCA.GCGGCCCU
#=GR NG_011791.1/29424-29498            PP ******.*.8*******************...............***********************************.87***.********
NW_014013864.1/4089612-4089538             AGGGCU.U-UGCAAAACCUUGAUUUgccc...............cgguUACCAGGGUUUUGUUUUUGACAUUGGgUUCU.uUCCA.GCGGCCCU
#=GR NW_014013864.1/4089612-4089538     PP ******.*.8*******************...............***********************************.87***.********
NT_022517.19/38468722-38468796             AGGGCU.U-UGCAAAACCUUGAUUUgccc...............cgguUACCAGGGUUUUGUUUUUGACAUUGGgUUCU.uUCCA.GCGGCCCU
#=GR NT_022517.19/38468722-38468796     PP ******.*.8*******************...............***********************************.87***.********
NC_000003.12/38478722-38478796             AGGGCU.U-UGCAAAACCUUGAUUUgccc...............cgguUACCAGGGUUUUGUUUUUGACAUUGGgUUCU.uUCCA.GCGGCCCU
#=GR NC_000003.12/38478722-38478796     PP ******.*.8*******************...............***********************************.87***.********
NC_027871.1/38657458-38657532              AGGGCU.U-UGCAAAACCUUGAUUUgccc...............cgguUACCAGGGUUUUGUUUUUGACAUUGGgUUCU.uUCCA.GCGGCCCU
#=GR NC_027871.1/38657458-38657532      PP ******.*.8*******************...............***********************************.87***.********
NW_006789542.1/87865-87782                 AGGGCU.UC-GCAAAACUUUGAUUUgcaaaaccu.....caaucugguUUUCAGGGUUUUGUUUUGCCAUCAGG.UUCU..GCUUaGGGGCCCU
#=GR NW_006789542.1/87865-87782         PP ******.**.************************.....*********889***********************.****..9************
NC_018427.2/39173304-39173378              AGGGCU.U-UGCAAAACCUUGAUUUgccc...............ugguUACCAGGGUUUUGUUUUUGACAUUGGgUUCU.uUCCA.GCAGCCCU
#=GR NC_018427.2/39173304-39173378      PP ******.*.8*******************...............***********************************.87***.********
NW_017493682.1/39173304-39173378           AGGGCU.U-UGCAAAACCUUGAUUUgccc...............ugguUACCAGGGUUUUGUUUUUGACAUUGGgUUCU.uUCCA.GCAGCCCU
#=GR NW_017493682.1/39173304-39173378   PP ******.*.8*******************...............***********************************.87***.********
NW_019932799.1/53038383-53038309           AGGGCU.U-UGCAAAACCUUGAUUUgccc...............cgguUACCAGGGUUUUGUUUUUGACAUUGGgUUCU.uUCCA.GCAGCCCU
#=GR NW_019932799.1/53038383-53038309   PP ******.*.8*******************...............***********************************.87***.********
NC_036882.1/38664185-38664259              AGGGCU.U-UGCAAAACCUUGAUUUgccc...............cgguUACCAGGGUUUUGUUUUUGACAUUGGgUUCU.uUCCA.GCAGCCCU
#=GR NC_036882.1/38664185-38664259      PP ******.*.8*******************...............***********************************.87***.********
NW_020172172.1/1629051-1629139             AGGGCU.UC-GCAAAACUUUGAUUUgcaaaaccucaauccagucugguUUUCAGGGUUUUGUUUUGCCAUCAGG.UUCU..GCUUaGGGGCCCU
#=GR NW_020172172.1/1629051-1629139     PP ******.**.*************************************9889***********************.****..9************
NW_004438508.1/4912395-4912307             AGGGCU.UC-GCAAAACUUUGAUUUgcaaaaccucaauccagucugguUUUCAGGGUUUUGUUUUGCCAUCAGG.UUCU..GCUUaGGGGCCCU
#=GR NW_004438508.1/4912395-4912307     PP ******.**.*************************************9889***********************.****..9************
NW_019873593.1/2263660-2263572             AGGGCU.U-UGCAAAACUUUGAUUUgcaaaaccucaauccagucugguUUUCAGGGUUUUGUUUUGACAUCAGG.UUCU..GCUUaGAGGCCCU
#=GR NW_019873593.1/2263660-2263572     PP ******.*.8*************************************9889***********************.****..9************
NW_012003613.1/5940512-5940438             AGGGCU.U-UGCAAAACCUUGAUUUgccc...............cgguUUCCAAGGUUUUGUUUUUGACAUUGAgUUCU.uUCCA.GCGGCCCU
#=GR NW_012003613.1/5940512-5940438     PP ******.*.8*******************...............****88***********************77****.86999.********
NG_011791.1/29614-29673                    GGGAUC.ACUGUU-GGCCUCA-UGC.......................U-CUGGGGCCUAGCUUAAUAC--AGG.-UCUucUCCU.--GGUCCC
#=GR NG_011791.1/29614-29673            PP ******.******.*******.***.......................*.****************999..***..999998999...******
NW_014013864.1/4089422-4089363             GGGAUC.ACUGUU-GGCCUCA-UGC.......................U-CUGGGGCCUAGCUUAAUAC--AGG.-UCUucUCCU.--GGUCCC
#=GR NW_014013864.1/4089422-4089363     PP ******.******.*******.***.......................*.****************999..***..999998999...******
NW_019932799.1/53038193-53038134           GGGAUC.ACUGUU-GGCCUCA-UGC.......................U-CUGGGGCCUAGCUUAAUAC--AGG.-UCUucUCCU.--GGUCCC
#=GR NW_019932799.1/53038193-53038134   PP ******.******.*******.***.......................*.****************999..***..999998999...******
NC_036882.1/38664375-38664434              GGGAUC.ACUGUU-GGCCUCA-UGC.......................U-CUGGGGCCUAGCUUAAUAC--AGG.-UCUucUCCU.--GGUCCC
#=GR NC_036882.1/38664375-38664434      PP ******.******.*******.***.......................*.****************999..***..999998999...******
NT_022517.19/38468912-38468971             GGGAUC.ACUGUU-GGCCUCA-UGC.......................U-CUGGGGCCUAGCUUAAUAC--AGG.-UCUucUCCU.--GGUCCC
#=GR NT_022517.19/38468912-38468971     PP ******.******.*******.***.......................*.****************999..***..999998999...******
NC_000003.12/38478912-38478971             GGGAUC.ACUGUU-GGCCUCA-UGC.......................U-CUGGGGCCUAGCUUAAUAC--AGG.-UCUucUCCU.--GGUCCC
#=GR NC_000003.12/38478912-38478971     PP ******.******.*******.***.......................*.****************999..***..999998999...******
NC_027871.1/38657648-38657707              GGGAUC.ACUGUU-GGCCUCA-UGC.......................U-CUGGGGCCUAGCUUAAUAC--AGG.-UCUucUCCU.--GGUCCC
#=GR NC_027871.1/38657648-38657707      PP ******.******.*******.***.......................*.****************999..***..999998999...******
NW_012106419.1/1059589-1059515             AGGGCU.U-UGCAAAACCUUGAUUUgccc...............cgguUUCCAAGGUUUUGUUUUUGACCUUGAgUUCU.uUCCA.GCGGCCCU
#=GR NW_012106419.1/1059589-1059515     PP ******.*.8*******************...............****88***********************77****.86899.********
NW_014804636.1/804090-804016               AGGGCU.U-UGCAAAACCUUGAUUUgccc...............cgguUUCCAAGGUUUUGUUUUUGACAUUGAgUUCU.uUCCA.GUGGCCCU
#=GR NW_014804636.1/804090-804016       PP ******.*.8*******************...............****88***********************77****.86999.********
NW_005092962.1/26663462-26663536           AGGGCU.U-UGCAAAACCUUGAUUUgccc...............cgguUUCCAAGGUUUUGUUUUUGACAUUGAgUUCU.uUCCA.GUGGCCCU
#=GR NW_005092962.1/26663462-26663536   PP ******.*.8*******************...............****88***********************77****.86999.********
NW_012018354.1/8607012-8607086             AGGGCU.U-UGCAAAACCUUGAUUUgccc...............cgguUUCCAAGGUUUUGUUUUUGACAUUGAgUUCU.uUCCA.GUGGCCCU
#=GR NW_012018354.1/8607012-8607086     PP ******.*.8*******************...............****88***********************77****.86999.********
NC_027894.1/104250036-104249962            AGGGCU.U-UGCAAAACCUUGAUUUgccc...............cgguUUCCAAGGUUUUGUUUUUGACAUUGAgUUCU.uUCCA.GUGGCCCU
#=GR NC_027894.1/104250036-104249962    PP ******.*.8*******************...............****88***********************77****.86999.********
NC_022273.1/93382205-93382279              AGGGCU.U-UGCAAAACCUUGAUUUgccc...............cgguUUCCAAGGUUUUGUUUUUGACAUUGAgUUCU.uUCCA.GUGGCCCU
#=GR NC_022273.1/93382205-93382279      PP ******.*.8*******************...............****88***********************77****.86999.********
NW_018334970.1/82745-82833                 AGGGCU.U-UGCAAAGCCUUGAUUUgcagaaccucaguccacccugguUUUGAGGGUUUUGCUUUGACAGCAGG.UUCU..GCUUaGAGGCCCU
#=GR NW_018334970.1/82745-82833         PP ******.*.8************9999999999999999999999999877889*********************.****..9************
NW_016814090.1/986753-986679               AGGGCU.U-UGCAAAACCUUGAUUUgccc...............cgguUUCCAAGGUUUUGUUUUUGACACUGAgGUCU.uUCCA.GCGGCCCU
#=GR NW_016814090.1/986753-986679       PP ******.*.8*******************...............****88**********************8556999.87999.********
NW_019317900.1/203781-203855               AGGGCU.U-UGCAAAACCUUGAUUUgccc...............cgguUUCCAAGGUUUUGUUUUUGACACUGAgGUCU.uUCCA.GCGGCCCU
#=GR NW_019317900.1/203781-203855       PP ******.*.8*******************...............****88**********************8556999.87999.********
NW_010813132.1/38368-38442                 AGGGCU.U-UGCAAAACCUUGAUUUgccc...............cgguUUCCAAGGUUUUGUUUUUGACACUGAgGUCU.uUCCA.GCGGCCCU
#=GR NW_010813132.1/38368-38442         PP ******.*.8*******************...............****88**********************8556999.87999.********
#=GC SS_cons                               ((((((.,,,<<<-<<<<<<<____.......................___>>>>>>>->>>,,,,,,,,,<<<.____.._>>>.,,))))))
#=GC RF                                    AGGGCc.aCUGCcAGGCCUuGAUgu.......................UuCCaGGGCCUgGCUUaguaCucaGG.UUCU..gCCu.gcgGCCCU
//
