# Supplementary material for: Identification of 11 candidate structured noncoding RNA motifs in humans by comparative genomics
Source: BMC Genomics. 2021 Mar 9;22:164. doi: 10.1186/s12864-021-07474-9 (PMC7941889; doi:10.1186/s12864-021-07474-9)
Supplement: Supplementary file 4 — Additional file 4. Motif ARNTL-1638 Stockholm file. [file 12864_2021_7474_MOESM4_ESM.txt]

# STOCKHOLM 1.0
#=GF AU CMfinder (infernal 1.1)

#=GS NW_005081676.1/745155-745291       DE Zonotrichia albicollis isolate Tan morph unplaced genomic scaffold, Zonotrichia_albicollis-1.0.1 Scaffold140, whole genome shotgun sequence
#=GS NW_018655327.1/579330-579466       DE Lonchura striata domestica isolate white83orange57 unplaced genomic scaffold, LonStrDom1 scaffold_154, whole genome shotgun sequence
#=GS NW_014650610.1/1623192-1623328     DE Sturnus vulgaris isolate 715 unplaced genomic scaffold, Sturnus_vulgaris-1.0 Scaffold149, whole genome shotgun sequence
#=GS NW_009952707.1/177483-177347       DE Chaetura pelagica isolate M959 unplaced genomic scaffold, ChaPel_1.0 scaffold153, whole genome shotgun sequence
#=GS NW_008659794.1/46539-46675         DE Acanthisitta chloris isolate BGI_N310 unplaced genomic scaffold, ASM69581v1 scaffold6402, whole genome shotgun sequence
#=GS NW_008824186.1/822913-823049       DE Pygoscelis adeliae isolate BGI_AS28 unplaced genomic scaffold, ASM69910v1 Scaffold171, whole genome shotgun sequence
#=GS NW_015090965.1/23757-23621         DE Calidris pugnax isolate Ruff unplaced genomic scaffold, ASM143184v1 scaffold248, whole genome shotgun sequence
#=GS NW_009245513.1/552897-552761       DE Cuculus canorus isolate BGI_N303 unplaced genomic scaffold, ASM70932v1 scaffold266, whole genome shotgun sequence
#=GS NW_018362641.1/7545243-7545107     DE Numida meleagris isolate 19003 breed g44 Domestic line chromosome 6 genomic scaffold, NumMel1.0, whole genome shotgun sequence
#=GS NC_021677.1/3825308-3825172        DE Ficedula albicollis isolate OC2 chromosome 5, FicAlb1.5, whole genome shotgun sequence
#=GS NW_015438708.1/498092-498228       DE Coturnix japonica isolate 7356 chromosome 5 genomic scaffold, Coturnix japonica 2.0 Scaffold161, whole genome shotgun sequence
#=GS NW_009705328.1/44500-44636         DE Apaloderma vittatum isolate BGI_N311 unplaced genomic scaffold, ASM70340v1 scaffold14042, whole genome shotgun sequence
#=GS NW_010972609.1/8299218-8299082     DE Haliaeetus leucocephalus isolate CR32 unplaced genomic scaffold, Haliaeetus_leucocephalus-4.0 Scaffold173, whole genome shotgun sequence
#=GS NW_009859105.1/54027-54163         DE Leptosomus discolor isolate BGI_N330 unplaced genomic scaffold, ASM69178v1 scaffold23463, whole genome shotgun sequence
#=GS NW_010063553.1/30846-30982         DE Tauraco erythrolophus isolate BGI_N340 unplaced genomic scaffold, ASM70936v1 scaffold216, whole genome shotgun sequence
#=GS NW_004973198.1/8271060-8271196     DE Columba livia breed Danish Tumbler unplaced genomic scaffold, Cliv_1.0 scaffold16, whole genome shotgun sequence
#=GS NW_007931215.1/87572-87436         DE Serinus canaria unplaced genomic scaffold, SCA1 SCA1_u94, whole genome shotgun sequence
#=GS NW_010712484.1/23754-23890         DE Colius striatus isolate BGI_N325 unplaced genomic scaffold, ASM69071v1 scaffold39409, whole genome shotgun sequence
#=GS NW_009599595.1/45572-45708         DE Cariama cristata isolate BGI_N322 unplaced genomic scaffold, ASM69053v1 scaffold751, whole genome shotgun sequence
#=GS NW_009259180.1/1327625-1327761     DE Egretta garzetta isolate BGI_Z169 unplaced genomic scaffold, ASM68718v1 scaffold573, whole genome shotgun sequence
#=GS NW_008590540.1/3982-3846           DE Merops nubicus isolate BGI_N331 unplaced genomic scaffold, ASM69184v1 scaffold22081, whole genome shotgun sequence
#=GS NW_010225891.1/50547-50683         DE Eurypyga helias isolate BGI_N326 unplaced genomic scaffold, ASM69077v1 scaffold47970, whole genome shotgun sequence
#=GS NW_010408671.1/12388-12524         DE Buceros rhinoceros silvestris isolate BGI_N320 unplaced genomic scaffold, ASM71030v1 scaffold5874, whole genome shotgun sequence
#=GS NW_020340682.1/8964234-8964370     DE Manacus vitellinus isolate BGI_N305 unplaced genomic scaffold, ASM171598v2 NW_017219982.1_pilon, whole genome shotgun sequence
#=GS NW_009218203.1/30684-30548         DE Fulmarus glacialis isolate BGI_N327 unplaced genomic scaffold, ASM69083v1 scaffold37846, whole genome shotgun sequence
#=GS NW_004775614.1/631165-631301       DE Ficedula albicollis isolate OC2 chromosome 5 genomic scaffold, FicAlb1.5 N00112, whole genome shotgun sequence
#=GS NC_034414.1/7545243-7545107        DE Numida meleagris isolate 19003 breed g44 Domestic line chromosome 6, NumMel1.0, whole genome shotgun sequence
#=GS NC_031774.1/9570724-9570860        DE Parus major isolate Abel chromosome 5, Parus_major1.1, whole genome shotgun sequence
#=GS NW_011950884.1/8405544-8405408     DE Aquila chrysaetos canadensis isolate GSEH35GE unplaced genomic scaffold, Aquila_chrysaetos-1.0.2 Scaffold15, whole genome shotgun sequence
#=GS NW_009785878.1/30344-30208         DE Haliaeetus albicilla isolate BGI_N329 unplaced genomic scaffold, ASM69140v1 scaffold16588, whole genome shotgun sequence
#=GS NW_009662645.1/892917-893053       DE Picoides pubescens isolate BGI_N307 unplaced genomic scaffold, ASM69900v1 scaffold362, whole genome shotgun sequence
#=GS NC_006092.5/7819983-7819847        DE Gallus gallus breed Red Jungle Fowl isolate RJF #256 chromosome 5, GRCg6a
#=GS NC_029520.1/11878925-11878789      DE Coturnix japonica isolate 7356 chromosome 5, Coturnix japonica 2.0, whole genome shotgun sequence
#=GS NW_019776415.1/1107531-1107667     DE Cyanistes caeruleus isolate BT333_1 chromosome 5 unlocalized genomic scaffold, cyaCae2 chr5_part5, whole genome shotgun sequence
#=GS NW_009912469.1/45247-45383         DE Nestor notabilis isolate BGI_N333 unplaced genomic scaffold, ASM69687v1 scaffold10590, whole genome shotgun sequence
#=GS NW_016690295.1/1761418-1761554     DE Lepidothrix coronata isolate B3197 unplaced genomic scaffold, Lepidothrix_coronata-1.0 Scaffold115, whole genome shotgun sequence
#=GS NW_010558277.1/31202-31066         DE Phaethon lepturus isolate BGI_N335 unplaced genomic scaffold, ASM68728v1 scaffold9128, whole genome shotgun sequence
#=GS NW_009326625.1/14321-14185         DE Gavia stellata isolate BGI_N328 unplaced genomic scaffold, ASM69087v1 scaffold44965, whole genome shotgun sequence
#=GS NW_010759748.1/29955-29819         DE Balearica regulorum gibbericeps isolate BGI_N312 unplaced genomic scaffold, ASM70989v1 Scaffold45585, whole genome shotgun sequence
#=GS NW_015379235.1/9570724-9570860     DE Parus major isolate Abel chromosome 5 genomic scaffold, Parus_major1.1 chr5, whole genome shotgun sequence
#=GS NW_005087649.1/1086007-1086143     DE Pseudopodoces humilis unplaced genomic scaffold, PseHum1.0 scaffold228, whole genome shotgun sequence
#=GS NW_002198771.1/85732-85596         DE Taeniopygia guttata isolate Black17 chromosome 5 unlocalized genomic scaffold, Taeniopygia_guttata-3.2.4 Chr5_random_012, whole genome shotgun sequence
#=GS NW_010182491.1/52991-53127         DE Mesitornis unicolor isolate BGI_N332 unplaced genomic scaffold, ASM69576v1 scaffold24874, whole genome shotgun sequence
#=GS NW_010288310.1/48338-48474         DE Caprimulgus carolinensis isolate BGI_N321 unplaced genomic scaffold, ASM70074v1 scaffold36610, whole genome shotgun sequence
#=GS NW_020799103.1/1892704-1892840     DE Athene cunicularia isolate RWA chromosome 5 unlocalized genomic scaffold, athCun1 chr5_part3, whole genome shotgun sequence
#=GS NT_455879.2/1310382-1310246        DE Gallus gallus breed Red Jungle Fowl isolate RJF #256 chromosome 5 genomic scaffold, GRCg6a CHR5_SCAF_2
#=GS NW_009077105.1/31089-30953         DE Pelecanus crispus isolate BGI_N334 unplaced genomic scaffold, ASM68737v1 scaffold9473, whole genome shotgun sequence
#=GS NW_009650173.1/1558619-1558755     DE Charadrius vociferus isolate BGI_N301 unplaced genomic scaffold, ASM70802v2 scaffold19, whole genome shotgun sequence
#=GS NW_009126058.1/29924-29788         DE Phalacrocorax carbo isolate BGI_N336 unplaced genomic scaffold, ASM70892v1 scaffold23470, whole genome shotgun sequence
#=GS NW_010017489.1/50932-51068         DE Tyto alba isolate BGI_N341 unplaced genomic scaffold, ASM68720v1 scaffold18518, whole genome shotgun sequence
#=GS NW_004848271.1/9454705-9454569     DE Melopsittacus undulatus unplaced genomic scaffold, Melopsittacus_undulatus_6.3 budgerigar_v6.3_scf900160277059, whole genome shotgun sequence
#=GS NW_014005408.1/9691439-9691575     DE Apteryx australis mantelli unplaced genomic scaffold, AptMant0 scaffold77
#=GS NW_020451016.1/2494053-2493917     DE Apteryx rowi isolate R43461 unplaced genomic scaffold, aptRow1 scaffold_73, whole genome shotgun sequence
#=GS NW_020453304.1/5265264-5265400     DE Dromaius novaehollandiae isolate 6597 unplaced genomic scaffold, droNov1 scaffold_29, whole genome shotgun sequence
#=GS NW_009270293.1/64864-64728         DE Struthio camelus australis isolate BGI_N308 unplaced genomic scaffold, ASM69896v1 scaffold111, whole genome shotgun sequence
#=GS NW_010492756.1/19480-19616         DE Chlamydotis macqueenii isolate BGI_N324 unplaced genomic scaffold, ASM69519v1 scaffold20035, whole genome shotgun sequence
#=GS NW_008236509.1/1658517-1658653     DE Corvus brachyrhynchos isolate BGI_N302 unplaced genomic scaffold, ASM69197v1 scaffold281, whole genome shotgun sequence
#=GS NW_018114021.1/1653126-1653262     DE Corvus cornix cornix isolate S_Up_H32 unplaced genomic scaffold, ASM73873v2 Super-Scaffold_541, whole genome shotgun sequence
#=GS NW_004929805.1/3029215-3029351     DE Falco peregrinus unplaced genomic scaffold, F_peregrinus_v1.0 scaffold5_1, whole genome shotgun sequence
#=GS NW_004994826.1/3345849-3345985     DE Falco cherrug unplaced genomic scaffold, F_cherrug_v1.0 scaffold202_2, whole genome shotgun sequence
#=GS NW_004678121.1/83871-84007         DE Anas platyrhynchos breed Pekin duck unplaced genomic scaffold, BGI_duck_1.0 scaffold1828, whole genome shotgun sequence
#=GS NW_013185750.1/184683-184547       DE Anser cygnoides domesticus breed Zhedong unplaced genomic scaffold, AnsCyg_PRJNA183603_v1.0 scaffold157, whole genome shotgun sequence
#=GS NW_008796218.1/8849842-8849978     DE Aptenodytes forsteri isolate BGI_AS27 unplaced genomic scaffold, ASM69914v1 Scaffold8, whole genome shotgun sequence
#=GS NW_005843300.1/63261-63398         DE Alligator sinensis unplaced genomic scaffold, ASM45574v1 scaffold1072_1, whole genome shotgun sequence
#=GS NW_017713697.1/32163381-32163244   DE Alligator mississippiensis isolate KSC_2009_1 unplaced genomic scaffold, ASM28112v4, whole genome shotgun sequence
#=GS NW_017493698.1/13233830-13233965   DE Gorilla gorilla gorilla chromosome 11 genomic scaffold, gorGor4, whole genome shotgun sequence
#=GS NC_018435.2/13233830-13233965      DE Gorilla gorilla gorilla chromosome 11, gorGor4, whole genome shotgun sequence
#=GS NW_019937233.1/74449033-74449168   DE Pongo abelii isolate Susie chromosome 11 genomic scaffold, Susie_PABv2 Scaffold_3_128m, whole genome shotgun sequence
#=GS NC_036914.1/53673119-53672984      DE Pongo abelii isolate Susie chromosome 11, Susie_PABv2, whole genome shotgun sequence
#=GS NW_019932837.1/13263871-13264006   DE Pan troglodytes isolate Yerkes chimp pedigree #C0471 (Clint) chromosome 11 genomic scaffold, Clint_PTRv2 Scaffold_12_49m, whole genome shotgun sequence
#=GS NC_036890.1/13263871-13264006      DE Pan troglodytes isolate Yerkes chimp pedigree #C0471 (Clint) chromosome 11, Clint_PTRv2, whole genome shotgun sequence
#=GS NT_009237.19/13327129-13327264     DE Homo sapiens chromosome 11 genomic scaffold, GRCh38.p12 Primary Assembly HSCHR11_CTG1
#=GS NC_000011.10/13387129-13387264     DE Homo sapiens chromosome 11, GRCh38.p12 Primary Assembly
#=GS NW_014014137.1/5498567-5498702     DE Pan paniscus isolate Ulindi chromosome 11 genomic scaffold, panpan1.1 scf1120388623384, whole genome shotgun sequence
#=GS NC_027879.1/13240239-13240374      DE Pan paniscus isolate Ulindi chromosome 11, panpan1.1, whole genome shotgun sequence
#=GS NW_005054402.1/2799588-2799723     DE Geospiza fortis unplaced genomic scaffold, GeoFor_1.0 scaffold590, whole genome shotgun sequence
#=GS NW_006735233.1/51430807-51430672   DE Chlorocebus sabaeus isolate 1994-021 chromosome 1 genomic scaffold, Chlorocebus_sabeus 1.1, whole genome shotgun sequence
#=GS NC_023642.1/51430807-51430672      DE Chlorocebus sabaeus isolate 1994-021 chromosome 1, Chlorocebus_sabeus 1.1, whole genome shotgun sequence
#=GS NW_012100076.1/343680-343815       DE Mandrillus leucophaeus isolate KB7577 unplaced genomic scaffold, Mleu.le_1.0 Scaffold1178, whole genome shotgun sequence
#=GS NW_012117155.1/939331-939196       DE Colobus angolensis palliatus isolate OR3802 unplaced genomic scaffold, Cang.pa_1.0 Scaffold380, whole genome shotgun sequence
#=GS NW_012001806.1/3298412-3298547     DE Cercocebus atys isolate FAK unplaced genomic scaffold, Caty_1.0 Scaffold206, whole genome shotgun sequence
#=GS NW_014805462.1/4374928-4374793     DE Macaca mulatta isolate 17573 chromosome 14 genomic scaffold, Mmul_8.0.1, whole genome shotgun sequence
#=GS NC_027906.1/53008647-53008512      DE Macaca mulatta isolate 17573 chromosome 14, Mmul_8.0.1, whole genome shotgun sequence
#=GS NW_005092988.1/54325089-54324954   DE Macaca fascicularis chromosome 14 genomic scaffold, Macaca_fascicularis_5.0, whole genome shotgun sequence
#=GS NC_022285.1/54325089-54324954      DE Macaca fascicularis chromosome 14, Macaca_fascicularis_5.0, whole genome shotgun sequence
#=GS NW_018758674.1/16484-16349         DE Papio anubis isolate 1X1155 chromosome 14 genomic scaffold, Panu_3.0, whole genome shotgun sequence
#=GS NW_019317881.1/5522477-5522342     DE Piliocolobus tephrosceles isolate RC106 unplaced genomic scaffold, ASM277652v1 PDMG01001559.1, whole genome shotgun sequence
#=GS NC_018165.2/51766960-51766825      DE Papio anubis isolate 1X1155 chromosome 14, Panu_3.0, whole genome shotgun sequence
#=GS NW_012010945.1/2064415-2064550     DE Macaca nemestrina isolate M95218 unplaced genomic scaffold, Mnem_1.0 Scaffold133, whole genome shotgun sequence
#=GS NW_020251518.1/52065619-52065484   DE Theropithecus gelada isolate Dixy chromosome 14 genomic scaffold, Tgel_1.0, whole genome shotgun sequence
#=GS NC_037682.1/52065619-52065484      DE Theropithecus gelada isolate Dixy chromosome 14, Tgel_1.0, whole genome shotgun sequence
#=GS NW_020454649.1/7035487-7035624     DE Nothoprocta perdicaria isolate Ctin4 unplaced genomic scaffold, notPer1 scaffold_15, whole genome shotgun sequence
#=GS NW_017728947.1/18310667-18310804   DE Crocodylus porosus isolate Cpor-Errol unplaced genomic scaffold, CroPor_comp1, whole genome shotgun sequence
#=GS NW_017729025.1/130238271-130238134 DE Gavialis gangeticus isolate Ggan-Ray unplaced genomic scaffold, GavGan_comp1, whole genome shotgun sequence
#=GS NW_006921601.1/11073969-11074104   DE Orycteropus afer afer isolate SDZICR_OR568_19922 unplaced genomic scaffold, OryAfe1.0 scaffold00014, whole genome shotgun sequence
#=GS NW_004567116.1/30284848-30284713   DE Condylura cristata isolate star-nosed mole 26May11 unplaced genomic scaffold, ConCri1.0 scaffold00015, whole genome shotgun sequence
#=GS NW_010110414.1/30686-30551         DE Pterocles gutturalis isolate BGI_N339 unplaced genomic scaffold, ASM69924v1 scaffold14192, whole genome shotgun sequence
#=GS NW_006408601.1/2282316-2282451     DE Chrysochloris asiatica unplaced genomic scaffold, ChrAsi1.0 scaffold00083, whole genome shotgun sequence
#=GS NW_007729579.1/38634-38499         DE Galeopterus variegatus unplaced genomic scaffold, G_variegatus-3.0.2 Scaffold3468, whole genome shotgun sequence
#=GS NW_007929448.1/2308677-2308812     DE Ursus maritimus isolate Baiyulong unplaced genomic scaffold, UrsMar_1.0 scaffold156, whole genome shotgun sequence
#=GS NW_003943604.1/17508542-17508677   DE Saimiri boliviensis boliviensis isolate 3227 unplaced genomic scaffold, SaiBol1.0 scaffold00001, whole genome shotgun sequence
#=GS NW_004450296.1/5879460-5879595     DE Odobenus rosmarus divergens isolate Ivan unplaced genomic scaffold, Oros_1.0 Scaffold33, whole genome shotgun sequence
#=GS NW_012267329.1/119325-119190       DE Dipodomys ordii isolate 6190 unplaced genomic scaffold, Dord_2.0 Scaffold113, whole genome shotgun sequence
#=GS NW_006711867.1/7159934-7160069     DE Panthera tigris altaica isolate TaeGuk unplaced genomic scaffold, PanTig1.0 scaffold165, whole genome shotgun sequence
#=GS NW_016107354.1/3411123-3411258     DE Cebus capucinus imitator isolate Cc_AM_T3 unplaced genomic scaffold, Cebus_imitator-1.0 Scaffold39, whole genome shotgun sequence
#=GS NW_008355789.1/5722971-5723106     DE Nannospalax galili isolate Female #2095 unplaced genomic scaffold, S.galili_v1.0 scaffold44, whole genome shotgun sequence
#=GS NW_017619874.1/7041221-7041356     DE Panthera pardus isolate Maewha unplaced genomic scaffold, PanPar1.0 scaffold30, whole genome shotgun sequence
#=GS NW_018503629.1/12049637-12049772   DE Aotus nancymaae isolate 86115 unplaced genomic scaffold, Anan_2.0 Scaffold30, whole genome shotgun sequence
#=GS NW_003726097.1/36323762-36323897   DE Canis lupus familiaris breed boxer chromosome 21 genomic scaffold, CanFam3.1 chr21, whole genome shotgun sequence
#=GS NC_006603.3/36323862-36323997      DE Canis lupus familiaris breed boxer chromosome 21, CanFam3.1, whole genome shotgun sequence
#=GS NW_004065044.3/37462488-37462623   DE Felis catus isolate Cinnamon breed Abyssinian chromosome D1 genomic scaffold, Felis_catus_9.0, whole genome shotgun sequence
#=GS NC_018732.3/71647171-71647306      DE Felis catus isolate Cinnamon breed Abyssinian chromosome D1, Felis_catus_9.0, whole genome shotgun sequence
#=GS NW_020269139.1/13656842-13656977   DE Canis lupus dingo isolate Sandy unplaced genomic scaffold, ASM325472v1 SuperScaffold_105_scaffold_111_188441195589_SS41, whole genome shotgun sequence
#=GS NW_020313006.1/4234175-4234040     DE Callorhinus ursinus isolate GAN/ISIS: 27379988/994484 unplaced genomic scaffold, ASM326570v1 scaffold283, whole genome shotgun sequence
#=GS NW_020339798.1/34338904-34338769   DE Puma concolor isolate SC36_Marlon unplaced genomic scaffold, PumCon1.0 scaffold_735, whole genome shotgun sequence
#=GS NW_006385075.1/394230-394095       DE Leptonychotes weddellii isolate WS11-02 unplaced genomic scaffold, LepWed1.0 scaffold02035, whole genome shotgun sequence
#=GS NW_018734298.1/7855784-7855919     DE Neomonachus schauinslandi unplaced genomic scaffold, ASM220157v1 Super-Scaffold_16, whole genome shotgun sequence
#=GS NW_004443942.1/5619257-5619392     DE Trichechus manatus latirostris isolate Lorelei unplaced genomic scaffold, TriManLat1.0 scaffold00006, whole genome shotgun sequence
#=GS NW_004948996.1/4979360-4979495     DE Microtus ochrogaster isolate Prairie Vole_2 chromosome 8 genomic scaffold, MicOch1.0, whole genome shotgun sequence
#=GS NC_022015.1/4979360-4979495        DE Microtus ochrogaster isolate Prairie Vole_2 chromosome 8, MicOch1.0, whole genome shotgun sequence
#=GS NW_017870608.1/199174-199309       DE Castor canadensis isolate Ward unplaced genomic scaffold, C.can genome v1.0 scaffold_1281, whole genome shotgun sequence
#=GS NW_010828486.1/1590115-1589980     DE Rhinopithecus roxellana isolate Xiao Hai unplaced genomic scaffold, Rrox_v1 ENSRROG045424, whole genome shotgun sequence
#=GS NW_016807378.1/2710955-2710820     DE Rhinopithecus bieti isolate Rb0 unplaced genomic scaffold, ASM169854v1, whole genome shotgun sequence
#=GS NW_007370715.1/3254679-3254544     DE Eptesicus fuscus isolate BU_THK_EF1 unplaced genomic scaffold, EptFus1.0 scaffold00065, whole genome shotgun sequence
#=GS NW_004535499.1/5299548-5299413     DE Ochotona princeps isolate Ochotona princeps_07Jul2011 unplaced genomic scaffold, OchPri3.0 scaffold00064, whole genome shotgun sequence
#=GS NW_004955414.1/28747959-28748094   DE Chinchilla lanigera isolate Chin_1 unplaced genomic scaffold, ChiLan1.0 scaffold00013, whole genome shotgun sequence
#=GS NW_006159538.1/5090828-5090693     DE Tupaia chinensis unplaced genomic scaffold, TupChi_1.0 Scaffold000077_1, whole genome shotgun sequence
#=GS NW_015130879.1/2955367-2955502     DE Acinonyx jubatus isolate AJU 981 Chewbacca unplaced genomic scaffold, aciJub1 scaffold273, whole genome shotgun sequence
#=GS NW_015351213.1/26310355-26310490   DE Marmota marmota marmota unplaced genomic scaffold, marMar2.1, whole genome shotgun sequence
#=GS NW_006297395.1/647700-647835       DE Myotis davidii unplaced genomic scaffold, ASM32734v1 scaffold946, whole genome shotgun sequence
#=GS NW_006501141.1/4854352-4854487     DE Peromyscus maniculatus bairdii unplaced genomic scaffold, Pman_1.0 Scaffold105, whole genome shotgun sequence
#=GS NW_015504217.1/3550130-3549995     DE Miniopterus natalensis isolate MN2012-01 unplaced genomic scaffold, Mnat.v1 scaff131, whole genome shotgun sequence
#=GS NW_003614577.1/1935-2070           DE Cricetulus griseus unplaced genomic scaffold, CriGri_1.0 scaffold127, whole genome shotgun sequence
#=GS NW_006879700.1/1589775-1589910     DE Cricetulus griseus unplaced genomic scaffold, alternate assembly C_griseus_v1.0 scaffold2474, whole genome shotgun sequence
#=GS NT_039433.8/31062667-31062802      DE Mus musculus strain C57BL/6J chromosome 7 genomic contig, GRCm38.p4 C57BL/6J MMCHR7_CTG11
#=GS NC_000073.6/113313990-113314125    DE Mus musculus strain C57BL/6J chromosome 7, GRCm38.p4 C57BL/6J
#=GS NW_003159229.1/72309090-72309225   DE Oryctolagus cuniculus breed Thorbecke inbred chromosome 1 genomic scaffold, OryCun2.0, whole genome shotgun sequence
#=GS NC_013669.1/155171053-155171188    DE Oryctolagus cuniculus breed Thorbecke inbred chromosome 1, OryCun2.0, whole genome shotgun sequence
#=GS NW_001084773.1/27508021-27508156   DE Rattus norvegicus strain BN; Sprague-Dawley chromosome 1 genomic scaffold, alternate assembly Rn_Celera 342000077143743, whole genome shotgun sequence
#=GS AC_000069.1/165299810-165299945    DE Rattus norvegicus strain BN; Sprague-Dawley chromosome 1, alternate assembly Rn_Celera, whole genome shotgun sequence
#=GS NW_007905660.1/17156401-17156536   DE Rattus norvegicus strain mixed chromosome 1 genomic scaffold, Rnor_6.0
#=GS NC_005100.4/178137333-178137468    DE Rattus norvegicus strain mixed chromosome 1, Rnor_6.0
#=GS NW_017731538.1/1636299-1636434     DE Hipposideros armiger isolate ML-2016 unplaced genomic scaffold, ASM189008v1, whole genome shotgun sequence
#=GS NW_017738926.1/5091829-5091964     DE Rhinolophus sinicus isolate Zhonghua_01 unplaced genomic scaffold, ASM188883v1, whole genome shotgun sequence
#=GS NW_003218335.1/539038-539173       DE Ailuropoda melanoleuca unplaced genomic scaffold, AilMel_1.0 scaffold560, whole genome shotgun sequence
#=GS NW_017963759.1/46963954-46963819   DE Microcebus murinus isolate mixed chromosome 5 genomic scaffold, Mmur_3.0 Chromosome5, whole genome shotgun sequence
#=GS NC_033664.1/46963954-46963819      DE Microcebus murinus isolate mixed chromosome 5, Mmur_3.0, whole genome shotgun sequence
#=GS NW_018391575.1/83108875-83109010   DE Mus pahari chromosome 1 genomic scaffold, PAHARI_EIJ_v1.1 1, whole genome shotgun sequence
#=GS NC_034590.1/83108875-83109010      DE Mus pahari chromosome 1, PAHARI_EIJ_v1.1, whole genome shotgun sequence
#=GS NW_018388419.1/115584934-115585069 DE Mus caroli chromosome 7 genomic scaffold, CAROLI_EIJ_v1.1 7, whole genome shotgun sequence
#=GS NC_034576.1/115584934-115585069    DE Mus caroli chromosome 7, CAROLI_EIJ_v1.1, whole genome shotgun sequence
#=GS NW_004801660.1/5924407-5924272     DE Mesocricetus auratus isolate Golden Hamster female 1 unplaced genomic scaffold, MesAur1.0 scaffold00057, whole genome shotgun sequence
#=GS NW_018658740.1/241495-241630       DE Meriones unguiculatus strain 243 unplaced genomic scaffold, MunDraft-v1.0 scaffold997, whole genome shotgun sequence
#=GS NW_018658740.1/307339-307204       DE Meriones unguiculatus strain 243 unplaced genomic scaffold, MunDraft-v1.0 scaffold997, whole genome shotgun sequence
#=GS NW_004936528.1/5167792-5167657     DE Ictidomys tridecemlineatus isolate #75 unplaced genomic scaffold, SpeTri2.0 scaffold00060, whole genome shotgun sequence
#=GS NW_007252920.1/190777-190912       DE Carlito syrichta isolate Samal-C Ts95f unplaced genomic scaffold, Tarsius_syrichta-2.0.1 Scaffold308824, whole genome shotgun sequence
#=GS NW_003852396.1/42447749-42447884   DE Otolemur garnettii isolate 467f Iridium unplaced genomic scaffold, OtoGar3 scaffold00001, whole genome shotgun sequence
#=GS NT_176352.1/4135082-4135217        DE Cavia porcellus strain inbred line 2N unplaced genomic scaffold, Cavpor3.0 supercont2_67, whole genome shotgun sequence
#=GS NW_004524643.1/6323969-6324104     DE Octodon degus isolate 3935 unplaced genomic scaffold, OctDeg1.0 scaffold00067, whole genome shotgun sequence
#=GS NW_005871109.1/1466655-1466520     DE Myotis lucifugus unplaced genomic scaffold, Myoluc2.0 scaffold_61, whole genome shotgun sequence
#=GS NW_020091348.1/24956061-24955926   DE Desmodus rotundus isolate DRU21DN04 unplaced genomic scaffold, ASM294091v2 ScWXtkA_189, whole genome shotgun sequence
#=GS NW_004558755.1/4453163-4453298     DE Echinops telfairi isolate 266 unplaced genomic scaffold, EchTel2.0 scaffold00055, whole genome shotgun sequence
#=GS NW_004569174.1/4842204-4842339     DE Mustela putorius furo isolate ID#1420 breed Sable unplaced genomic scaffold, MusPutFur1.0 scaffold00033, whole genome shotgun sequence
#=GS NW_019154152.1/1316687-1316552     DE Enhydra lutris kenyoni isolate GAN:26980312 unplaced genomic scaffold, ASM228890v2 scaffoldscaffold68, whole genome shotgun sequence
#=GS NW_012150174.1/6409644-6409509     DE Propithecus coquereli isolate 6110/MARCELLA unplaced genomic scaffold, Pcoq_1.0 Scaffold44, whole genome shotgun sequence
#=GS NW_004624766.1/5391508-5391643     DE Heterocephalus glaber isolate NMR 29 unplaced genomic scaffold, HetGla_female_1.0 scaffold00037, whole genome shotgun sequence
#=GS NW_004484707.1/4346966-4346831     DE Dasypus novemcinctus isolate 3-136 unplaced genomic scaffold, Dasnov3.0 Scaffold26970, whole genome shotgun sequence
#=GS NW_015495116.1/130458-130593       DE Rousettus aegyptiacus isolate 1219 unplaced genomic scaffold, Raegyp2.0, whole genome shotgun sequence
#=GS NW_011889021.1/1183982-1184117     DE Pteropus vampyrus isolate Shadow unplaced genomic scaffold, Pvam_2.0 Scaffold240, whole genome shotgun sequence
#=GS NW_006431079.1/4383536-4383671     DE Pteropus alecto unplaced genomic scaffold, ASM32557v1 scaffold461, whole genome shotgun sequence
#=GS NW_011047954.1/4636091-4635956     DE Fukomys damarensis unplaced genomic scaffold, DMR_v1.0 scaffold92, whole genome shotgun sequence
#=GS NW_020356505.1/4404718-4404583     DE Vulpes vulpes strain TameXAggressive cross unplaced genomic scaffold, VulVul2.2 scaffold71, whole genome shotgun sequence
#=GS NW_017963780.1/1562476-1562341     DE Microcebus murinus isolate mixed chromosome 26 genomic scaffold, Mmur_3.0 Chromosome26, whole genome shotgun sequence
#=GS NC_033685.1/1562476-1562341        DE Microcebus murinus isolate mixed chromosome 26, Mmur_3.0, whole genome shotgun sequence
#=GS NW_003573441.1/36152717-36152582   DE Loxodonta africana isolate ISIS603380 unplaced genomic scaffold, Loxafr3.0 scaffold_21, whole genome shotgun sequence
#=GS NW_005370473.1/516107-516242       DE Myotis brandtii unplaced genomic scaffold, ASM41265v1 scaffold642, whole genome shotgun sequence
#=GS NW_001581970.1/64138363-64138500   DE Monodelphis domestica chromosome 5 genomic scaffold, MonDom5, whole genome shotgun sequence
#=GS NC_008805.1/253698051-253698188    DE Monodelphis domestica chromosome 5, MonDom5, whole genome shotgun sequence
#=GS NW_006625077.1/1512024-1511886     DE Chelonia mydas unplaced genomic scaffold, CheMyd_1.0 scaffold225, whole genome shotgun sequence
#=GS NW_007359850.1/1677218-1677080     DE Chrysemys picta bellii isolate RCT428 unplaced genomic scaffold, Chrysemys_picta_bellii-3.0.3 Scaffold78545, whole genome shotgun sequence
#=GS NW_007673667.1/668458-668594       DE Equus przewalskii isolate Burgud unplaced genomic scaffold, Burgud scaffold654, whole genome shotgun sequence
#=GS NW_004454156.1/63051043-63051179   DE Ceratotherium simum simum isolate SDZICR_KB13650 unplaced genomic scaffold, CerSimSim1.0 scaffold00001, whole genome shotgun sequence
#=GS NW_014637948.1/4363548-4363412     DE Equus asinus isolate Maral har breed Guanzhong donkey unplaced genomic scaffold, ASM130575v1 scaffold22, whole genome shotgun sequence
#=GS NW_019641718.1/84341256-84341392   DE Equus caballus isolate Twilight breed thoroughbred chromosome 7 genomic scaffold, EquCab3.0, whole genome shotgun sequence
#=GS NC_009150.3/84341256-84341392      DE Equus caballus isolate Twilight breed thoroughbred chromosome 7, EquCab3.0, whole genome shotgun sequence
#=GS NW_018344045.1/5368728-5368865     DE Phascolarctos cinereus isolate Bilbo 61053 unplaced genomic scaffold, phaCin_unsw_v4.1 phaCin_unsw_v4.1.fa.scaf00094, whole genome shotgun sequence
#=GS NW_003846892.1/2715476-2715613     DE Sarcophilus harrisii isolate Salem chromosome 6 unlocalized genomic scaffold, Devil_ref v7.0 Chr6_supercontig_000000158, whole genome shotgun sequence
#=GS NW_006399794.1/206781-206646       DE Elephantulus edwardii isolate Elephantulus edwardi_28Jun2011 unplaced genomic scaffold, EleEdw1.0 scaffold00044, whole genome shotgun sequence
#=GS NW_003501373.2/28003178-28003317   DE Nomascus leucogenys isolate Asia; international studbook 0098 chromosome 15 genomic scaffold, Nleu_3.0, whole genome shotgun sequence
#=GS NC_019830.1/75294197-75294336      DE Nomascus leucogenys isolate Asia; international studbook 0098 chromosome 15, Nleu_3.0, whole genome shotgun sequence
#=GS NW_004545921.1/3968778-3968644     DE Sorex araneus isolate GB8-d unplaced genomic scaffold, SorAra2.0 scaffold00066, whole genome shotgun sequence
#=GS NW_004504315.1/10227590-10227451   DE Jaculus jaculus isolate JJ0015 unplaced genomic scaffold, JacJac1.0 scaffold00003, whole genome shotgun sequence
#=GS NW_020664447.1/8332937-8333072     DE Terrapene mexicana triunguis isolate 2854851 unplaced genomic scaffold, T_m_triunguis-2.0 Scaffold96, whole genome shotgun sequence
#=GS NW_006203729.1/602444-602309       DE Tupaia chinensis unplaced genomic scaffold, TupChi_1.0 Scaffold143878_1, whole genome shotgun sequence
#=GS NT_176417.1/14798028-14797892      DE Cavia porcellus strain inbred line 2N unplaced genomic scaffold, Cavpor3.0 supercont2_2, whole genome shotgun sequence
#=GS NW_006804064.1/1275237-1275105     DE Erinaceus europaeus isolate Erinaceus europaeus_13Jul2011 unplaced genomic scaffold, EriEur2.0 scaffold00141, whole genome shotgun sequence
#=GS NW_003338784.1/1479849-1479976     DE Anolis carolinensis unplaced genomic scaffold, AnoCar2.0 chrUn0045, whole genome shotgun sequence
#=GS NW_005852508.1/250460-250589       DE Pelodiscus sinensis isolate Daiwa-1 unplaced genomic scaffold, PelSin_1.0 scaffold391, whole genome shotgun sequence
#=GS NW_001594515.1/3584031-3583895     DE Ornithorhynchus anatinus isolate Glennie chromosome 3 genomic scaffold, Ornithorhynchus_anatinus-5.0.1, whole genome shotgun sequence
#=GS NW_001766108.1/483-347             DE Ornithorhynchus anatinus isolate Glennie unplaced genomic scaffold, Ornithorhynchus_anatinus-5.0.1, whole genome shotgun sequence
#=GS NC_009096.1/20964036-20963900      DE Ornithorhynchus anatinus isolate Glennie chromosome 3, Ornithorhynchus_anatinus-5.0.1, whole genome shotgun sequence
#=GS NW_015160235.1/451650-451779       DE Gekko japonicus isolate JY-2015 unplaced genomic scaffold, Gekko_japonicus_V1.1 scaffold821, whole genome shotgun sequence
#=GS NW_006536738.1/33957-34084         DE Python bivittatus unplaced genomic scaffold, Python_molurus_bivittatus-5.0.2 Scaffold4724, whole genome shotgun sequence
#=GS NW_020769309.1/2030624-2030750     DE Pseudonaja textilis unplaced genomic scaffold, EBS10Xv2-PRI ULFR01000002.1, whole genome shotgun sequence
#=GS NW_020716620.1/18129028-18128902   DE Notechis scutatus unplaced genomic scaffold, TS10Xv2-PRI ULFQ01000010.1, whole genome shotgun sequence
#=GS NW_013659243.1/93716-93842         DE Thamnophis sirtalis isolate EDBJR-23777 unplaced genomic scaffold, Thamnophis_sirtalis-6.0 Scaffold1563, whole genome shotgun sequence
#=GS NW_003852505.1/4031619-4031754     DE Otolemur garnettii isolate 467f Iridium unplaced genomic scaffold, OtoGar3 scaffold00110, whole genome shotgun sequence
#=GS NW_015387279.1/477553-477679       DE Protobothrops mucrosquamatus isolate PMUCROS unplaced genomic scaffold, P.Mucros_1.0 scaffold1047, whole genome shotgun sequence
#=GS NW_011045002.1/5023016-5022886     DE Fukomys damarensis unplaced genomic scaffold, DMR_v1.0 scaffold248, whole genome shotgun sequence
#=GS NW_016108309.1/17953-18069         DE Cebus capucinus imitator isolate Cc_AM_T3 unplaced genomic scaffold, Cebus_imitator-1.0 Scaffold994, whole genome shotgun sequence
#=GS NW_018150915.1/970656-970785       DE Pogona vitticeps unplaced genomic scaffold, pvi1.1.0 contig16496, whole genome shotgun sequence
#=GS NW_004545875.1/19260722-19260592   DE Sorex araneus isolate GB8-d unplaced genomic scaffold, SorAra2.0 scaffold00020, whole genome shotgun sequence
#=GS NW_003943660.1/4723518-4723411     DE Saimiri boliviensis boliviensis isolate 3227 unplaced genomic scaffold, SaiBol1.0 scaffold00057, whole genome shotgun sequence
#=GS NW_003816444.1/71451-71584         DE Sarcophilus harrisii isolate Salem chromosome 1 unlocalized genomic scaffold, Devil_ref v7.0 Chr1_supercontig_000000022, whole genome shotgun sequence
#=GS NW_008355654.1/36868-36735         DE Nannospalax galili isolate Female #2095 unplaced genomic scaffold, S.galili_v1.0 scaffold2967, whole genome shotgun sequence

NW_005081676.1/745155-745291               UGUGGAUAUUUCUUAUACUAAUUGUACC.AUAAAGCCGU.UUAUUCUUUCUUGUAA....GAAU....CCUUUACUAUAAAUAUU.......GUUAAAGUGUAAUGuAUUAGA.CAGUU.AAAUAUUUUUAA.AAUAAA...UGUUU....CCCUUGUUCUAAG
NW_018655327.1/579330-579466               UGUGGAUAUUUCUUAUACUAAUUGUACC.AUAAAGCUGU.UUAUUCUUUCUUGUAA....GAAU....CCUUUACUAUAAAUAUU.......GUUAAAGUGUAAUGuAUUAGA.CAGUU.AAAUAUUUUUAA.AAUAAA...UGUUU....CCCUUGUUCUAAG
NW_014650610.1/1623192-1623328             UGUGGAUAUUUCUUAUACUAAUUGUACC.AUAAAGCUGU.UUAUUCUUUCUUGUAA....GAAU....CCUUUACUAUAAAUAUU.......GUUAAAGUGUAAUGuAUUAGA.CAGUU.AAAUAUUUUUAA.AAUAAA...UGUUU....CCCUUGUUCUAAG
NW_009952707.1/177483-177347               UGUGGAUAUUUCUUAUACUAAUUGUACC.AUAAAGCUGU.UUAUUCUUUCUUGUAA....GAAU....CCUUUACUAUAAAUAUU.......GUUAAAGUGUAAUGuAUUAGA.CAGUU.AAAUAUUUUUAA.AAUAAA...UGUUU....CCCUUGUUCUAAG
NW_008659794.1/46539-46675                 UGUGGAUAUUUCUUAUACUAAUUGUACC.AUAAAGCUGU.UUAUUCUUUCUUGUAA....GAAU....CCUUUACUAUAAAUAUU.......GUUAAAGUGUAAUGuAUUAGA.CAGUU.AAAUAUUUUUAA.AAUAAA...UGUUU....CCCUUGUUCUAAG
NW_008824186.1/822913-823049               UGUGGAUAUUUCUUAUACUAAUUGUACC.AUAAAGCUGU.UUAUUCUUUCUUGUAA....GAAU....CCUUUACUAUAAAUAUU.......GUUAAAGUGUAAUGuAUUAGA.CAGUU.AAAUAUUUUUAA.AAUAAA...UGUUU....CCCUUGUUCUAAG
NW_015090965.1/23757-23621                 UGUGGAUAUUUCUUAUACUAAUUGUACC.AUAAAGCUGU.UUAUUCUUUCUUGUAA....GAAU....CCUUUACUAUAAAUAUU.......GUUAAAGUGUAAUGuAUUAGA.CAGUU.AAAUAUUUUUAA.AAUAAA...UGUUU....CCCUUGUUCUAAG
NW_009245513.1/552897-552761               UGUGGAUAUUUCUUAUACUAAUUGUACC.AUAAAGCUGU.UUAUUCUUUCUUGUAA....GAAU....CCUUUACUAUAAAUAUU.......GUUAAAGUGUAAUGuAUUAGA.CAGUU.AAAUAUUUUUAA.AAUAAA...UGUUU....CCCUUGUUCUAAG
NW_018362641.1/7545243-7545107             UGUGGAUAUUUCUUAUACUAAUUGUACC.AUAAAGCUGU.UUAUUCUUUCUUGUAA....GAAU....CCUUUACUAUAAAUAUU.......GUUAAAGUGUAAUGuAUUAGA.CAGUU.AAAUAUUUUUAA.AAUAAA...UGUUU....CCCUUGUUCUAAG
NC_021677.1/3825308-3825172                UGUGGAUAUUUCUUAUACUAAUUGUACC.AUAAAGCUGU.UUAUUCUUUCUUGUAA....GAAU....CCUUUACUAUAAAUAUU.......GUUAAAGUGUAAUGuAUUAGA.CAGUU.AAAUAUUUUUAA.AAUAAA...UGUUU....CCCUUGUUCUAAG
NW_015438708.1/498092-498228               UGUGGAUAUUUCUUAUACUAAUUGUACC.AUAAAGCUGU.UUAUUCUUUCUUGUAA....GAAU....CCUUUACUAUAAAUAUU.......GUUAAAGUGUAAUGuAUUAGA.CAGUU.AAAUAUUUUUAA.AAUAAA...UGUUU....CCCUUGUUCUAAG
NW_009705328.1/44500-44636                 UGUGGAUAUUUCUUAUACUAAUUGUACC.AUAAAGCUGU.UUAUUCUUUCUUGUAA....GAAU....CCUUUACUAUAAAUAUU.......GUUAAAGUGUAAUGuAUUAGA.CAGUU.AAAUAUUUUUAA.AAUAAA...UGUUU....CCCUUGUUCUAAG
NW_010972609.1/8299218-8299082             UGUGGAUAUUUCUUAUACUAAUUGUACC.AUAAAGCUGU.UUAUUCUUUCUUGUAA....GAAU....CCUUUACUAUAAAUAUU.......GUUAAAGUGUAAUGuAUUAGA.CAGUU.AAAUAUUUUUAA.AAUAAA...UGUUU....CCCUUGUUCUAAG
NW_009859105.1/54027-54163                 UGUGGAUAUUUCUUAUACUAAUUGUACC.AUAAAGCUGU.UUAUUCUUUCUUGUAA....GAAU....CCUUUACUAUAAAUAUU.......GUUAAAGUGUAAUGuAUUAGA.CAGUU.AAAUAUUUUUAA.AAUAAA...UGUUU....CCCUUGUUCUAAG
NW_010063553.1/30846-30982                 UGUGGAUAUUUCUUAUACUAAUUGUACC.AUAAAGCUGU.UUAUUCUUUCUUGUAA....GAAU....CCUUUACUAUAAAUAUU.......GUUAAAGUGUAAUGuAUUAGA.CAGUU.AAAUAUUUUUAA.AAUAAA...UGUUU....CCCUUGUUCUAAG
NW_004973198.1/8271060-8271196             UGUGGAUAUUUCUUAUACUAAUUGUACC.AUAAAGCUGU.UUAUUCUUUCUUGUAA....GAAU....CCUUUACUAUAAAUAUU.......GUUAAAGUGUAAUGuAUUAGA.CAGUU.AAAUAUUUUUAA.AAUAAA...UGUUU....CCCUUGUUCUAAG
NW_007931215.1/87572-87436                 UGUGGAUAUUUCUUAUACUAAUUGUACC.AUAAAGCUGU.UUAUUCUUUCUUGUAA....GAAU....CCUUUACUAUAAAUAUU.......GUUAAAGUGUAAUGuAUUAGA.CAGUU.AAAUAUUUUUAA.AAUAAA...UGUUU....CCCUUGUUCUAAG
NW_010712484.1/23754-23890                 UGUGGAUAUUUCUUAUACUAAUUGUACC.AUAAAGCUGU.UUAUUCUUUCUUGUAA....GAAU....CCUUUACUAUAAAUAUU.......GUUAAAGUGUAAUGuAUUAGA.CAGUU.AAAUAUUUUUAA.AAUAAA...UGUUU....CCCUUGUUCUAAG
NW_009599595.1/45572-45708                 UGUGGAUAUUUCUUAUACUAAUUGUACC.AUAAAGCUGU.UUAUUCUUUCUUGUAA....GAAU....CCUUUACUAUAAAUAUU.......GUUAAAGUGUAAUGuAUUAGA.CAGUU.AAAUAUUUUUAA.AAUAAA...UGUUU....CCCUUGUUCUAAG
NW_009259180.1/1327625-1327761             UGUGGAUAUUUCUUAUACUAAUUGUACC.AUAAAGCUGU.UUAUUCUUUCUUGUAA....GAAU....CCUUUACUAUAAAUAUU.......GUUAAAGUGUAAUGuAUUAGA.CAGUU.AAAUAUUUUUAA.AAUAAA...UGUUU....CCCUUGUUCUAAG
NW_008590540.1/3982-3846                   UGUGGAUAUUUCUUAUACUAAUUGUACC.AUAAAGCUGU.UUAUUCUUUCUUGUAA....GAAU....CCUUUACUAUAAAUAUU.......GUUAAAGUGUAAUGuAUUAGA.CAGUU.AAAUAUUUUUAA.AAUAAA...UGUUU....CCCUUGUUCUAAG
NW_010225891.1/50547-50683                 UGUGGAUAUUUCUUAUACUAAUUGUACC.AUAAAGCUGU.UUAUUCUUUCUUGUAA....GAAU....CCUUUACUAUAAAUAUU.......GUUAAAGUGUAAUGuAUUAGA.CAGUU.AAAUAUUUUUAA.AAUAAA...UGUUU....CCCUUGUUCUAAG
NW_010408671.1/12388-12524                 UGUGGAUAUUUCUUAUACUAAUUGUACC.AUAAAGCUGU.UUAUUCUUUCUUGUAA....GAAU....CCUUUACUAUAAAUAUU.......GUUAAAGUGUAAUGuAUUAGA.CAGUU.AAAUAUUUUUAA.AAUAAA...UGUUU....CCCUUGUUCUAAG
NW_020340682.1/8964234-8964370             UGUGGAUAUUUCUUAUACUAAUUGUACC.AUAAAGCUGU.UUAUUCUUUCUUGUAA....GAAU....CCUUUACUAUAAAUAUU.......GUUAAAGUGUAAUGuAUUAGA.CAGUU.AAAUAUUUUUAA.AAUAAA...UGUUU....CCCUUGUUCUAAG
NW_009218203.1/30684-30548                 UGUGGAUAUUUCUUAUACUAAUUGUACC.AUAAAGCUGU.UUAUUCUUUCUUGUAA....GAAU....CCUUUACUAUAAAUAUU.......GUUAAAGUGUAAUGuAUUAGA.CAGUU.AAAUAUUUUUAA.AAUAAA...UGUUU....CCCUUGUUCUAAG
NW_004775614.1/631165-631301               UGUGGAUAUUUCUUAUACUAAUUGUACC.AUAAAGCUGU.UUAUUCUUUCUUGUAA....GAAU....CCUUUACUAUAAAUAUU.......GUUAAAGUGUAAUGuAUUAGA.CAGUU.AAAUAUUUUUAA.AAUAAA...UGUUU....CCCUUGUUCUAAG
NC_034414.1/7545243-7545107                UGUGGAUAUUUCUUAUACUAAUUGUACC.AUAAAGCUGU.UUAUUCUUUCUUGUAA....GAAU....CCUUUACUAUAAAUAUU.......GUUAAAGUGUAAUGuAUUAGA.CAGUU.AAAUAUUUUUAA.AAUAAA...UGUUU....CCCUUGUUCUAAG
NC_031774.1/9570724-9570860                UGUGGAUAUUUCUUAUACUAAUUGUACC.AUAAAGCUGU.UUAUUCUUUCUUGUAA....GAAU....CCUUUACUAUAAAUAUU.......GUUAAAGUGUAAUGuAUUAGA.CAGUU.AAAUAUUUUUAA.AAUAAA...UGUUU....CCCUUGUUCUAAG
NW_011950884.1/8405544-8405408             UGUGGAUAUUUCUUAUACUAAUUGUACC.AUAAAGCUGU.UUAUUCUUUCUUGUAA....GAAU....CCUUUACUAUAAAUAUU.......GUUAAAGUGUAAUGuAUUAGA.CAGUU.AAAUAUUUUUAA.AAUAAA...UGUUU....CCCUUGUUCUAAG
NW_009785878.1/30344-30208                 UGUGGAUAUUUCUUAUACUAAUUGUACC.AUAAAGCUGU.UUAUUCUUUCUUGUAA....GAAU....CCUUUACUAUAAAUAUU.......GUUAAAGUGUAAUGuAUUAGA.CAGUU.AAAUAUUUUUAA.AAUAAA...UGUUU....CCCUUGUUCUAAG
NW_009662645.1/892917-893053               UGUGGAUAUUUCUUAUACUAAUUGUACC.AUAAAGCUGU.UUAUUCUUUCUUGUAA....GAAU....CCUUUACUAUAAAUAUU.......GUUAAAGUGUAAUGuAUUAGA.CAGUU.AAAUAUUUUUAA.AAUAAA...UGUUU....CCCUUGUUCUAAG
NC_006092.5/7819983-7819847                UGUGGAUAUUUCUUAUACUAAUUGUACC.AUAAAGCUGU.UUAUUCUUUCUUGUAA....GAAU....CCUUUACUAUAAAUAUU.......GUUAAAGUGUAAUGuAUUAGA.CAGUU.AAAUAUUUUUAA.AAUAAA...UGUUU....CCCUUGUUCUAAG
NC_029520.1/11878925-11878789              UGUGGAUAUUUCUUAUACUAAUUGUACC.AUAAAGCUGU.UUAUUCUUUCUUGUAA....GAAU....CCUUUACUAUAAAUAUU.......GUUAAAGUGUAAUGuAUUAGA.CAGUU.AAAUAUUUUUAA.AAUAAA...UGUUU....CCCUUGUUCUAAG
NW_019776415.1/1107531-1107667             UGUGGAUAUUUCUUAUACUAAUUGUACC.AUAAAGCUGU.UUAUUCUUUCUUGUAA....GAAU....CCUUUACUAUAAAUAUU.......GUUAAAGUGUAAUGuAUUAGA.CAGUU.AAAUAUUUUUAA.AAUAAA...UGUUU....CCCUUGUUCUAAG
NW_009912469.1/45247-45383                 UGUGGAUAUUUCUUAUACUAAUUGUACC.AUAAAGCUGU.UUAUUCUUUCUUGUAA....GAAU....CCUUUACUAUAAAUAUU.......GUUAAAGUGUAAUGuAUUAGA.CAGUU.AAAUAUUUUUAA.AAUAAA...UGUUU....CCCUUGUUCUAAG
NW_016690295.1/1761418-1761554             UGUGGAUAUUUCUUAUACUAAUUGUACC.AUAAAGCUGU.UUAUUCUUUCUUGUAA....GAAU....CCUUUACUAUAAAUAUU.......GUUAAAGUGUAAUGuAUUAGA.CAGUU.AAAUAUUUUUAA.AAUAAA...UGUUU....CCCUUGUUCUAAG
NW_010558277.1/31202-31066                 UGUGGAUAUUUCUUAUACUAAUUGUACC.AUAAAGCUGU.UUAUUCUUUCUUGUAA....GAAU....CCUUUACUAUAAAUAUU.......GUUAAAGUGUAAUGuAUUAGA.CAGUU.AAAUAUUUUUAA.AAUAAA...UGUUU....CCCUUGUUCUAAG
NW_009326625.1/14321-14185                 UGUGGAUAUUUCUUAUACUAAUUGUACC.AUAAAGCUGU.UUAUUCUUUCUUGUAA....GAAU....CCUUUACUAUAAAUAUU.......GUUAAAGUGUAAUGuAUUAGA.CAGUU.AAAUAUUUUUAA.AAUAAA...UGUUU....CCCUUGUUCUAAG
NW_010759748.1/29955-29819                 UGUGGAUAUUUCUUAUACUAAUUGUACC.AUAAAGCUGU.UUAUUCUUUCUUGUAA....GAAU....CCUUUACUAUAAAUAUU.......GUUAAAGUGUAAUGuAUUAGA.CAGUU.AAAUAUUUUUAA.AAUAAA...UGUUU....CCCUUGUUCUAAG
NW_015379235.1/9570724-9570860             UGUGGAUAUUUCUUAUACUAAUUGUACC.AUAAAGCUGU.UUAUUCUUUCUUGUAA....GAAU....CCUUUACUAUAAAUAUU.......GUUAAAGUGUAAUGuAUUAGA.CAGUU.AAAUAUUUUUAA.AAUAAA...UGUUU....CCCUUGUUCUAAG
NW_005087649.1/1086007-1086143             UGUGGAUAUUUCUUAUACUAAUUGUACC.AUAAAGCUGU.UUAUUCUUUCUUGUAA....GAAU....CCUUUACUAUAAAUAUU.......GUUAAAGUGUAAUGuAUUAGA.CAGUU.AAAUAUUUUUAA.AAUAAA...UGUUU....CCCUUGUUCUAAG
NW_002198771.1/85732-85596                 UGUGGAUAUUUCUUAUACUAAUUGUACC.AUAAAGCUGU.UUAUUCUUUCUUGUAA....GAAU....CCUUUACUAUAAAUAUU.......GUUAAAGUGUAAUGuAUUAGA.CAGUU.AAAUAUUUUUAA.AAUAAA...UGUUU....CCCUUGUUCUAAG
NW_010182491.1/52991-53127                 UGUGGAUAUUUCUUAUACUAAUUGUACC.AUAAAGCUGU.UUAUUCUUUCUUGUAA....GAAU....CCUUUACUAUAAAUAUU.......GUUAAAGUGUAAUGuAUUAGA.CAGUU.AAAUAUUUUUAA.AAUAAA...UGUUU....CCCUUGUUCUAAG
NW_010288310.1/48338-48474                 UGUGGAUAUUUCUUAUACUAAUUGUACC.AUAAAGCUGU.UUAUUCUUUCUUGUAA....GAAU....CCUUUACUAUAAAUAUU.......GUUAAAGUGUAAUGuAUUAGA.CAGUU.AAAUAUUUUUAA.AAUAAA...UGUUU....CCCUUGUUCUAAG
NW_020799103.1/1892704-1892840             UGUGGAUAUUUCUUAUACUAAUUGUACC.AUAAAGCUGU.UUAUUCUUUCUUGUAA....GAAU....CCUUUACUAUAAAUAUU.......GUUAAAGUGUAAUGuAUUAGA.CAGUU.AAAUAUUUUUAA.AAUAAA...UGUUU....CCCUUGUUCUAAG
NT_455879.2/1310382-1310246                UGUGGAUAUUUCUUAUACUAAUUGUACC.AUAAAGCUGU.UUAUUCUUUCUUGUAA....GAAU....CCUUUACUAUAAAUAUU.......GUUAAAGUGUAAUGuAUUAGA.CAGUU.AAAUAUUUUUAA.AAUAAA...UGUUU....CCCUUGUUCUAAG
NW_009077105.1/31089-30953                 UGUGGAUAUUUCUUAUACUAAUUGUACC.AUAAAGCUGU.UUAUUCUUUCUUGUAA....GAAU....CCUUUACUAUAAAUAUU.......GUUAAAGUGUAAUGuAUUAGA.CAGUU.AAAUAUUUUUAA.AAUAAA...UGUUU....CCCUUGUUCUAAG
NW_009650173.1/1558619-1558755             UGUGGAUAUUUCUUAUACUAAUUGUACC.AUAAAGCUGU.CUAUUCUUUCUUGUAA....GAAU....CCUUUACUAUAAAUAUU.......GUUAAAGUGUAAUGuAUUAGA.CAGUU.AAAUAUUUUUAA.AAUAAA...UGUUU....CCCUUGUUCUAAG
NW_009126058.1/29924-29788                 UGUGGAUAUUUCUUAUACUAAUUGUACC.AUAAAGCUGU.UUUUUCUUUCUUGUAA....GAAU....CCUUUACUAUAAAUAUU.......GUUAAAGUGUAAUGuAUUAGA.CAGUU.AAAUAUUUUUAA.AAUAAA...UGUUU....CCCUUGUUCUAAG
NW_010017489.1/50932-51068                 UGUGGAUAUUUCUUACACUAAUUGUACC.AUAAAGCUGU.UUAUUCUUUCUUGUAA....GAAU....CCUUUACUAUAAAUAUU.......GUUAAAGUGUAAUGuAUUAGA.CAGUU.AAAUAUUUUUAA.AAUAAA...UGUUU....CCCUUGUUCUAAG
NW_004848271.1/9454705-9454569             UGUGGAUAUUUCUUAUACUAAUUGUACC.AUAAAGCUGU.UUAUUCUUUCUUGUAA....GAAU....CCUUUACUAUAAAUAUU.......GUUAAAGUGUAAUGuAUUAGA.CAGUU.AAAUAUUUUUAA.AAUAAA...UGUUU....CCCUUGUUCUAAA
NW_014005408.1/9691439-9691575             UGUGGAUAUUUCUUAUACUAAUUGUACC.AUAAAGCUGU.UUAUUCUUUCUUGUAA....GAAU....CCUUUACUAUAAAUAUU.......GUUAAAGUGUAAUGuAUUAGA.CAGUU.AAAUAUUUUUAA.AAUAAA...UGUUU....CCCUUGUUCUAAA
NW_020451016.1/2494053-2493917             UGUGGAUAUUUCUUAUACUAAUUGUACC.AUAAAGCUGU.UUAUUCUUUCUUGUAA....GAAU....CCUUUACUAUAAAUAUU.......GUUAAAGUGUAAUGuAUUAGA.CAGUU.AAAUAUUUUUAA.AAUAAA...UGUUU....CCCUUGUUCUAAA
NW_020453304.1/5265264-5265400             UGUGGAUAUUUCUUAUACUAAUUGUACC.AUAAAGCUGU.UUAUUCUUUCUUGUAA....GAAU....CCUUUACUAUAAAUAUU.......GUUAAAGUGUAAUGuAUUAGA.CAGUU.AAAUAUUUUUAA.AAUAAA...UGUUU....CCCUUGUUCUAAA
NW_009270293.1/64864-64728                 UGUGGAUAUUUCUUACACUAAUUGUACC.AUAAAGCUGU.UUAUUCUUUCUUGUAA....GAAU....CCUUUACUAUAAAUAUU.......GUUAAAGUGUAAUGuAUUAGA.CAGUU.AAAUAUUUUUAA.AAUAAA...UGUUU....CCCUUGUUCUAAA
NW_010492756.1/19480-19616                 UGUGGAUAUUUCUUAUACUAAUUGUACC.AUAAAGCUGU.UUAUUCUUUCUUGUAA....GAAU....CCUUUACUAUACAUAUU.......GUUAAAGUGUAAUGuAUUAGA.CAGUU.AAAUAUUUUUAA.AAUAAA...UGUUU....CCCUUGUUCUAAG
NW_008236509.1/1658517-1658653             UGUGGAUAUUUCUUAUACUAAUUGUACC.AUAAAGCUGU.UUAUUCUUUCUUGUAA....GAAU....CCUUUACUAUAAAUAUU.......GUUAAAGUGUAAUGuAUUAGA.CAGUU.AAAUAUUUUUAA.AAUAAA...UGUUU....CCCUUGUUCUACG
NW_018114021.1/1653126-1653262             UGUGGAUAUUUCUUAUACUAAUUGUACC.AUAAAGCUGU.UUAUUCUUUCUUGUAA....GAAU....CCUUUACUAUAAAUAUU.......GUUAAAGUGUAAUGuAUUAGA.CAGUU.AAAUAUUUUUAA.AAUAAA...UGUUU....CCCUUGUUCUACG
NW_004929805.1/3029215-3029351             UGUGGAUCUUUCUUAUACUAAUUGUACC.AUAAAGCUGU.UUAUUCUUUCUUGUAA....GAAU....CCUUUACUAUAAAUAUU.......GUUAAAGUGUAAUGuAUUAGA.CAGUU.AAAUAUUUUUAA.AAUAAA...UGUUU....CCCUUGUUCUAAG
NW_004994826.1/3345849-3345985             UGUGGAUCUUUCUUAUACUAAUUGUACC.AUAAAGCUGU.UUAUUCUUUCUUGUAA....GAAU....CCUUUACUAUAAAUAUU.......GUUAAAGUGUAAUGuAUUAGA.CAGUU.AAAUAUUUUUAA.AAUAAA...UGUUU....CCCUUGUUCUAAG
NW_004678121.1/83871-84007                 UGUGGAUAUUUCUUAUACUAAUUGUACC.AUAAAGCUGU.UUAUUCUUUCUUGUAA....GAAU....CCUUUACUAUAAAUAUU.......GUUGAAGUGUAACGuAUUAGA.CAGUU.CAAUAUUUUUAA.AAUAAA...UGUUU....CCCUUGUUCUAAG
NW_013185750.1/184683-184547               UGUGGAUAUUUCUUAUACUAAUUGUACC.AUAAAGCUGU.UUAUUCAUUCUUGUAA....GAAU....CCUUUACUAUAAAUAUU.......GUUGAAGUGUAAUGuACUAGA.CAGUU.AAAUAUUUUUGA.AAUAAA...UGUUU....CCCUUGUUCUAAG
NW_008796218.1/8849842-8849978             UGUGGAUAUUUCUUAUACUAAUUGUACC.AUAAAGCUGU.UUAUUCUUUCUUGUAA....GAAU....CCUUUACUAUAAAUAUU.......GUUAAAGUGUAAUGuAUUAGA.CAGUU.AAAAAUUUUUAA.AAUAAA...UGUUU....CCCUUGUUCUAAG
NW_005843300.1/63261-63398                 UGUGGAUAUUUCUUAUACUAAUUGUAUC.AUAAAGCUGU.UUAUUCUUUCUUGUAA....GAAU....CCUUUACUAUAAAUAUU.......GUUAAAGUGUAAUGuAUUAGA.CAGUU.AAAUAUUUUUAAAAAuAAA...UGUUU....CCCUUGUUCUAAA
NW_017713697.1/32163381-32163244           UGUGGAUAUUUCUUACACUAAUUGUAUC.AUAAAGCUGU.UUAUUCUUUCUUGUAA....GAAU....CCUUUACUAUAAAUAUU.......GUUAAAGUGUAAUGuAUUAGA.CAGUU.AAAUAUUUUUAAAAAuAAA...UGUUU....CCCUUGUUCUAAA
NW_017493698.1/13233830-13233965           UGUGGAUAUUUCUUAUACUAAUUGUAUC.AUAAAGCCGU.UUAUUCUUCCUUGUAA....GAAU....CCUUUACUAUAAAUAUG......gGUUAAAGUAUAAUGuACUAGA.CAGUU.AAAUAUUUUU---AAUAAA...UGUUU....CCCUUGUUCUAUA
NC_018435.2/13233830-13233965              UGUGGAUAUUUCUUAUACUAAUUGUAUC.AUAAAGCCGU.UUAUUCUUCCUUGUAA....GAAU....CCUUUACUAUAAAUAUG......gGUUAAAGUAUAAUGuACUAGA.CAGUU.AAAUAUUUUU---AAUAAA...UGUUU....CCCUUGUUCUAUA
NW_019937233.1/74449033-74449168           UGUGGAUAUUUCUUAUACUAAUUGUAUC.AUAAAGCCGU.UUAUUCUUCCUUGUAA....GAAU....CCUUUACUAUAAAUAUG......gGUUAAAGUAUAAUGuACUAGA.CAGUU.AAAUAUUUUU---AAUAAA...UGUUU....CCCUUGUUCUAUA
NC_036914.1/53673119-53672984              UGUGGAUAUUUCUUAUACUAAUUGUAUC.AUAAAGCCGU.UUAUUCUUCCUUGUAA....GAAU....CCUUUACUAUAAAUAUG......gGUUAAAGUAUAAUGuACUAGA.CAGUU.AAAUAUUUUU---AAUAAA...UGUUU....CCCUUGUUCUAUA
NW_019932837.1/13263871-13264006           UGUGGAUAUUUCUUAUACUAAUUGUAUC.AUAAAGCCGU.UUAUUCUUCCUUGUAA....GAAU....CCUUUACUAUAAAUAUG......gGUUAAAGUAUAAUGuACUAGA.CAGUU.AAAUAUUUUU---AAUAAA...UGUUU....CCCUUGUUCUAUA
NC_036890.1/13263871-13264006              UGUGGAUAUUUCUUAUACUAAUUGUAUC.AUAAAGCCGU.UUAUUCUUCCUUGUAA....GAAU....CCUUUACUAUAAAUAUG......gGUUAAAGUAUAAUGuACUAGA.CAGUU.AAAUAUUUUU---AAUAAA...UGUUU....CCCUUGUUCUAUA
NT_009237.19/13327129-13327264             UGUGGAUAUUUCUUAUACUAAUUGUAUC.AUAAAGCCGU.UUAUUCUUCCUUGUAA....GAAU....CCUUUACUAUAAAUAUG......gGUUAAAGUAUAAUGuACUAGA.CAGUU.AAAUAUUUUU---AAUAAA...UGUUU....CCCUUGUUCUAUA
NC_000011.10/13387129-13387264             UGUGGAUAUUUCUUAUACUAAUUGUAUC.AUAAAGCCGU.UUAUUCUUCCUUGUAA....GAAU....CCUUUACUAUAAAUAUG......gGUUAAAGUAUAAUGuACUAGA.CAGUU.AAAUAUUUUU---AAUAAA...UGUUU....CCCUUGUUCUAUA
NW_014014137.1/5498567-5498702             UGUGGAUAUUUCUUAUACUAAUUGUAUC.AUAAAGCCGU.UUAUUCUUCCUUGUAA....GAAU....CCUUUACUAUAAAUAUG......gGUUAAAGUAUAAUGuACUAGA.CAGUU.AAAUAUUUUU---AAUAAA...UGUUU....CCCUUGUUCUAUA
NC_027879.1/13240239-13240374              UGUGGAUAUUUCUUAUACUAAUUGUAUC.AUAAAGCCGU.UUAUUCUUCCUUGUAA....GAAU....CCUUUACUAUAAAUAUG......gGUUAAAGUAUAAUGuACUAGA.CAGUU.AAAUAUUUUU---AAUAAA...UGUUU....CCCUUGUUCUAUA
NW_005054402.1/2799588-2799723             UGUGGAUAUUUCUUAUACUAAUUGUACC.AUAAAGCCGU.UUAUUCUUUCUUGUAA....GAAU....CCUUUACUAUAAAUAUU.......GUUAAAGUGUAAUGuAUUAGA.CAGUU.AAAUAUUUUUAA-AAUAAA...UGUUU....-CCUUGUUCUAAG
NW_006735233.1/51430807-51430672           UGUGGAUAUUUCUUAUACUAAUUGUAUC.AUAAAGCCGU.UUAUUCUUCCUUGUAA....GAAU....CCUUUACUAUAAAUAUG......gGUUAAAGUAUAACGuACUAGA.CAGUU.AAAUAUUUUU---AAUAAA...UGUUU....CCCUUGUUCUAUA
NC_023642.1/51430807-51430672              UGUGGAUAUUUCUUAUACUAAUUGUAUC.AUAAAGCCGU.UUAUUCUUCCUUGUAA....GAAU....CCUUUACUAUAAAUAUG......gGUUAAAGUAUAACGuACUAGA.CAGUU.AAAUAUUUUU---AAUAAA...UGUUU....CCCUUGUUCUAUA
NW_012100076.1/343680-343815               UGUGGAUAUUUCUUAUACUAAUUGUAUC.AUAAAGCCGU.UUAUUCUUCCUUGUAA....GAAU....CCUUUACUAUAAAUAUG......gGUUAAAGUAUAACGuACUAGA.CAGUU.AAAUAUUUUU---AAUAAA...UGUUU....CCCUUGUUCUAUA
NW_012117155.1/939331-939196               UGUGGAUAUUUCUUAUACUAAUUGUAUC.AUAAAGCCGU.UUAUUCUUCCUUGUAA....GAAU....CCUUUACUAUAAAUAUG......gGUUAAAGUAUAACGuACUAGA.CAGUU.AAAUAUUUUU---AAUAAA...UGUUU....CCCUUGUUCUAUA
NW_012001806.1/3298412-3298547             UGUGGAUAUUUCUUAUACUAAUUGUAUC.AUAAAGCCGU.UUAUUCUUCCUUGUAA....GAAU....CCUUUACUAUAAAUAUG......gGUUAAAGUAUAACGuACUAGA.CAGUU.AAAUAUUUUU---AAUAAA...UGUUU....CCCUUGUUCUAUA
NW_014805462.1/4374928-4374793             UGUGGAUAUUUCUUAUACUAAUUGUAUC.AUAAAGCCGU.UUAUUCUUCCUUGUAA....GAAU....CCUUUACUAUAAAUAUG......gGUUAAAGUAUAACGuACUAGA.CAGUU.AAAUAUUUUU---AAUAAA...UGUUU....CCCUUGUUCUAUA
NC_027906.1/53008647-53008512              UGUGGAUAUUUCUUAUACUAAUUGUAUC.AUAAAGCCGU.UUAUUCUUCCUUGUAA....GAAU....CCUUUACUAUAAAUAUG......gGUUAAAGUAUAACGuACUAGA.CAGUU.AAAUAUUUUU---AAUAAA...UGUUU....CCCUUGUUCUAUA
NW_005092988.1/54325089-54324954           UGUGGAUAUUUCUUAUACUAAUUGUAUC.AUAAAGCCGU.UUAUUCUUCCUUGUAA....GAAU....CCUUUACUAUAAAUAUG......gGUUAAAGUAUAACGuACUAGA.CAGUU.AAAUAUUUUU---AAUAAA...UGUUU....CCCUUGUUCUAUA
NC_022285.1/54325089-54324954              UGUGGAUAUUUCUUAUACUAAUUGUAUC.AUAAAGCCGU.UUAUUCUUCCUUGUAA....GAAU....CCUUUACUAUAAAUAUG......gGUUAAAGUAUAACGuACUAGA.CAGUU.AAAUAUUUUU---AAUAAA...UGUUU....CCCUUGUUCUAUA
NW_018758674.1/16484-16349                 UGUGGAUAUUUCUUAUACUAAUUGUAUC.AUAAAGCCGU.UUAUUCUUCCUUGUAA....GAAU....CCUUUACUAUAAAUAUG......gGUUAAAGUAUAACGuACUAGA.CAGUU.AAAUAUUUUU---AAUAAA...UGUUU....CCCUUGUUCUAUA
NW_019317881.1/5522477-5522342             UGUGGAUAUUUCUUAUACUAAUUGUAUC.AUAAAGCCGU.UUAUUCUUCCUUGUAA....GAAU....CCUUUACUAUAAAUAUG......gGUUAAAGUAUAACGuACUAGA.CAGUU.AAAUAUUUUU---AAUAAA...UGUUU....CCCUUGUUCUAUA
NC_018165.2/51766960-51766825              UGUGGAUAUUUCUUAUACUAAUUGUAUC.AUAAAGCCGU.UUAUUCUUCCUUGUAA....GAAU....CCUUUACUAUAAAUAUG......gGUUAAAGUAUAACGuACUAGA.CAGUU.AAAUAUUUUU---AAUAAA...UGUUU....CCCUUGUUCUAUA
NW_012010945.1/2064415-2064550             UGUGGAUAUUUCUUAUACUAAUUGUAUC.AUAAAGCCGU.UUAUUCUUCCUUGUAA....GAAU....CCUUUACUAUAAAUAUG......gGUUAAAGUAUAACGuACUAGA.CAGUU.AAAUAUUUUU---AAUAAA...UGUUU....CCCUUGUUCUAUA
NW_020251518.1/52065619-52065484           UGUGGAUAUUUCUUAUACUAAUUGUAUC.AUAAAGCCGU.UUAUUCUUCCUUGUAA....GAAU....CCUUUACUAUAAAUAUG......gGUUAAAGUAUAACGuACUAGA.CAGUU.AAAUAUUUUU---AAUAAA...UGUUU....CCCUUGUUCUAUA
NC_037682.1/52065619-52065484              UGUGGAUAUUUCUUAUACUAAUUGUAUC.AUAAAGCCGU.UUAUUCUUCCUUGUAA....GAAU....CCUUUACUAUAAAUAUG......gGUUAAAGUAUAACGuACUAGA.CAGUU.AAAUAUUUUU---AAUAAA...UGUUU....CCCUUGUUCUAUA
NW_020454649.1/7035487-7035624             UGUGGAUAUUUCUUAUACUAAUUGUACC.AUAAAGCUGU.UUAUUCUUUCUUGUAA....GAAU...uCCUUUACUAUAAAUAUU.......GUUAAAGUGUAAUGuAUUAGA.CAGUU.AAAUAUUUUUAA-AAUAAA...UGUUU....CCCUUGUUCUAAA
NW_017728947.1/18310667-18310804           UGUGGAUAUUUCUUAUACUAAUUGUAUC.AUAAAGCUGU.UUAUUCUUUAUUGUAA....GAAU....CCUUUACUAUAAAUAUU.......GUUAAAGUGUAAUGuAUUAGA.CAGUU.AAAUAUUUUUAAAAAuAAA...UGUUU....CCCUUGUUCUAAA
NW_017729025.1/130238271-130238134         UGUGGAUAUUUCUUAUACUAAUUGUAUC.AUAAAGCUGU.UUAUUCUUUAUUGUAA....GAAU....CCUUUACUAUAAAUAUU.......GUUAAAGUGUAAUGuAUUAGA.CAGUU.AAAUAUUUUUAAAAAuAAA...UGUUU....CCCUUGUUCUAAA
NW_006921601.1/11073969-11074104           UGUGGAUAUUUCUUAUACUAAUUGUAUC.AUAAAGCCGU.UAAUUCUUCCUUGUAA....GAAU....CCUUUACUAUAAAUAUG......gGUUAAAGUAUAAUGuAUUAGA.CAGUU.AAAUAUUUUU---AAUAAA...UGUUU....CCCUUGUUCUAUA
NW_004567116.1/30284848-30284713           CGUGGAUAUUUCUUAUACUAAUUGUAUC.AUAAAGCCGU.UUAUUCUUCCUUGUAA....GAAU....CCUUUACUAUAAAUAUG......gGUUAAAGUAUAAUGuAUUAGA.CAGUU.AAAUAUUUUU---AAUAAA...UGUUU....CCCUUGUUCUAUA
NW_010110414.1/30686-30551                 UGUGGAUAUUUCUUAUACUAAUUGUACC.AUAAAGCUGU.UUAUUCUUUCUUGUAA....GAAU....CCUUUACUAUAAAUAUU.......GUUAAAGUGUAAUGuAUUAGA.CAGUU.-AAUAUUUUUAA-AAUAAA...UGUUU....CCCUUGUUCUAAG
NW_006408601.1/2282316-2282451             UGUGGAUAUUUCUUAUACUAAUUGUAUC.AUAAAGCCGU.UUAUUCUUCCUUGUAA....GAAU....CCUUUACUAUAAAUAUG......gGUUAAAGUAUAAUGuAUUAGA.CAGUU.AAAUAUUUUU---AAUAAA...UGUUU....CCCUUGUUCUAUA
NW_007729579.1/38634-38499                 UGUGGAUAUUUCUUAUACUAAUUGUAUC.AUAAAGCCGU.UUAUUCUUCCUUGUAA....GAAU....CCUUUACUAUAAAUAUG......gGUUAAAGUAUAAUGuAUUAGA.CAGUU.AAAUAUUUUU---AAUAAA...UGUUU....CCCUUGUUCUAUA
NW_007929448.1/2308677-2308812             UGUGGAUAUUUCUUAUACUAAUUGUAUC.AUAAAGCCGU.UUAUUCUUCCUUGUAA....GAAU....CCUUUACUAUAAAUAUG......gGUUAAAGUAUAAUGuAUUAGA.CAGUU.AAAUAUUUUU---AAUAAA...UGUUU....CCCUUGUUCUAUA
NW_003943604.1/17508542-17508677           UGUGGAUAUUUCUUAUACUAAUUGUAUC.AUAAAGCCGU.UUAUUCUUCCUUGUAA....GAAU....CCUUUACUAUAAAUAUG......gGUUAAAGUAUAAUGuAUUAGA.CAGUU.AAAUAUUUUU---AAUAAA...UGUUU....CCCUUGUUCUAUA
NW_004450296.1/5879460-5879595             UGUGGAUAUUUCUUAUACUAAUUGUAUC.AUAAAGCCGU.UUAUUCUUCCUUGUAA....GAAU....CCUUUACUAUAAAUAUG......gGUUAAAGUAUAAUGuAUUAGA.CAGUU.AAAUAUUUUU---AAUAAA...UGUUU....CCCUUGUUCUAUA
NW_012267329.1/119325-119190               UGUGGAUAUUUCUUAUACUAAUUGUAUC.AUAAAGCCGU.UUAUUCUUCCUUGUAA....GAAU....CCUUUACUAUAAAUAUG......gGUUAAAGUAUAAUGuAUUAGA.CAGUU.AAAUAUUUUU---AAUAAA...UGUUU....CCCUUGUUCUAUA
NW_006711867.1/7159934-7160069             UGUGGAUAUUUCUUAUACUAAUUGUAUC.AUAAAGCCGU.UUAUUCUUCCUUGUAA....GAAU....CCUUUACUAUAAAUAUG......gGUUAAAGUAUAAUGuAUUAGA.CAGUU.AAAUAUUUUU---AAUAAA...UGUUU....CCCUUGUUCUAUA
NW_016107354.1/3411123-3411258             UGUGGAUAUUUCUUAUACUAAUUGUAUC.AUAAAGCCGU.UUAUUCUUCCUUGUAA....GAAU....CCUUUACUAUAAAUAUG......gGUUAAAGUAUAAUGuAUUAGA.CAGUU.AAAUAUUUUU---AAUAAA...UGUUU....CCCUUGUUCUAUA
NW_008355789.1/5722971-5723106             UGUGGAUAUUUCUUAUACUAAUUGUAUC.AUAAAGCCGU.UUAUUCUUCCUUGUAA....GAAU....CCUUUACUAUAAAUAUG......gGUUAAAGUAUAAUGuAUUAGA.CAGUU.AAAUAUUUUU---AAUAAA...UGUUU....CCCUUGUUCUAUA
NW_017619874.1/7041221-7041356             UGUGGAUAUUUCUUAUACUAAUUGUAUC.AUAAAGCCGU.UUAUUCUUCCUUGUAA....GAAU....CCUUUACUAUAAAUAUG......gGUUAAAGUAUAAUGuAUUAGA.CAGUU.AAAUAUUUUU---AAUAAA...UGUUU....CCCUUGUUCUAUA
NW_018503629.1/12049637-12049772           UGUGGAUAUUUCUUAUACUAAUUGUAUC.AUAAAGCCGU.UUAUUCUUCCUUGUAA....GAAU....CCUUUACUAUAAAUAUG......gGUUAAAGUAUAAUGuAUUAGA.CAGUU.AAAUAUUUUU---AAUAAA...UGUUU....CCCUUGUUCUAUA
NW_003726097.1/36323762-36323897           UGUGGAUAUUUCUUAUACUAAUUGUAUC.AUAAAGCCGU.UUAUUCUUCCUUGUAA....GAAU....CCUUUACUAUAAAUAUG......gGUUAAAGUAUAAUGuAUUAGA.CAGUU.AAAUAUUUUU---AAUAAA...UGUUU....CCCUUGUUCUAUA
NC_006603.3/36323862-36323997              UGUGGAUAUUUCUUAUACUAAUUGUAUC.AUAAAGCCGU.UUAUUCUUCCUUGUAA....GAAU....CCUUUACUAUAAAUAUG......gGUUAAAGUAUAAUGuAUUAGA.CAGUU.AAAUAUUUUU---AAUAAA...UGUUU....CCCUUGUUCUAUA
NW_004065044.3/37462488-37462623           UGUGGAUAUUUCUUAUACUAAUUGUAUC.AUAAAGCCGU.UUAUUCUUCCUUGUAA....GAAU....CCUUUACUAUAAAUAUG......gGUUAAAGUAUAAUGuAUUAGA.CAGUU.AAAUAUUUUU---AAUAAA...UGUUU....CCCUUGUUCUAUA
NC_018732.3/71647171-71647306              UGUGGAUAUUUCUUAUACUAAUUGUAUC.AUAAAGCCGU.UUAUUCUUCCUUGUAA....GAAU....CCUUUACUAUAAAUAUG......gGUUAAAGUAUAAUGuAUUAGA.CAGUU.AAAUAUUUUU---AAUAAA...UGUUU....CCCUUGUUCUAUA
NW_020269139.1/13656842-13656977           UGUGGAUAUUUCUUAUACUAAUUGUAUC.AUAAAGCCGU.UUAUUCUUCCUUGUAA....GAAU....CCUUUACUAUAAAUAUG......gGUUAAAGUAUAAUGuAUUAGA.CAGUU.AAAUAUUUUU---AAUAAA...UGUUU....CCCUUGUUCUAUA
NW_020313006.1/4234175-4234040             UGUGGAUAUUUCUUAUACUAAUUGUAUC.AUAAAGCCGU.UUAUUCUUCCUUGUAA....GAAU....CCUUUACUAUAAAUAUG......gGUUAAAGUAUAAUGuAUUAGA.CAGUU.AAAUAUUUUU---AAUAAA...UGUUU....CCCUUGUUCUAUA
NW_020339798.1/34338904-34338769           UGUGGAUAUUUCUUAUACUAAUUGUAUC.AUAAAGCCGU.UUAUUCUUCCUUGUAA....GAAU....CCUUUACUAUAAAUAUG......gGUUAAAGUAUAAUGuAUUAGA.CAGUU.AAAUAUUUUU---AAUAAA...UGUUU....CCCUUGUUCUAUA
NW_006385075.1/394230-394095               UGUGGAUAUUUCUUAUACUAACUGUAUC.AUAAAGCCGU.UUAUUCUUCCUUGUAA....GAAU....CCUUUACUAUAAAUAUG......gGUUAAAGUAUAAUGuAUUAGA.CAGUU.AAAUAUUUUU---AAUAAA...UGUUU....CCCUUGUUCUAUA
NW_018734298.1/7855784-7855919             UGUGGAUAUUUCUUAUACUAACUGUAUC.AUAAAGCCGU.UUAUUCUUCCUUGUAA....GAAU....CCUUUACUAUAAAUAUG......gGUUAAAGUAUAAUGuAUUAGA.CAGUU.AAAUAUUUUU---AAUAAA...UGUUU....CCCUUGUUCUAUA
NW_004443942.1/5619257-5619392             UGUGGAUAUUUCUUAUACUAAUUGUAUC.AUAAAGCCGU.UUAUUCUUCCUUGUAA....GAAU....CCCUUACUAUAAAUAUG......gGUUAAAGUAUAAUGuAUUAGA.CAGUU.AAAUAUUUUU---AAUAAA...UGUUU....CCCUUGUUCUAUA
NW_004948996.1/4979360-4979495             UGUGGAUAUUUCUUAUACUAAUUGUAUC.AUAAAGCUGU.UUAUUCUUCCUUGUAA....GAAU....CCUUUACUAUAAAUAUC......gGUUAAAGUAUAAUGuAUUAGA.CAGUU.AAAUAUUUUU---AAUAAA...UGUUU....CCCUUGUUCUAUA
NC_022015.1/4979360-4979495                UGUGGAUAUUUCUUAUACUAAUUGUAUC.AUAAAGCUGU.UUAUUCUUCCUUGUAA....GAAU....CCUUUACUAUAAAUAUC......gGUUAAAGUAUAAUGuAUUAGA.CAGUU.AAAUAUUUUU---AAUAAA...UGUUU....CCCUUGUUCUAUA
NW_017870608.1/199174-199309               CGUGGAUAUUUCUUAUACUAAUUGUAUC.AUAAAGCUGU.UUAUUCUUCCUUGUAA....GAAU....CCUUUACUAUAAAUAUG......gGUUAAAGUAUAAUGuAUUAGA.CAGUU.AAAUAUUUUU---AAUAAA...UGUUU....CCCUUGUUCUAUA
NW_010828486.1/1590115-1589980             UGUGGAUAUUUCUUAUACUAAUUGUAUC.AUAAAGCCGU.UUAUUCUUCCUUGUAA....GAAU....CCUUUACUAUAAAUAUG......gGUUAAAGUAUAACGuACUAGA.CAGUU.AAAUAUUUUU---AAUAAA...UGUUU....UCCUUGUUCUAUA
NW_016807378.1/2710955-2710820             UGUGGAUAUUUCUUAUACUAAUUGUAUC.AUAAAGCCGU.UUAUUCUUCCUUGUAA....GAAU....CCUUUACUAUAAAUAUG......gGUUAAAGUAUAACGuACUAGA.CAGUU.AAAUAUUUUU---AAUAAA...UGUUU....UCCUUGUUCUAUA
NW_007370715.1/3254679-3254544             UGUGGAUAUUUCUUAUACUAAUUGUAUC.AUAAAGCUGU.UUAUUCUUCCUUGUAA....GAAU....CCUUUACUAUAAAUAUG......gGUUAAAGUAUAAUGuAUUAGA.CAGUU.AAAUAUUUUU---AAUAAA...UGUUU....CCCUUGUUCUAUA
NW_004535499.1/5299548-5299413             UGUGGAUAUUUCUUAUACUAAUUGUAUC.AUAAAGCUGU.UUAUUCUUCCUUGUAA....GAAU....CCUUUACUAUAAAUAUG......gGUUAAAGUAUAAUGuAUUAGA.CAGUU.AAAUAUUUUU---AAUAAA...UGUUU....CCCUUGUUCUAUA
NW_004955414.1/28747959-28748094           UGUGGAUAUUUCUUAUACUAAUUGUAUC.AUAAAGCUGU.UUAUUCUUCCUUGUAA....GAAU....CCUUUACUAUAAAUAUG......gGUUAAAGUAUAAUGuAUUAGA.CAGUU.AAAUAUUUUU---AAUAAA...UGUUU....CCCUUGUUCUAUA
NW_006159538.1/5090828-5090693             UGUGGAUAUUUCUUAUACUAAUUGUAUC.AUAAAGCUGU.UUAUUCUUCCUUGUAA....GAAU....CCUUUACUAUAAAUAUG......gGUUAAAGUAUAAUGuAUUAGA.CAGUU.AAAUAUUUUU---AAUAAA...UGUUU....CCCUUGUUCUAUA
NW_015130879.1/2955367-2955502             UGUGGAUAUUUCUUAUACUAAUUGUAUC.AUAAAGCUGU.UUAUUCUUCCUUGUAA....GAAU....CCUUUACUAUAAAUAUG......gGUUAAAGUAUAAUGuAUUAGA.CAGUU.AAAUAUUUUU---AAUAAA...UGUUU....CCCUUGUUCUAUA
NW_015351213.1/26310355-26310490           UGUGGAUAUUUCUUAUACUAAUUGUAUC.AUAAAGCUGU.UUAUUCUUCCUUGUAA....GAAU....CCUUUACUAUAAAUAUG......gGUUAAAGUAUAAUGuAUUAGA.CAGUU.AAAUAUUUUU---AAUAAA...UGUUU....CCCUUGUUCUAUA
NW_006297395.1/647700-647835               UGUGGAUAUUUCUUAUACUAAUUGUAUC.AUAAAGCUGU.UUAUUCUUCCUUGUAA....GAAU....CCUUUACUAUAAAUAUG......gGUUAAAGUAUAAUGuAUUAGA.CAGUU.AAAUAUUUUU---AAUAAA...UGUUU....CCCUUGUUCUAUA
NW_006501141.1/4854352-4854487             UGUGGAUAUUUCUUAUACUAAUUGUAUC.AUAAAGCUGU.UUAUUCUUCCUUGUAA....GAAU....CCUUUACUAUAAAUAUG......gGUUAAAGUAUAAUGuAUUAGA.CAGUU.AAAUAUUUUU---AAUAAA...UGUUU....CCCUUGUUCUAUA
NW_015504217.1/3550130-3549995             UGUGGAUAUUUCUUAUACUAAUUGUAUC.AUAAAGCUGU.UUAUUCUUCCUUGUAA....GAAU....CCUUUACUAUAAAUAUG......gGUUAAAGUAUAAUGuAUUAGA.CAGUU.AAAUAUUUUU---AAUAAA...UGUUU....CCCUUGUUCUAUA
NW_003614577.1/1935-2070                   UGUGGAUAUUUCUUAUACUAAUUGUAUC.AUAAAGCUGU.UUAUUCUUCCUUGUAA....GAAU....CCUUUACUAUAAAUAUG......gGUUAAAGUAUAAUGuAUUAGA.CAGUU.AAAUAUUUUU---AAUAAA...UGUUU....CCCUUGUUCUAUA
NW_006879700.1/1589775-1589910             UGUGGAUAUUUCUUAUACUAAUUGUAUC.AUAAAGCUGU.UUAUUCUUCCUUGUAA....GAAU....CCUUUACUAUAAAUAUG......gGUUAAAGUAUAAUGuAUUAGA.CAGUU.AAAUAUUUUU---AAUAAA...UGUUU....CCCUUGUUCUAUA
NT_039433.8/31062667-31062802              UGUGGAUAUUUCUUAUACUAAUUGUAUC.AUAAAGCUGU.UUAUUCUUCCUUGUAA....GAAU....CCUUUACUAUAAAUAUG......gGUUAAAGUAUAAUGuAUUAGA.CAGUU.AAAUAUUUUU---AAUAAA...UGUUU....CCCUUGUUCUAUA
NC_000073.6/113313990-113314125            UGUGGAUAUUUCUUAUACUAAUUGUAUC.AUAAAGCUGU.UUAUUCUUCCUUGUAA....GAAU....CCUUUACUAUAAAUAUG......gGUUAAAGUAUAAUGuAUUAGA.CAGUU.AAAUAUUUUU---AAUAAA...UGUUU....CCCUUGUUCUAUA
NW_003159229.1/72309090-72309225           UGUGGAUAUUUCUUAUACUAAUUGUAUC.AUAAAGCUGU.UUAUUCUUCCUUGUAA....GAAU....CCUUUACUAUAAAUAUG......gGUUAAAGUAUAAUGuAUUAGA.CAGUU.AAAUAUUUUU---AAUAAA...UGUUU....CCCUUGUUCUAUA
NC_013669.1/155171053-155171188            UGUGGAUAUUUCUUAUACUAAUUGUAUC.AUAAAGCUGU.UUAUUCUUCCUUGUAA....GAAU....CCUUUACUAUAAAUAUG......gGUUAAAGUAUAAUGuAUUAGA.CAGUU.AAAUAUUUUU---AAUAAA...UGUUU....CCCUUGUUCUAUA
NW_001084773.1/27508021-27508156           UGUGGAUAUUUCUUAUACUAAUUGUAUC.AUAAAGCUGU.UUAUUCUUCCUUGUAA....GAAU....CCUUUACUAUAAAUAUG......gGUUAAAGUAUAAUGuAUUAGA.CAGUU.AAAUAUUUUU---AAUAAA...UGUUU....CCCUUGUUCUAUA
AC_000069.1/165299810-165299945            UGUGGAUAUUUCUUAUACUAAUUGUAUC.AUAAAGCUGU.UUAUUCUUCCUUGUAA....GAAU....CCUUUACUAUAAAUAUG......gGUUAAAGUAUAAUGuAUUAGA.CAGUU.AAAUAUUUUU---AAUAAA...UGUUU....CCCUUGUUCUAUA
NW_007905660.1/17156401-17156536           UGUGGAUAUUUCUUAUACUAAUUGUAUC.AUAAAGCUGU.UUAUUCUUCCUUGUAA....GAAU....CCUUUACUAUAAAUAUG......gGUUAAAGUAUAAUGuAUUAGA.CAGUU.AAAUAUUUUU---AAUAAA...UGUUU....CCCUUGUUCUAUA
NC_005100.4/178137333-178137468            UGUGGAUAUUUCUUAUACUAAUUGUAUC.AUAAAGCUGU.UUAUUCUUCCUUGUAA....GAAU....CCUUUACUAUAAAUAUG......gGUUAAAGUAUAAUGuAUUAGA.CAGUU.AAAUAUUUUU---AAUAAA...UGUUU....CCCUUGUUCUAUA
NW_017731538.1/1636299-1636434             UGUGGAUAUUUCUUAUACUAAUUGUAUC.AUAAAGCUGU.UUAUUCUUCCUUGUAA....GAAU....CCUUUACUAUAAAUAUG......gGUUAAAGUAUAAUGuAUUAGA.CAGUU.AAAUAUUUUU---AAUAAA...UGUUU....CCCUUGUUCUAUA
NW_017738926.1/5091829-5091964             UGUGGAUAUUUCUUAUACUAAUUGUAUC.AUAAAGCUGU.UUAUUCUUCCUUGUAA....GAAU....CCUUUACUAUAAAUAUG......gGUUAAAGUAUAAUGuAUUAGA.CAGUU.AAAUAUUUUU---AAUAAA...UGUUU....CCCUUGUUCUAUA
NW_003218335.1/539038-539173               UGUGGAUAUUUCUUAUACUAAUUGUAUC.AUAAAGCUGU.UUAUUCUUCCUUGUAA....GAAU....CCUUUACUAUAAAUAUG......gGUUAAAGUAUAAUGuAUUAGA.CAGUU.AAAUAUUUUU---AAUAAA...UGUUU....CCCUUGUUCUAUA
NW_017963759.1/46963954-46963819           UGUGGAUAUUUCUUAUACUAAUUGUAUC.AUAAAGCUGU.UUAUUCUUCCUUGUAA....GAAU....CCUUUACUAUAAAUAUG......gGUUAAAGUAUAAUGuAUUAGA.CAGUU.AAAUAUUUUU---AAUAAA...UGUUU....CCCUUGUUCUAUA
NC_033664.1/46963954-46963819              UGUGGAUAUUUCUUAUACUAAUUGUAUC.AUAAAGCUGU.UUAUUCUUCCUUGUAA....GAAU....CCUUUACUAUAAAUAUG......gGUUAAAGUAUAAUGuAUUAGA.CAGUU.AAAUAUUUUU---AAUAAA...UGUUU....CCCUUGUUCUAUA
NW_018391575.1/83108875-83109010           UGUGGAUAUUUCUUAUACUAAUUGUAUC.AUAAAGCUGU.UUAUUCUUCCUUGUAA....GAAU....CCUUUACUAUAAAUAUG......gGUUAAAGUAUAAUGuAUUAGA.CAGUU.AAAUAUUUUU---AAUAAA...UGUUU....CCCUUGUUCUAUA
NC_034590.1/83108875-83109010              UGUGGAUAUUUCUUAUACUAAUUGUAUC.AUAAAGCUGU.UUAUUCUUCCUUGUAA....GAAU....CCUUUACUAUAAAUAUG......gGUUAAAGUAUAAUGuAUUAGA.CAGUU.AAAUAUUUUU---AAUAAA...UGUUU....CCCUUGUUCUAUA
NW_018388419.1/115584934-115585069         UGUGGAUAUUUCUUAUACUAAUUGUAUC.AUAAAGCUGU.UUAUUCUUCCUUGUAA....GAAU....CCUUUACUAUAAAUAUG......gGUUAAAGUAUAAUGuAUUAGA.CAGUU.AAAUAUUUUU---AAUAAA...UGUUU....CCCUUGUUCUAUA
NC_034576.1/115584934-115585069            UGUGGAUAUUUCUUAUACUAAUUGUAUC.AUAAAGCUGU.UUAUUCUUCCUUGUAA....GAAU....CCUUUACUAUAAAUAUG......gGUUAAAGUAUAAUGuAUUAGA.CAGUU.AAAUAUUUUU---AAUAAA...UGUUU....CCCUUGUUCUAUA
NW_004801660.1/5924407-5924272             UGUGGAUAUUUCUUAUACUAAUUGUAUC.AUAAAGCUGU.UUAUUCUUCCUUGUAA....GAAU....CCUUUACUAUAAAUAUG......gGUUAAAGUAUAAUGuAUUAGA.CAGUU.AAAUAUUUUU---AAUAAA...UGUUU....CCCUUGUUCUAUA
NW_018658740.1/241495-241630               UGUGGAUAUUUCUUAUACUAAUUGUAUC.AUAAAGCUGU.UUAUUCUUCCUUGUAA....GAAU....CCUUUACUAUAAAUAUG......gGUUAAAGUAUAAUGuAUUAGA.CAGUU.AAAUAUUUUU---AAUAAA...UGUUU....CCCUUGUUCUAUA
NW_018658740.1/307339-307204               UGUGGAUAUUUCUUAUACUAAUUGUAUC.AUAAAGCUGU.UUAUUCUUCCUUGUAA....GAAU....CCUUUACUAUAAAUAUG......gGUUAAAGUAUAAUGuAUUAGA.CAGUU.AAAUAUUUUU---AAUAAA...UGUUU....CCCUUGUUCUAUA
NW_004936528.1/5167792-5167657             UGUGGAUAUUUCUUAUACUAAUUGUAUC.AUAAAGCUGU.UUAUUCUUCCUUGUAA....GAAU....CCUUUACUAUAAAUAUG......gGUUAAAGUAUAAUGuAUUAGA.CAGUU.AAAUAUUUUU---AAUAAA...UGUUU....CCCUUGUUCUAUA
NW_007252920.1/190777-190912               UGUGGAUAUUUCUUAUACUAAUUGUAUC.AUAAAGCUGU.UUAUUCUUCCUUGUAA....GAAU....CCUUUACUAUAAAUAUG......gGUUAAAGUAUAAUGuAUUAGA.CAGUU.AAAUAUUUUU---AAUAAA...UGUUU....CCCUUGUUCUAUA
NW_003852396.1/42447749-42447884           UGUGGAUAUUUCUUAUACUAAUUGUAUC.AUAAAGCUGU.UUAUUCUUCCUUGUAA....GAAU....CCUUUACUAUAAAUAUG......gGUUAAAGUAUAAUGuAUUAGA.CAGUU.AAAUAUUUUU---AAUAAA...UGUUU....CCCUUGUUCUAUA
NT_176352.1/4135082-4135217                UGUGGAUAUUUCUUAUACUAAUUGUAUC.AUAAAGCUGU.UUAUUCUUCCUUGUAA....GAAU....CCUUUACUAUAAAUAUG......gGUUAAAGUAUAAUGuAUUAGA.CAGUU.AAAUAUUUUU---AAUAAA...UGUUU....CCCUUGUUCUAUA
NW_004524643.1/6323969-6324104             UGUGGAUAUUUCUUAUACUAAUUGUAUC.AUAAAGCUGU.UUAUUCUUCCUUGUAA....GAAU....CCUUUACUAUAAAUAUG......gGUUAAAGUAUAAUGuAUUAGA.CAGUU.AAAUAUUUUU---AAUAAA...UGUUU....CCCUUGUUCUAUA
NW_005871109.1/1466655-1466520             UGUGGAUAUUUCUUAUACUAAUUGUAUC.AUAAAGCUGU.UUAUUCUUCCUUGUAA....GAAU....CCUUUACUAUAAAUAUG......gGUUAAAGUAUAAUGuAUUAGA.CAGUU.AAAUAUUUUU---AAUAAA...UGUUU....CCCUUGUUCUAUA
NW_020091348.1/24956061-24955926           UGUGGAUAUUUCUUAUACUAAUUGUAUC.AUAAAGCUGU.UUAUUCUUCCUUGUAA....GAAU....CCUUUACUAUAAAUAUG......gGUUAAAGUAUAAUGuAUUAGA.CAGUU.AAAUAUUUUU---AAUAAA...UGUUU....CCCUUGUUCUAUA
NW_004558755.1/4453163-4453298             CGUGGAUAUUUCUUAUACUAAUUGUAUC.AUAAAGCCGU.UUAUUCUUCCUUGUAA....GAAU....CCUUUCCUAUAAAUAUG......gGUUAAAGUAUAAUGuAUUAGA.CAGUU.AAAUAUUUUU---AAUAAA...UGUUU....CCCUUGUUCUAUA
NW_004569174.1/4842204-4842339             UGUGGAUAUUUCUUAUACUAAUUGUAUC.AUAAAGCCGU.UUAUUCUUCCUUGUAA....GAAU....CCUUUCCUAUAAAUAUG......gGUUAAAGUAUAAUGuAUUAGA.CAGUU.AAAUAUUUUU---AAUAAA...UGUUU....CCCUUGUUCUAUA
NW_019154152.1/1316687-1316552             UGUGGAUAUUUCUUAUACUAAUUGUAUC.AUAAAGCCGU.UUAUUCUUCCUUGUAA....GAAU....CCUUUCCUAUAAAUAUG......gGUUAAAGUAUAAUGuAUUAGA.CAGUU.AAAUAUUUUU---AAUAAA...UGUUU....CCCUUGUUCUAUA
NW_012150174.1/6409644-6409509             UGUGGAUAUUUCUUAUACUAAUUGUAUC.AUAAAGCUGU.UUAUUCUUCCUUGUAA....GAAU....CCUUUACUAUAAAUAUG......gGUUAAAGUAUAAUGuAUUAGA.CAGCU.AAAUAUUUUU---AAUAAA...UGUUU....CCCUUGUUCUAUA
NW_004624766.1/5391508-5391643             UGUGGAUAUUUCUUAUACUAAUUGUAUC.AUAAAACCGU.UUAUUCUUCCUUGUAA....GAAU....CCUUUACUAUAAAUAUG......gGUUAAAGUAUAAUGuAUUAGA.CAGUU.AAAUAUUUUU---AAUAAA...UGUUU....CCCUUGUUCUAUA
NW_004484707.1/4346966-4346831             UGUGGAUAUUUCUUAUACUAAUUGUAUC.AUAAAGUCAU.UUAUUCUUCCUUGUAA....GAAU....CCUUUACUAUAAAUAUG......gGUUAAAGUAUAAUGuAUUAGA.CAGUU.AAAUAUUUUU---AAUAAA...UGUUU....CCCUUGUUCUAUA
NW_015495116.1/130458-130593               UGUGGAUAUUUCUUAUACUAAUUGUAUC.AUAAAGCUGU.UUAUUCUUCCUUGUAA....GAAU....CCUUUACUAUAAAUAUG......gGUUAAAGUAUAAUGuAUUAGA.CAGUU.AAAUAUUUUU---AAUAAA...UGUUU....CCCUUAUUCUAUA
NW_011889021.1/1183982-1184117             UGUGGAUAUUUCUUAUACUAAUUGUAUC.AUAAAGCUGU.UUAUUCUUCCUUGUAA....GAAU....CCUUUACUAUAAAUAUG......gGUUAAAGUAUAAUGuAUUAGA.CAGUU.AAAUAUUUUU---AAUAAA...UGUUU....CCCUUAUUCUAUA
NW_006431079.1/4383536-4383671             UGUGGAUAUUUCUUAUACUAAUUGUAUC.AUAAAGCUGU.UUAUUCUUCCUUGUAA....GAAU....CCUUUACUAUAAAUAUG......gGUUAAAGUAUAAUGuAUUAGA.CAGUU.AAAUAUUUUU---AAUAAA...UGUUU....CCCUUAUUCUAUA
NW_011047954.1/4636091-4635956             UGUGGAUAUUUCUUAUACUAAUUGUAUC.AUAAAACUGU.UUAUUCUUCCUUGUAA....GAAU....CCUUUACUAUAAAUAUG......gGUUAAAGUAUAAUGuAUUAGA.CAGUU.AAAUAUUUUU---AAUAAA...UGUUU....CCCUUGUUCUAUA
NW_020356505.1/4404718-4404583             UGUCGAUAUUUCUUAUACUAAUUGUAUC.AUAAAGCCGU.UUAUUCUUCCUUGUAA....GAAU....CCUUUACUAUAAAUAUG......gGUUAAAGUAUAAUGuAUUAGA.CAGUU.AAAUAUUUUU---AAUAAA...UGUUU....CCCUUGUUCUAUA
NW_017963780.1/1562476-1562341             UGUGGAUAUUUCUUAUACUAAUUGUAUC.AUAAAGCUGU.UUAUUCUUCCUUGUAA....GAAU....UCUUUACUAUAAAUAUG......gGUUAAAGUAUAAUGuAUUAGA.CAGUU.AAAUAUUUUU---AAUAAA...UGUUU....CCCUUGUUCUAUA
NC_033685.1/1562476-1562341                UGUGGAUAUUUCUUAUACUAAUUGUAUC.AUAAAGCUGU.UUAUUCUUCCUUGUAA....GAAU....UCUUUACUAUAAAUAUG......gGUUAAAGUAUAAUGuAUUAGA.CAGUU.AAAUAUUUUU---AAUAAA...UGUUU....CCCUUGUUCUAUA
NW_003573441.1/36152717-36152582           UGUGGAUAUUUCUUAUACUAAUUGUAUC.AUAAAGCUGU.UUAUUCUUCCUUGUAA....GAAU....UCCUUACUAUAAAUAUG......gGUUAAAGUAUAAUGuAUUAGA.CAGUU.AAAUAUUUUU---AAUAAA...UGUUU....CCCUUGUUCUAUA
NW_005370473.1/516107-516242               UGUGGAUAUUUCUUAUACUGAUUGUAUC.AUAAAGCUGU.UUAUUCUUGCUUGUAA....GAAU....CCUUUACUAUAAAUAUG......gGUUAAAGUAUAAUGuAUUAGA.CAGUU.AAAUAUUUUU---AAUAAA...UGUUU....CCCUUGUUCUAUA
NW_001581970.1/64138363-64138500           UGUGGACAUUUCUUAUACUAAUUGUAUC.AUAAAGCCGU.UUAUUCUUUCUUGUAA....GAAU....CCUUUACUAUAAAUAUG......gGUUAAAGUGUAAUGuAUUAGA.CAGUU.AAAUAUUUUUAA-AAUAAA...UGUUU....CCUUUGUUCUAUA
NC_008805.1/253698051-253698188            UGUGGACAUUUCUUAUACUAAUUGUAUC.AUAAAGCCGU.UUAUUCUUUCUUGUAA....GAAU....CCUUUACUAUAAAUAUG......gGUUAAAGUGUAAUGuAUUAGA.CAGUU.AAAUAUUUUUAA-AAUAAA...UGUUU....CCUUUGUUCUAUA
NW_006625077.1/1512024-1511886             UGUGGAUAUUUCUUAUACUAAUUGUAUC.AUAAAGCUGU.UUAUUCUUUCUUGUCA....GAAU....CCUUUACUAUAAAUAUU.......GUUAAAGUGUAAUGuAUUAGA.CAGUU.AAAUAUUUUUAA-AAUaaA.UAUGUUU....CCCUUGUUCUAAA
NW_007359850.1/1677218-1677080             UGUGGAUAUUUCUUAUACUAAUUGUAUC.AUAAAGCUGU.UUAUUCUUUCUUGUCA....GAAU....CCUUUACUAUAAAUAUU.......GUUAAAGUGUAAUGuAUUAGA.CAGUU.AAAUAUUUUUAA-AAUaaA.UAUGUUU....CCCUUGUUCUAAA
NW_007673667.1/668458-668594               UGUGGAUAUUUCUUAUACUAAUUGUAUC.AUAAAGCCGU.UUAUUCUUCCUUGUAA....GAAU....CCUUUACUAUAAAUAUG......gGUUAAAGUAUAAUGuAUUAGA.CAGUUaAAAUAUUUUU---AAUAAA...UGUUU....CCCUUGUUCUAUA
NW_004454156.1/63051043-63051179           UGUGGAUAUUUCUUAUACUAAUUGUAUC.AUAAAGCCGU.UUAUUCUUCCUUGUAA....GAAU....CCUUUACUAUAAAUAUG......gGUUAAAGUAUAAUGuAUUAGA.CAGUUaAAAUAUUUUU---AAUAAA...UGUUU....CCCUUGUUCUAUA
NW_014637948.1/4363548-4363412             UGUGGAUAUUUCUUAUACUAAUUGUAUC.AUAAAGCCGU.UUAUUCUUCCUUGUAA....GAAU....CCUUUACUAUAAAUAUG......gGUUAAAGUAUAAUGuAUUAGA.CAGUUaAAAUAUUUUU---AAUAAA...UGUUU....CCCUUGUUCUAUA
NW_019641718.1/84341256-84341392           UGUGGAUAUUUCUUAUACUAAUUGUAUC.AUAAAGCCGU.UUAUUCUUCCUUGUAA....GAAU....CCUUUACUAUAAAUAUG......gGUUAAAGUAUAAUGuAUUAGA.CAGUUaAAAUAUUUUU---AAUAAA...UGUUU....CCCUUGUUCUAUA
NC_009150.3/84341256-84341392              UGUGGAUAUUUCUUAUACUAAUUGUAUC.AUAAAGCCGU.UUAUUCUUCCUUGUAA....GAAU....CCUUUACUAUAAAUAUG......gGUUAAAGUAUAAUGuAUUAGA.CAGUUaAAAUAUUUUU---AAUAAA...UGUUU....CCCUUGUUCUAUA
NW_018344045.1/5368728-5368865             UGUGGACAUUUCUUAUACUAAUUGUAUC.AUAAAGCUGU.UUAUUCUUUCUUGUAA....GAAU....CCUUUACUAUAAAUAUG......gGUUAAAGUGUAAUGuAUUAGA.CAGUU.AAAUAUUUUUAA-AAUAAA...UGUUU....CCUUUGUUCUAUA
NW_003846892.1/2715476-2715613             UGUGGACAUUUCUUAUACUAAUUGUAUC.AUAAAGCUGU.UUAUUCUUUCUUGUAA....GAAU....CCUUUACUAUAAAUAUG......gGUUAAAGUGUAAUGuAUUAGA.CAGUU.AAAUAUUUUUAA-AAUAAA...UGUUU....CCUUUGUUCUAUA
NW_006399794.1/206781-206646               UGUGGAUAUUUCUUAUACUAAUUGUAUC.AUAAAGCUGU.UUAUUCUUCCUUGUAA....GAAU....CCUUUACUAUAAAUAUG......aGUUAAAGUAUAAUGuAUUAGA.CAGUU.ACAUAUUUUU---AAUAAA...UGUUU....CCCUUGUUCUAUA
NW_003501373.2/28003178-28003317           UGUGGAUAUUUCUUAUACUAAUUGUAUC.AUAAAGCCGU.UUAUUCUUCCUUGUAAgaaaGAAU....CCUUUACUAUAAAUAUG......gGUUAAAGUAUAAUGuACUAGA.CAGUU.AAAUAUUUUU---AAUAAA...UGUUU....CCCUUGUUCUAUA
NC_019830.1/75294197-75294336              UGUGGAUAUUUCUUAUACUAAUUGUAUC.AUAAAGCCGU.UUAUUCUUCCUUGUAAgaaaGAAU....CCUUUACUAUAAAUAUG......gGUUAAAGUAUAAUGuACUAGA.CAGUU.AAAUAUUUUU---AAUAAA...UGUUU....CCCUUGUUCUAUA
NW_004545921.1/3968778-3968644             UGUGGAUAUUUCUUAUACUAAUUGUAUC.AUAAAGCUGU.UUAUUCUUCCUUGUAA....GAAU....CCUUUACUAUAAAUAUG......gGUUAAAGUAUAAUGuAUUAGA.CAGUU.AAAUAUUUUU---AAUAAA...UGUUU....-CCUUGUUCUAUA
NW_004504315.1/10227590-10227451           UGUGGAUAUUUCUUAUACUAAUUGUAUC.AUAAAGCCGU.UUAUUCCUCCUUGUAA....GAAU....CCUUUACUAUAAAUAUG......gGUUAAAGUAUAAUGuAUUAGA.CAGUU.AAAUAUUUUU---AAUAAA...UGUUUcuuuCCCUUGUUCUAUA
NW_020664447.1/8332937-8333072             UGUGGAUAUUUCUUAUACUAAUUGUAUC.AUAAAACUGU.UUAUUC...UUUGUCA....GAAU....CCUUUACUAUAAAUAUU.......GUUAAAGUGUAAUGuAUUAGA.CAGUU.AAAUAUUUUUAA-AAUAAA.UAUGUUU....CCCUUGUUCUAAA
NW_006203729.1/602444-602309               UGUGGGUAUUUCUUAUACUAAUUGUAUC.AUAAAGCUGU.UGAUUCUUCCUUGUAA....GAAU....CCUUGACUGUAAAUAUG......gGUUACAGUAUAAUGuAUUAGA.CAGUU.AAAUAUUUUU---AAAAAA...UGUUU....CCUUUGUUCUAUA
NT_176417.1/14798028-14797892              UGUGGAUAUUUCUUAUACUAAUUGUAUUuAUAAAGCUGU.UUAUUCUUCCUUGUAA....GAAU....CCUUUACUAUAAAUAUG......gGUUAAAGUAUAAUGuAUUAGA.CAGUU.AAAUAUUUUU---AAUAAA...UGUUU....CCCUUGUUCUAUA
NW_006804064.1/1275237-1275105             UGUGGAUAUUUCUUAGACUAAUUGUACC.AUAAAGCUGU.UUAUUCUUCCUUGUAA....GAAC....CCUUUACUAUAAAUAUG......gGCUAAAGUAUGU--.AUUAGA.CAGGU.AAAUAUUUUU---AAUAAA...UGUCU....CCCUUGUUCUAUA
NW_003338784.1/1479849-1479976             AAUGGAUAUUUCUUAUACUAA-UGUAUC.AAAAU..U.G.UUU.-----CUUGUAA....-GAU....CCUUUACUAUAAAUAUU.......GUUGAAGUGUAAUGuAUUAGA.CAGUG.AAAUAUUUUUAA-AAUAAA..AUGUUU...uCCCUUAUUCUGAA
NW_005852508.1/250460-250589               UGUGGAUAUUUCUUAUACUAAUUGUAUC.AUAAAGCUGU.UUAUU...CUUUGUCA....GAAU....-----ACUAUAAAUAUU.......GUUAAAUUGUAAUGuAUUAGAaCAGUU.AAAUAUUUUUAA-AAUAAA...UGUUU....CCCUUGUUCUAAA
NW_001594515.1/3584031-3583895             GAUGGAUAUUUCUUAUACCGACUGUAUC.AUAAAGCGGU.UUAUUCUUUCCGGUAA....GAAC....CCUUUCCUAUAAAUAUG.......GUAAAAGUGUAAUGuAUUAGA.CAGUU.GAAUAUUUUUAA-AAUAAA...CGUCG....CCCUUGUUGUAUA
NW_001766108.1/483-347                     GAUGGAUAUUUCUUAUACCGACUGUAUC.AUAAAGCGGU.UUAUUCUUUCCGGUAA....GAAC....CCUUUCCUAUAAAUAUG.......GUAAAAGUGUAAUGuAUUAGA.CAGUU.GAAUAUUUUUAA-AAUAAA...CGUCG....CCCUUGUUGUAUA
NC_009096.1/20964036-20963900              GAUGGAUAUUUCUUAUACCGACUGUAUC.AUAAAGCGGU.UUAUUCUUUCCGGUAA....GAAC....CCUUUCCUAUAAAUAUG.......GUAAAAGUGUAAUGuAUUAGA.CAGUU.GAAUAUUUUUAA-AAUAAA...CGUCG....CCCUUGUUGUAUA
NW_015160235.1/451650-451779               AAUGGAUAU-UCUUAUACUAA-UGUAUC.AUAAAGCUGU.UU.......CUUGUUA....AGAU....CCUUUACUAUAAAUAUU.......GUUGAAGUGUAAUGuAUUAGA.CGGUU.GAAUAUUUUUAA-AAUAAA..AUAUUU...uCCCUUGUUCUAAA
NW_006536738.1/33957-34084                 AAGGAAUAUUUCUUAUACUAA-UAUAUC.AAAACU...G.UUU.-----CUUGUAA....-GAU....CCUUUACUAUAAAUAUU.......GUUGAAGUGUAAUGuAUUAGA.CAGUU.AAAUAUUUUUAA-AAUAAA..AUGUUU...uCUCUUGUUCUAAA
NW_020769309.1/2030624-2030750             AAGGAAUAUUUCUUAUACUAA-UAUAUC.AAAGCU...G.UUU.-----CUUGUAA....-GAU....CCUUUACUAUAAAUAUU.......GUUGAAGUGUAAUGuAUUAGA.CAGUU.AAAUAUUUUUAA-AAUAAA..AUGUUU....UCUUUGUUCUAAA
NW_020716620.1/18129028-18128902           AAGGAAUAUUUCUUAUACUAA-UAUAUC.AAAGCU...G.UUU.-----CUUGUAA....-GAU....CCUUUACUAUAAAUAUU.......GUUGAAGUGUAAUGuAUUAGA.CAGUU.AAAUAUUUUUAA-AAUAAA..AUGUUU....UCUUUGUUCUAAA
NW_013659243.1/93716-93842                 AAGGAAUAUUUCUUAUACUAA-UAUAUC.AAAGCU...G.UUU.-----CUUGUAA....-GAU....CCUUUACUAUAAAUAUU.......GUUGAAGUGUAAUGuAUUAGA.CAGUU.AAAUAUUUUUAA-AAUAAA..AUGUUU....UCUUUGUUCUAAA
NW_003852505.1/4031619-4031754             UGUUGAGAUUUCUUAUAUUAAUUGUAUU.AUAAAUCUGU.UUAUUCUUCCUUGGAA....GAAU....CCUUUGCUAUAAAUAUG......gGUUAAAGUAUAAUAuAUUAGA.CAGGU.AGAUAUUUUU---AAUAAA...UAUUU....CCCUCGUUCUAUU
NW_015387279.1/477553-477679               AAAGAAUAUUUCUUAUACUAA-UAUAUC.AAAACU...G.UUU.-----CUUGUAA....-GAU....CCUUUACUAUAAAUAUU.......GUUGAAGUGUAAUGuAUUAGA.CAGUU.AAAUAUUUUUAA-AAUAAA..AUGUUU....UCUUUGUUCUAAA
NW_011045002.1/5023016-5022886             UGUGGAUAUUCCUUAUAUCGAUUGUAUC.AUAAAACCAU.UUGUUCUUC----CAA....GAAU....CAUUUACUA-AAAUAUG......gGUUAAAAUAUAAUGuAUUAGA.CAGUU.AAAUAUUUUU---AAUAAA...UGUUU....CCCUUGUUCUAUA
NW_016108309.1/17953-18069                 UGUGGAUAUUUCUUAUACUAAUUAUAUC.AUAAAGUCAU.UUAUUCUUCCUUGUAA....GAau..........ccu................uU--ACUAUAAGU.AUCAGA.CAGUU.AAAUAUUUUA---AAUAAA...UGUUU....CCCUUGUUCUAUA
NW_018150915.1/970656-970785               AAUGGAUAUUUCUUAUACUAA-UGUAUC..AAA..UG...UUUC------UUGUUA....AGAU....CCUUUAUUAUAAAUAUU.......GUUGAAGUGUAAUGuAUUAGA.CAGUU.AAAUAUUUUUAA-AAUAAAAUAUGUUUu..uCCCUUGUUCUACA
NW_004545875.1/19260722-19260592           UGUGGAUAUUUCUUAUACUAAUAGUAUC.AUAAAGCUGU.UUGUUCUUCCUUGUAA....GAAU....CUCUUACUAUAAAUAGA.......GUUAAA--GUAGUGuAUUAAA.CAGUU.AAAUAUUUUU---AAUAAG...UGCCU....C-CU-AUUUUAUA
NW_003943660.1/4723518-4723411             UGUGGAUAUUUCUUAUACUAAUUAUAUC.AUAAAGCCAU.UUAUUCUUCCUUGUAA....Gaau............................-----ACUGUA---.-UUAGA.CAGUU.AAAUAUUUUA---AAUAAA...UGUUU....CCCUUAUUCUGUA
NW_003816444.1/71451-71584                 UGUGGAUACUUUUUGUGCUAAUUGUAUC.AUAAAGCUAU.UUGUUCUUUUUUAUAA....AAAU....CCUUUACUACAAAUAUU......gGUUAAAAUGUAAUAuAUUAAA.CAGUU.--AUAUUUUC---AAUAAA...UGUUU....CCCUUGUUCCACU
NW_008355654.1/36868-36735                 UGUGGAUAUUUCUUAUACCAACUAUAUC...AGAGUCAU.UUAAUCUUCCUUGUAA....CAAA....CCUUUACUCUAAAUAUG......aGUUAAAGUAUAAUGuAUUAGA.GAGUU.AAAUAUUUGU---AAUGAG...UGCUU....UCCUUGUUAAAAA
#=GC SS_cons                               ::::<<<<<______________>>>>>.<<<<<,.,,>.>>>>,,,,,,,<<<<-....-<<<....__<<<<___>>>>~........~.>>>---->>>>---.-.<<<<.-<<--.<<<<<<<<_______->>>...>>>>>....-->>--->>>>.:
//
