# Supplementary material for: Identification of 11 candidate structured noncoding RNA motifs in humans by comparative genomics
Source: BMC Genomics. 2021 Mar 9;22:164. doi: 10.1186/s12864-021-07474-9 (PMC7941889; doi:10.1186/s12864-021-07474-9)
Supplement: Supplementary file 5 — Additional file 5. Motif CAPN6_33,096 Stockholm file. [file 12864_2021_7474_MOESM5_ESM.txt]

# STOCKHOLM 1.0
#=GF AU Infernal 1.1

#=GS NT_011651.18/48785195-48785105     DE Homo sapiens chromosome X genomic scaffold, GRCh38.p12 Primary Assembly HSCHRX_CTG12
#=GS NC_000023.11/111247737-111247647   DE Homo sapiens chromosome X, GRCh38.p12 Primary Assembly
#=GS NG_015962.1/27810-27900            DE Homo sapiens calpain 6 (CAPN6), RefSeqGene on chromosome X
#=GS NC_018447.2/111309409-111309319    DE Gorilla gorilla gorilla chromosome X, gorGor4, whole genome shotgun sequence
#=GS NW_017493719.1/49256128-49256038   DE Gorilla gorilla gorilla chromosome X genomic scaffold, gorGor4, whole genome shotgun sequence
#=GS NC_036926.1/105846736-105846646    DE Pongo abelii isolate Susie chromosome X, Susie_PABv2, whole genome shotgun sequence
#=GS NW_019937265.1/28034642-28034552   DE Pongo abelii isolate Susie chromosome X genomic scaffold, Susie_PABv2 Scaffold_17_73m, whole genome shotgun sequence
#=GS NW_014014456.1/2481849-2481759     DE Pan paniscus isolate Ulindi chromosome X genomic scaffold, panpan1.1 scf1120388623429a, whole genome shotgun sequence
#=GS NC_027891.1/110825184-110825094    DE Pan paniscus isolate Ulindi chromosome X, panpan1.1, whole genome shotgun sequence
#=GS NC_036902.1/106707811-106707721    DE Pan troglodytes isolate Yerkes chimp pedigree #C0471 (Clint) chromosome X, Clint_PTRv2, whole genome shotgun sequence
#=GS NW_019932880.1/4461087-4461177     DE Pan troglodytes isolate Yerkes chimp pedigree #C0471 (Clint) chromosome X genomic scaffold, Clint_PTRv2 Scaffold_9_53m, whole genome shotgun sequence
#=GS NC_019841.1/98545513-98545423      DE Nomascus leucogenys isolate Asia; international studbook 0098 chromosome X, Nleu_3.0, whole genome shotgun sequence
#=GS NW_004087912.1/63573773-63573683   DE Nomascus leucogenys isolate Asia; international studbook 0098 chromosome X genomic scaffold, Nleu_3.0, whole genome shotgun sequence
#=GS NW_012102798.1/3235993-3236083     DE Mandrillus leucophaeus isolate KB7577 unplaced genomic scaffold, Mleu.le_1.0 Scaffold269, whole genome shotgun sequence
#=GS NW_018760875.1/43032-42942         DE Papio anubis isolate 1X1155 chromosome X genomic scaffold, Panu_3.0, whole genome shotgun sequence
#=GS NW_010826423.1/5133-5043           DE Rhinopithecus roxellana isolate Xiao Hai unplaced genomic scaffold, Rrox_v1 ENSRROG043158, whole genome shotgun sequence
#=GS NW_019363966.1/7326381-7326291     DE Piliocolobus tephrosceles isolate RC106 unplaced genomic scaffold, ASM277652v1 PDMG01047644.1, whole genome shotgun sequence
#=GS NW_014806008.1/2765266-2765176     DE Macaca mulatta isolate 17573 chromosome X genomic scaffold, Mmul_8.0.1, whole genome shotgun sequence
#=GS NC_037689.1/109178154-109178064    DE Theropithecus gelada isolate Dixy chromosome X, Tgel_1.0, whole genome shotgun sequence
#=GS NW_012116533.1/2901746-2901656     DE Colobus angolensis palliatus isolate OR3802 unplaced genomic scaffold, Cang.pa_1.0 Scaffold324, whole genome shotgun sequence
#=GS NC_018172.2/100737374-100737284    DE Papio anubis isolate 1X1155 chromosome X, Panu_3.0, whole genome shotgun sequence
#=GS NW_020251525.1/109178154-109178064 DE Theropithecus gelada isolate Dixy chromosome X genomic scaffold, Tgel_1.0, whole genome shotgun sequence
#=GS NW_012011256.1/4519979-4519889     DE Macaca nemestrina isolate M95218 unplaced genomic scaffold, Mnem_1.0 Scaffold161, whole genome shotgun sequence
#=GS NW_005093003.1/49238767-49238677   DE Macaca fascicularis chromosome X genomic scaffold, Macaca_fascicularis_5.0, whole genome shotgun sequence
#=GS NW_016825472.1/93626-93716         DE Rhinopithecus bieti isolate Rb0 unplaced genomic scaffold, ASM169854v1, whole genome shotgun sequence
#=GS NC_027913.1/105276455-105276365    DE Macaca mulatta isolate 17573 chromosome X, Mmul_8.0.1, whole genome shotgun sequence
#=GS NC_022292.1/108342903-108342813    DE Macaca fascicularis chromosome X, Macaca_fascicularis_5.0, whole genome shotgun sequence
#=GS NW_018505261.1/4154303-4154393     DE Aotus nancymaae isolate 86115 unplaced genomic scaffold, Anan_2.0 Scaffold394, whole genome shotgun sequence
#=GS NW_006735280.1/99054735-99054645   DE Chlorocebus sabaeus isolate 1994-021 chromosome X genomic scaffold, Chlorocebus_sabeus 1.1 CAEX, whole genome shotgun sequence
#=GS NW_005357414.1/322465-322548       DE Myotis brandtii unplaced genomic scaffold, ASM41265v1 scaffold199, whole genome shotgun sequence
#=GS NW_006291724.1/214588-214671       DE Myotis davidii unplaced genomic scaffold, ASM32734v1 scaffold941, whole genome shotgun sequence
#=GS NW_012002290.1/10367114-10367204   DE Cercocebus atys isolate FAK unplaced genomic scaffold, Caty_1.0 Scaffold25, whole genome shotgun sequence
#=GS NW_003943682.1/4020849-4020939     DE Saimiri boliviensis boliviensis isolate 3227 unplaced genomic scaffold, SaiBol1.0 scaffold00079, whole genome shotgun sequence
#=GS NW_004454246.1/4424337-4424248     DE Ceratotherium simum simum isolate SDZICR_KB13650 unplaced genomic scaffold, CerSimSim1.0 scaffold00091, whole genome shotgun sequence
#=GS NW_005871050.1/24601115-24601198   DE Myotis lucifugus unplaced genomic scaffold, Myoluc2.0 scaffold_2, whole genome shotgun sequence
#=GS NW_006793272.1/1144805-1144727     DE Lipotes vexillifer unplaced genomic scaffold, Lipotes_vexillifer_v1 scaffold298, whole genome shotgun sequence
#=GS NW_019160952.1/3657996-3658073     DE Delphinapterus leucas isolate GAN/ISIS: 26980492/103006 unplaced genomic scaffold, ASM228892v2 scaffoldscaf98, whole genome shotgun sequence
#=GS NW_004438560.1/4108637-4108560     DE Orcinus orca isolate Morgan unplaced genomic scaffold, Oorc_1.1 Scaffold146, whole genome shotgun sequence
#=GS NW_017844263.1/13277652-13277729   DE Tursiops truncatus isolate MMES2002162SC unplaced genomic scaffold, NIST Tur_tru v1, whole genome shotgun sequence
#=GS NW_019873575.1/4119299-4119202     DE Physeter catodon isolate SW-GA unplaced genomic scaffold, ASM283717v1 scaffold6, whole genome shotgun sequence
#=GS NW_016107607.1/2966731-2966821     DE Cebus capucinus imitator isolate Cc_AM_T3 unplaced genomic scaffold, Cebus_imitator-1.0 Scaffold292, whole genome shotgun sequence
#=GS NW_020090627.1/8228891-8228802     DE Desmodus rotundus isolate DRU21DN04 unplaced genomic scaffold, ASM294091v2 ScWXtkA_124, whole genome shotgun sequence
#=GS NC_013918.1/99751247-99751157      DE Callithrix jacchus chromosome X, Callithrix jacchus-3.2, whole genome shotgun sequence
#=GS NW_003185010.1/6969721-6969631     DE Callithrix jacchus chromosome X genomic scaffold, Callithrix jacchus-3.2, whole genome shotgun sequence
#=GS NC_009175.3/92038195-92038106      DE Equus caballus isolate Twilight breed thoroughbred chromosome X, EquCab3.0, whole genome shotgun sequence
#=GS NW_007676750.1/135769-135680       DE Equus przewalskii isolate Burgud unplaced genomic scaffold, Burgud scaffold3737, whole genome shotgun sequence
#=GS NW_019641743.1/92038195-92038106   DE Equus caballus isolate Twilight breed thoroughbred chromosome X genomic scaffold, EquCab3.0, whole genome shotgun sequence
#=GS NW_014636815.1/4697079-4696990     DE Equus asinus isolate Maral har breed Guanzhong donkey unplaced genomic scaffold, ASM130575v1 scaffold115, whole genome shotgun sequence
#=GS NW_015503913.1/1976930-1977017     DE Miniopterus natalensis isolate MN2012-01 unplaced genomic scaffold, Mnat.v1 scaff100, whole genome shotgun sequence
#=GS NW_011889025.1/2147904-2147815     DE Pteropus vampyrus isolate Shadow unplaced genomic scaffold, Pvam_2.0 Scaffold244, whole genome shotgun sequence
#=GS NW_012134303.1/7901798-7901709     DE Propithecus coquereli isolate 6110/MARCELLA unplaced genomic scaffold, Pcoq_1.0 Scaffold104, whole genome shotgun sequence
#=GS NW_006727420.1/597287-597364       DE Balaenoptera acutorostrata scammoni unplaced genomic scaffold, BalAcu1.0 scaffold296, whole genome shotgun sequence
#=GS NW_011046271.1/3433272-3433183     DE Fukomys damarensis unplaced genomic scaffold, DMR_v1.0 scaffold506, whole genome shotgun sequence
#=GS NW_006440619.1/1329216-1329128     DE Pteropus alecto unplaced genomic scaffold, ASM32557v1 scaffold107, whole genome shotgun sequence
#=GS NC_033692.1/39682841-39682752      DE Microcebus murinus isolate mixed chromosome X, Mmur_3.0, whole genome shotgun sequence
#=GS NW_017963787.1/39682841-39682752   DE Microcebus murinus isolate mixed chromosome X genomic scaffold, Mmur_3.0 ChromosomeX, whole genome shotgun sequence
#=GS NW_007727736.1/196458-196368       DE Galeopterus variegatus unplaced genomic scaffold, G_variegatus-3.0.2 Scaffold1625, whole genome shotgun sequence
#=GS NW_018335532.1/1107103-1107014     DE Odocoileus virginianus texanus isolate animal Pink-7 unplaced genomic scaffold, Ovir.te_1.0 scaffold242, whole genome shotgun sequence
#=GS NW_004492586.1/278119-278205       DE Dasypus novemcinctus isolate 3-136 unplaced genomic scaffold, Dasnov3.0 Scaffold34851, whole genome shotgun sequence
#=GS NW_006213166.1/246792-246881       DE Camelus ferus isolate Naran unplaced genomic scaffold, CB1 scaffold4123, whole genome shotgun sequence
#=GS NW_011515754.1/479976-480065       DE Camelus bactrianus breed Alxa unplaced genomic scaffold, Ca_bactrianus_MBC_1.0 scaffold424, whole genome shotgun sequence
#=GS NW_011592095.1/653314-653225       DE Camelus dromedarius breed Arabia unplaced genomic scaffold, PRJNA234474_Ca_dromedarius_V1.0 scaffold1091, whole genome shotgun sequence
#=GS NC_037569.1/82671117-82671206      DE Bubalus bubalis breed Mediterranean chromosome X, ASM312139v1, whole genome shotgun sequence
#=GS NW_020228707.1/82671117-82671206   DE Bubalus bubalis breed Mediterranean chromosome X genomic scaffold, ASM312139v1, whole genome shotgun sequence
#=GS NW_005394717.1/231602-231513       DE Bos mutus isolate yakQH1 unplaced genomic scaffold, BosGru_v2.0 scaffold1677_1, whole genome shotgun sequence
#=GS NW_017844738.1/37479660-37479571   DE Bos indicus isolate QUIL7308 breed Nelore chromosome X genomic scaffold, Bos_indicus_1.0 chrX, whole genome shotgun sequence
#=GS NC_037357.1/59416333-59416244      DE Bos taurus isolate L1 Dominette 01449 registration number 42190680 breed Hereford chromosome X, ARS-UCD1.2, whole genome shotgun sequence
#=GS NW_020190114.1/59416333-59416244   DE Bos taurus isolate L1 Dominette 01449 registration number 42190680 breed Hereford chromosome X genomic scaffold, ARS-UCD1.2, whole genome shotgun sequence
#=GS NW_011493689.1/18334-18245         DE Bison bison bison isolate TAMUID 2011002044 unplaced genomic scaffold, Bison_UMD1.0 scf7180017863117, whole genome shotgun sequence
#=GS NC_032679.1/37479660-37479571      DE Bos indicus isolate QUIL7308 breed Nelore chromosome X, Bos_indicus_1.0, whole genome shotgun sequence
#=GS NW_005882909.1/620419-620508       DE Vicugna pacos isolate Carlotta (AHFN-0088) unplaced genomic scaffold, Vicugna_pacos-2.0.1 Scaffold207, whole genome shotgun sequence
#=GS NW_004955490.1/4520334-4520423     DE Chinchilla lanigera isolate Chin_1 unplaced genomic scaffold, ChiLan1.0 scaffold00089, whole genome shotgun sequence
#=GS NW_007370845.1/419872-419793       DE Eptesicus fuscus isolate BU_THK_EF1 unplaced genomic scaffold, EptFus1.0 scaffold00195, whole genome shotgun sequence
#=GS NW_011943567.1/197295-197384       DE Ovis aries musimon unplaced genomic scaffold, alternate assembly Oori1 scaffold01329, whole genome shotgun sequence
#=GS NC_019484.2/117260829-117260918    DE Ovis aries breed Texel chromosome X, Oar_v4.0, whole genome shotgun sequence
#=GS NW_014639036.1/117260829-117260918 DE Ovis aries breed Texel chromosome X genomic scaffold, Oar_v4.0 ChromosomeX, whole genome shotgun sequence
#=GS NW_003852662.1/414373-414463       DE Otolemur garnettii isolate 467f Iridium unplaced genomic scaffold, OtoGar3 scaffold00267, whole genome shotgun sequence
#=GS NT_176373.1/9406132-9406225        DE Cavia porcellus strain inbred line 2N unplaced genomic scaffold, Cavpor3.0 supercont2_46, whole genome shotgun sequence
#=GS NW_017189517.1/32819094-32819183   DE Capra hircus breed San Clemente chromosome X unlocalized genomic scaffold, ASM170441v1, whole genome shotgun sequence

NT_011651.18/48785195-48785105             GCAGAGGAugggAUGUCAA..................CU.U..C...AAGCAAG.GCCUACAUUAGAUUCAUUUUCAUAU...UCCUAUAUAA.AAUAUGGAAAAGGAAAGGGAAGUGGG
#=GR NT_011651.18/48785195-48785105     PP *******************..................**.*..*...*******.*************************...**********.**************************
NC_000023.11/111247737-111247647           GCAGAGGAugggAUGUCAA..................CU.U..C...AAGCAAG.GCCUACAUUAGAUUCAUUUUCAUAU...UCCUAUAUAA.AAUAUGGAAAAGGAAAGGGAAGUGGG
#=GR NC_000023.11/111247737-111247647   PP *******************..................**.*..*...*******.*************************...**********.**************************
NG_015962.1/27810-27900                    GCAGAGGAugggAUGUCAA..................CU.U..C...AAGCAAG.GCCUACAUUAGAUUCAUUUUCAUAU...UCCUAUAUAA.AAUAUGGAAAAGGAAAGGGAAGUGGG
#=GR NG_015962.1/27810-27900            PP *******************..................**.*..*...*******.*************************...**********.**************************
NC_018447.2/111309409-111309319            GCAGAGGAugggAUGUCAA..................CU.U..C...AGGCAAG.GCCUACAUUAGAUUCAUUUUCAUAU...UCCUAUAUAA.AAUAUGGAAAAGGAAAGGGAAGUGGG
#=GR NC_018447.2/111309409-111309319    PP *******************..................**.*..*...*******.*************************...**********.**************************
NW_017493719.1/49256128-49256038           GCAGAGGAugggAUGUCAA..................CU.U..C...AGGCAAG.GCCUACAUUAGAUUCAUUUUCAUAU...UCCUAUAUAA.AAUAUGGAAAAGGAAAGGGAAGUGGG
#=GR NW_017493719.1/49256128-49256038   PP *******************..................**.*..*...*******.*************************...**********.**************************
NC_036926.1/105846736-105846646            GCAGAGGAugggAUGUCAA..................CU.U..C...AGGCAAG.GCCUACAUUAGAUUCAUUUUCAUAU...UCCUAUAUAA.AAUAUGGAAAAAGAAAGGGAAGUGGG
#=GR NC_036926.1/105846736-105846646    PP *******************..................**.*..*...*******.*************************...**********.**************************
NW_019937265.1/28034642-28034552           GCAGAGGAugggAUGUCAA..................CU.U..C...AGGCAAG.GCCUACAUUAGAUUCAUUUUCAUAU...UCCUAUAUAA.AAUAUGGAAAAAGAAAGGGAAGUGGG
#=GR NW_019937265.1/28034642-28034552   PP *******************..................**.*..*...*******.*************************...**********.**************************
NW_014014456.1/2481849-2481759             GCAGAGGAugggAUGUCAA..................CU.U..C...AGGCAAA.GCCCACAUUAGAUUCAUUUUCAUAU...UCCUAUAUAA.AAUAUGGAAAAGGAAAGGGAAGUGGG
#=GR NW_014014456.1/2481849-2481759     PP *******************..................**.*..*...*******.*************************...**********.**************************
NC_027891.1/110825184-110825094            GCAGAGGAugggAUGUCAA..................CU.U..C...AGGCAAA.GCCCACAUUAGAUUCAUUUUCAUAU...UCCUAUAUAA.AAUAUGGAAAAGGAAAGGGAAGUGGG
#=GR NC_027891.1/110825184-110825094    PP *******************..................**.*..*...*******.*************************...**********.**************************
NC_036902.1/106707811-106707721            GCAGAGGAugggAUGUCAA..................CU.U..C...AGGCAAA.GCCCACAUUAGAUUCAUUUUCAUAU...UCCUAUAUAA.AAUAUGGAAAAGGAAAGGGAAGUGGG
#=GR NC_036902.1/106707811-106707721    PP *******************..................**.*..*...*******.*************************...**********.**************************
NW_019932880.1/4461087-4461177             GCAGAGGAugggAUGUCAA..................CU.U..C...AGGCAAA.GCCCACAUUAGAUUCAUUUUCAUAU...UCCUAUAUAA.AAUAUGGAAAAGGAAAGGGAAGUGGG
#=GR NW_019932880.1/4461087-4461177     PP *******************..................**.*..*...*******.*************************...**********.**************************
NC_019841.1/98545513-98545423              GCAGAGGGugggAUGUCAA..................CU.U..C...AGGCAAG.GCCUACAUUAGAUUCAUUUUCAUAU...UCCUAUAUAA.AAUAUGGAAAAGGAAAGGGAAGUGGG
#=GR NC_019841.1/98545513-98545423      PP *******************..................**.*..*...*******.*************************...**********.**************************
NW_004087912.1/63573773-63573683           GCAGAGGGugggAUGUCAA..................CU.U..C...AGGCAAG.GCCUACAUUAGAUUCAUUUUCAUAU...UCCUAUAUAA.AAUAUGGAAAAGGAAAGGGAAGUGGG
#=GR NW_004087912.1/63573773-63573683   PP *******************..................**.*..*...*******.*************************...**********.**************************
NW_012102798.1/3235993-3236083             GCAGAGGAugggAUGUCAA..................CU.U..C...AGGCAAG.GCCUACAAUAGAUUCAUUUUCAUAU...UCCUAUACAA.AAUAUGGAAAAGGAAAGGGAAGUGGG
#=GR NW_012102798.1/3235993-3236083     PP *******************..................**.*..*...*******.*************************...**********.**************************
NW_018760875.1/43032-42942                 GCAGAGGAugggAUGUCAA..................CU.U..C...AGGCAAG.GCCUACAAUAGAUUCAUUUUCAUAU...UCCUAUACAA.AAUAUGGAAAAGGAAAGGGAAGUGGG
#=GR NW_018760875.1/43032-42942         PP *******************..................**.*..*...*******.*************************...**********.**************************
NW_010826423.1/5133-5043                   GCAGAGGAugggAUGUCAA..................CU.U..C...AGGCAAG.GCCUACAAUAGAUUCAUUUUCAUAU...UCCUAUACAA.AAUAUGGAAAAGGAAAGGGAAGUGGG
#=GR NW_010826423.1/5133-5043           PP *******************..................**.*..*...*******.*************************...**********.**************************
NW_019363966.1/7326381-7326291             GCAGAGGAugggAUGUCAA..................CU.U..C...AGGCAAG.GCCUACAAUAGAUUCAUUUUCAUAU...UCCUAUACAA.AAUAUGGAAAAGGAAAGGGAAGUGGG
#=GR NW_019363966.1/7326381-7326291     PP *******************..................**.*..*...*******.*************************...**********.**************************
NW_014806008.1/2765266-2765176             GCAGAGGAugggAUGUCAA..................CU.U..C...AGGCAAG.GCCUACAAUAGAUUCAUUUUCAUAU...UCCUAUACAA.AAUAUGGAAAAGGAAAGGGAAGUGGG
#=GR NW_014806008.1/2765266-2765176     PP *******************..................**.*..*...*******.*************************...**********.**************************
NC_037689.1/109178154-109178064            GCAGAGGAugggAUGUCAA..................CU.U..C...AGGCAAG.GCCUACAAUAGAUUCAUUUUCAUAU...UCCUAUACAA.AAUAUGGAAAAGGAAAGGGAAGUGGG
#=GR NC_037689.1/109178154-109178064    PP *******************..................**.*..*...*******.*************************...**********.**************************
NW_012116533.1/2901746-2901656             GCAGAGGAugggAUGUCAA..................CU.U..C...AGGCAAG.GCCUACAAUAGAUUCAUUUUCAUAU...UCCUAUACAA.AAUAUGGAAAAGGAAAGGGAAGUGGG
#=GR NW_012116533.1/2901746-2901656     PP *******************..................**.*..*...*******.*************************...**********.**************************
NC_018172.2/100737374-100737284            GCAGAGGAugggAUGUCAA..................CU.U..C...AGGCAAG.GCCUACAAUAGAUUCAUUUUCAUAU...UCCUAUACAA.AAUAUGGAAAAGGAAAGGGAAGUGGG
#=GR NC_018172.2/100737374-100737284    PP *******************..................**.*..*...*******.*************************...**********.**************************
NW_020251525.1/109178154-109178064         GCAGAGGAugggAUGUCAA..................CU.U..C...AGGCAAG.GCCUACAAUAGAUUCAUUUUCAUAU...UCCUAUACAA.AAUAUGGAAAAGGAAAGGGAAGUGGG
#=GR NW_020251525.1/109178154-109178064 PP *******************..................**.*..*...*******.*************************...**********.**************************
NW_012011256.1/4519979-4519889             GCAGAGGAugggAUGUCAA..................CU.U..C...AGGCAAG.GCCUACAAUAGAUUCAUUUUCAUAU...UCCUAUACAA.AAUAUGGAAAAGGAAAGGGAAGUGGG
#=GR NW_012011256.1/4519979-4519889     PP *******************..................**.*..*...*******.*************************...**********.**************************
NW_005093003.1/49238767-49238677           GCAGAGGAugggAUGUCAA..................CU.U..C...AGGCAAG.GCCUACAAUAGAUUCAUUUUCAUAU...UCCUAUACAA.AAUAUGGAAAAGGAAAGGGAAGUGGG
#=GR NW_005093003.1/49238767-49238677   PP *******************..................**.*..*...*******.*************************...**********.**************************
NW_016825472.1/93626-93716                 GCAGAGGAugggAUGUCAA..................CU.U..C...AGGCAAG.GCCUACAAUAGAUUCAUUUUCAUAU...UCCUAUACAA.AAUAUGGAAAAGGAAAGGGAAGUGGG
#=GR NW_016825472.1/93626-93716         PP *******************..................**.*..*...*******.*************************...**********.**************************
NC_027913.1/105276455-105276365            GCAGAGGAugggAUGUCAA..................CU.U..C...AGGCAAG.GCCUACAAUAGAUUCAUUUUCAUAU...UCCUAUACAA.AAUAUGGAAAAGGAAAGGGAAGUGGG
#=GR NC_027913.1/105276455-105276365    PP *******************..................**.*..*...*******.*************************...**********.**************************
NC_022292.1/108342903-108342813            GCAGAGGAugggAUGUCAA..................CU.U..C...AGGCAAG.GCCUACAAUAGAUUCAUUUUCAUAU...UCCUAUACAA.AAUAUGGAAAAGGAAAGGGAAGUGGG
#=GR NC_022292.1/108342903-108342813    PP *******************..................**.*..*...*******.*************************...**********.**************************
NW_018505261.1/4154303-4154393             GCAGAGGAugugAUGUCAA..................CU.U..C...ACGCAAG.GCCUACGUUAAAUUCAUUUUCAUAU...UCCUAUGUAA.AAUGUGGAAAAGGAAAGGGAAGUGGG
#=GR NW_018505261.1/4154303-4154393     PP *******************..................**.*..*...*******.*************************...**********.**************************
NW_006735280.1/99054735-99054645           GCAGAGGAugggAUGUCAA..................CU.U..C...AGGCAAG.ACCUAUAAUAGAUUCAUUUUCAUAU...UCCUAUACAA.AAUAUGGAAAAGGAAAGGGAAGUGGG
#=GR NW_006735280.1/99054735-99054645   PP *******************..................**.*..*...*******.*************************...**********.**************************
NW_005357414.1/322465-322548               AAAAUGGA....AUGUAAA..................CU.A..U...GGGAAAG.GCCUAGAUAAUAUUUA-UUUUAUAU...UCCUUUACAA.AAUGUAUGG--AAAAAAGGAACCAGG
#=GR NW_005357414.1/322465-322548       PP ********....*******..................**.*..*...*******.****************.9*******...**********.*********..889999*********
NW_006291724.1/214588-214671               AAAAUGGA....AUGUAAA..................CU.A..U...GGGAAAG.GCCUAGAUAAUAUUUA-UUUUAUAU...UCCUUUAUAA.AGUGUAUGG--AAAAAAGGAACCAGG
#=GR NW_006291724.1/214588-214671       PP ********....*******..................**.*..*...*******.****************.9*******...**********.*********..889999*********
NW_012002290.1/10367114-10367204           GCAGAGGAugggAUGUCAA..................CU.U..C...AGGCAAG.ACCUACGAUAGAUUCACUUUCAUAU...UCCUAUACAA.AAUAUGGAAAAGGAAAGGGAAGUGGG
#=GR NW_012002290.1/10367114-10367204   PP *******************..................**.*..*...*******.*************************...**********.**************************
NW_003943682.1/4020849-4020939             GCAGAAGAugggAUGUCAA..................CU.U..C...ACAUAAG.GCCUACAUUAGAUUCAUUUUCAUAU...UUCUAUGUAA.AAUAUGGAAAAGUAAAGGGAAGUGGG
#=GR NW_003943682.1/4020849-4020939     PP *******************..................**.*..*...*******.*************************...**********.**************************
NW_004454246.1/4424337-4424248             AGAACGGG....AUGUAAA...............cuuCU.U..U...GGGCAAG.GCCUACAUAAUAUUCAUUUUUAUAU...UCCUAUAUAA.AGUAUAGAAAAGAAAAGGGAAGCAGG
#=GR NW_004454246.1/4424337-4424248     PP ********....****997...............55589.9..*...*******.*************************...**********.**************************
NW_005871050.1/24601115-24601198           AAAAUGGA....AUGUAAA..................CU.A..U...GGGAAAG.GCCUAGAUAAUAUUUA-UUUUAUAU...UCUUUUAUAA.AAUGUAUGG--AAAAAAGGAACCAGG
#=GR NW_005871050.1/24601115-24601198   PP ********....*******..................**.*..*...*******.****************.9*******...**********.*********..889999*********
NW_006793272.1/1144805-1144727             AAAGUCU-....-UU----..................GG.G..C...AA--AGG.GCCUAUCUAAUACUCAUUUCUGUAU...CCCUAUAUAA.AGUAUAGAAAAGAAAAGGGAAAUAGG
#=GR NW_006793272.1/1144805-1144727     PP *******......99......................**.*..*...**..***.*************************...**********.**************************
NW_019160952.1/3657996-3658073             AAAGUCU-....-UG----..................GG.G..C...AA---GG.GCCUAUCUAAUAUUCAUUUCUAUAU...CCCUAUAUAA.AGUAUAGAAAAGAAAAGGGAAAUAGG
#=GR NW_019160952.1/3657996-3658073     PP *******......99......................**.*..*...96...9*.*************************...**********.**************************
NW_004438560.1/4108637-4108560             AAAGUCU-....-UG----..................GG.G..C...AA---GG.GCCUAUCUAAUAUUCAUUUCUAUAU...CCCUAUAUAA.AGUAUAGAAAAGAAAAGGGAAAUAGG
#=GR NW_004438560.1/4108637-4108560     PP *******......99......................**.*..*...96...9*.*************************...**********.**************************
NW_017844263.1/13277652-13277729           AAAGUCU-....-UG----..................GG.G..C...AA---GG.GCCUAUCUAAUAUUCAUUUCUAUAU...CCCUAUAUAA.AGUAUAGAAAAGAAAAGGGAAAUAGG
#=GR NW_017844263.1/13277652-13277729   PP *******......99......................**.*..*...96...9*.*************************...**********.**************************
NW_019873575.1/4119299-4119202             AAAAGAGA....AA-----augggauauaaaagu...CU.C..U...GGGCAAGgGCCUAUCUAAUAUUCAUUUCUAUAU...CCCUAUAUAA.AGUGUAGAAAAGAAAAGGGAAAUAGG
#=GR NW_019873575.1/4119299-4119202     PP *******9....53.....345777777888888...**.*..*...***877526************************...**********.**************************
NW_016107607.1/2966731-2966821             GCAGAGGAugggAUGUCAA..................CU.U..C...ACACAAG.GCCUACAGUAGAUUCAUUUACAUAU...UUCUAUGUAA.AAUAUGGAAAAGGAAAUGGAAGUGGG
#=GR NW_016107607.1/2966731-2966821     PP *******************..................**.*..*...*******.*************************...**********.**************************
NW_020090627.1/8228891-8228802             AAAAUUGA....AUGUAAA..................CU.U..UuuuGGGCAAG.GCCUACAUAAUAUUCAUUUUUACAU...UCCUUUAUAA.AAUGUAGAAAAGAAUAGGGAAUCAGG
#=GR NW_020090627.1/8228891-8228802     PP ********....******9..................88.7..7333689****.*************************...**********.**************************
NC_013918.1/99751247-99751157              GCAAAGGAugggAUGUCAA..................CU.U..C...ACACAAG.GCCUACAGUAGAUUCAUUUUCAUAU...UCCUAUGUAA.AAUACGGAAAAGGAAAGGGAAGUGGG
#=GR NC_013918.1/99751247-99751157      PP *******************..................**.*..*...*******.*************************...**********.**************************
NW_003185010.1/6969721-6969631             GCAAAGGAugggAUGUCAA..................CU.U..C...ACACAAG.GCCUACAGUAGAUUCAUUUUCAUAU...UCCUAUGUAA.AAUACGGAAAAGGAAAGGGAAGUGGG
#=GR NW_003185010.1/6969721-6969631     PP *******************..................**.*..*...*******.*************************...**********.**************************
NC_009175.3/92038195-92038106              AGAAUGGG....AUGUAAA...............cuuCU.U..U...GGGCAAG.GGCUACGUAAUAUUCACUUUUGUAU...UCCUAUAUAA.AGUAUAGAAAAGAAAAGGGAAGCAGG
#=GR NC_009175.3/92038195-92038106      PP ********....****997...............55589.9..*...*******.*************************...**********.**************************
NW_007676750.1/135769-135680               AGAAUGGG....AUGUAAA...............cuuCU.U..U...GGGCAAG.GGCUACGUAAUAUUCACUUUUGUAU...UCCUAUAUAA.AGUAUAGAAAAGAAAAGGGAAGCAGG
#=GR NW_007676750.1/135769-135680       PP ********....****997...............55589.9..*...*******.*************************...**********.**************************
NW_019641743.1/92038195-92038106           AGAAUGGG....AUGUAAA...............cuuCU.U..U...GGGCAAG.GGCUACGUAAUAUUCACUUUUGUAU...UCCUAUAUAA.AGUAUAGAAAAGAAAAGGGAAGCAGG
#=GR NW_019641743.1/92038195-92038106   PP ********....****997...............55589.9..*...*******.*************************...**********.**************************
NW_014636815.1/4697079-4696990             AGAAUGGG....AUGUAAA...............cucCU.U..U...GGGCAAG.GGCUACGUAAUAUUCACUUUUGUAU...UCCUAUAUAA.AGUAUAGAAAAGAAAAGGGAAGCAGG
#=GR NW_014636815.1/4697079-4696990     PP ********....****997...............66699.9..*...*******.*************************...**********.**************************
NW_015503913.1/1976930-1977017             AAAAUGGA....AUGUAAA..................CU.U..U...GUGCAAG.GCCUACAUAAUAUUUAUUUUUAUAUuauUCCUUUAUAA.AGUGUAGGG--GAAAAGGGAACCAGG
#=GR NW_015503913.1/1976930-1977017     PP ********....*******..................**.*..*...*******.***********************9944459********.*********..***************
NW_011889025.1/2147904-2147815             AGAAUGGG....AUGUAAA...............cuuCU.U..U...GGGCAAG.GCCUACAUAAUAUUUAUUUUUAUAU...UUUUUUAUAA.AGUAUAAAAAAGAAAAGGGAAGCAAG
#=GR NW_011889025.1/2147904-2147815     PP ********....****997...............55589.9..*...*******.*************************...**********.**************************
NW_012134303.1/7901798-7901709             AAAAUGGG....AUGUCAA...............cuuCU.U..U...GAGCCAG.GCCUACAUAAGAUUAAUUUUUAUGU...UCCUAUAUAA.AAUAUGGAAAAGGACAAGGUAGUAGG
#=GR NW_012134303.1/7901798-7901709     PP ********....****997...............55589.9..*...*******.*************************...**********.**************************
NW_006727420.1/597287-597364               AAAGUCU-....-UU----..................GG.G..C...AA---GG.GACUAUCUAACAUUCAUUUCUAUAU...CCCUAUAUAA.AGUAUAGAAGAGAAAAGGGAAAUAGG
#=GR NW_006727420.1/597287-597364       PP *******......99......................**.*..*...97...89.*************************...**********.**************************
NW_011046271.1/3433272-3433183             AAAAUGGG....AUGUGA-uc...........uu...CU.U..U...GGGCAAG.GUCUAUGUAAUACUUAUUUUUAUAU...UCCUAUAUGA.AAUAUAGAAAAGGAAAGGGACGAAGA
#=GR NW_011046271.1/3433272-3433183     PP ********....999865.66...........66...9*.*..*...*******.*************************...**********.**************************
NW_006440619.1/1329216-1329128             AGAAUGGG....AUGUAAA...............cuuCU.U..U...GGGCAAG.GCCUACAUAAUAUUUAUUUUUAUAU...UUUUUUAUAA.AGUAUAAAAA-GAAAAGGGAAGCAAG
#=GR NW_006440619.1/1329216-1329128     PP ********....****997...............55589.9..*...*******.*************************...**********.******9996.9**************
NC_033692.1/39682841-39682752              AGAAUGGG....AUGUCAA...............cuuCU.U..U...GGGCCAG.GCCUACAUAAGAUUAAUUUUUAUAU...UCUUAUAUAA.AAUAUGGAAACAGACAAGGUAGUAGG
#=GR NC_033692.1/39682841-39682752      PP ********....****997...............55589.9..*...*******.*************************...**********.**************************
NW_017963787.1/39682841-39682752           AGAAUGGG....AUGUCAA...............cuuCU.U..U...GGGCCAG.GCCUACAUAAGAUUAAUUUUUAUAU...UCUUAUAUAA.AAUAUGGAAACAGACAAGGUAGUAGG
#=GR NW_017963787.1/39682841-39682752   PP ********....****997...............55589.9..*...*******.*************************...**********.**************************
NW_007727736.1/196458-196368               AGACUGGG....AUGUAA-ac..........uuc...UU.U..G...GGGCAAG.GCUUACAUAAUGCUCACUUUUGUAU...UCCUGUAUAA.AAUACAGGAAAGGACAGGGAAGUAGG
#=GR NW_007727736.1/196458-196368       PP ********....***998.44..........443...67.7..8...99*****.*************************...**********.**************************
NW_018335532.1/1107103-1107014             AAAAUGGG....AUAUAA-gu...........gu...CU.U..U...GGGCAAG.GACUAUCUAGUAUUCAUUUUUAUAU...CCUUCUAUAA.AAUAUAGAAAAGAAAAGGAAAGUAGA
#=GR NW_018335532.1/1107103-1107014     PP *******9....999876.67...........66...**.*..*...*******.*************************...**********.**************************
NW_004492586.1/278119-278205               AGAAUGGG....AUGUAAU..................CU.U..U...AUGUAAG.ACCUCCAUAAUAUUCAUCUUCAUAU...UUUUAUAUAC.AAUAUGGAAAAAGAAAGAGAAAUAGG
#=GR NW_004492586.1/278119-278205       PP ********....*******..................**.*..*...*******.*************************...**********.**************************
NW_006213166.1/246792-246881               AAAAUGGG....AUGUAA-gc...........uu...CU.U..U...GCGCAAG.GCCUAGCUAGUAUUUAUUUUUCUAU...UCCUAUAUAA.AGUAUAGAGAAGAAAAGGGAAGUAAG
#=GR NW_006213166.1/246792-246881       PP ********....**9987.66...........66...9*.*..*...*******.*************************...**********.**************************
NW_011515754.1/479976-480065               AAAAUGGG....AUGUAA-gc...........uu...CU.U..U...GCGCAAG.GCCUAGCUAGUAUUUAUUUUUCUAU...UCCUAUAUAA.AGUAUAGAGAAGAAAAGGGAAGUAAG
#=GR NW_011515754.1/479976-480065       PP ********....**9987.66...........66...9*.*..*...*******.*************************...**********.**************************
NW_011592095.1/653314-653225               AAAAUGGG....AUGUAA-gc...........uu...CU.U..U...GCGCAAG.GCCUAGCUAGUAUUUAUUUUUCUAU...UCCUAUAUAA.AGUAUAGAGAAGAAAAGGGAAGUAAG
#=GR NW_011592095.1/653314-653225       PP ********....**9987.66...........66...9*.*..*...*******.*************************...**********.**************************
NC_037569.1/82671117-82671206              AAAAUGGG....AUAUAA-gu...........gu...CU.U..U...GGGGGAG.GCCUAUCUAGUAUUCAUUUUUAUAU...CCUUCUAUAA.AAUAUAGAAAAGAAAAGGAAAGUAGA
#=GR NC_037569.1/82671117-82671206      PP *******9....999876.67...........76...**.*..*...*******.*************************...**********.**************************
NW_020228707.1/82671117-82671206           AAAAUGGG....AUAUAA-gu...........gu...CU.U..U...GGGGGAG.GCCUAUCUAGUAUUCAUUUUUAUAU...CCUUCUAUAA.AAUAUAGAAAAGAAAAGGAAAGUAGA
#=GR NW_020228707.1/82671117-82671206   PP *******9....999876.67...........76...**.*..*...*******.*************************...**********.**************************
NW_005394717.1/231602-231513               AAAAUGGG....AUAUAA-ga...........gu...CU.U..U...GGGGGAG.GCCUAUCUAGUAUUCAUUUUUAUAU...CCUUCUAUAA.AAUAUAGAAAAGAAAAGGAAAGUAGA
#=GR NW_005394717.1/231602-231513       PP *******9....998876.66...........66...**.*..*...*******.*************************...**********.**************************
NW_017844738.1/37479660-37479571           AAAAUGGG....AUAUAA-ga...........gu...CU.U..U...GGGGGAG.GCCUAUCUAGUAUUCAUUUUUAUAU...CCUUCUAUAA.AAUAUAGAAAAGAAAAGGAAAGUAGA
#=GR NW_017844738.1/37479660-37479571   PP *******9....998876.66...........66...**.*..*...*******.*************************...**********.**************************
NC_037357.1/59416333-59416244              AAAAUGGG....AUAUAA-ga...........gu...CU.U..U...GGGGGAG.GCCUAUCUAGUAUUCAUUUUUAUAU...CCUUCUAUAA.AAUAUAGAAAAGAAAAGGAAAGUAGA
#=GR NC_037357.1/59416333-59416244      PP *******9....998876.66...........66...**.*..*...*******.*************************...**********.**************************
NW_020190114.1/59416333-59416244           AAAAUGGG....AUAUAA-ga...........gu...CU.U..U...GGGGGAG.GCCUAUCUAGUAUUCAUUUUUAUAU...CCUUCUAUAA.AAUAUAGAAAAGAAAAGGAAAGUAGA
#=GR NW_020190114.1/59416333-59416244   PP *******9....998876.66...........66...**.*..*...*******.*************************...**********.**************************
NW_011493689.1/18334-18245                 AAAAUGGG....AUAUAA-ga...........gu...CU.U..U...GGGGGAG.GCCUAUCUAGUAUUCAUUUUUAUAU...CCUUCUAUAA.AAUAUAGAAAAGAAAAGGAAAGUAGA
#=GR NW_011493689.1/18334-18245         PP *******9....998876.66...........66...**.*..*...*******.*************************...**********.**************************
NC_032679.1/37479660-37479571              AAAAUGGG....AUAUAA-ga...........gu...CU.U..U...GGGGGAG.GCCUAUCUAGUAUUCAUUUUUAUAU...CCUUCUAUAA.AAUAUAGAAAAGAAAAGGAAAGUAGA
#=GR NC_032679.1/37479660-37479571      PP *******9....998876.66...........66...**.*..*...*******.*************************...**********.**************************
NW_005882909.1/620419-620508               AAAAUGGG....AUAUAA-gc...........uu...CU.U..U...GCGCAAG.GCCUAGCUAGUAUUUAUUUUUCUAU...UCCUAUAUAA.AGUAUAGAGAAGAAAAGGGAAGUAAG
#=GR NW_005882909.1/620419-620508       PP ********....999886.66...........66...9*.*..*...*******.*************************...**********.**************************
NW_004955490.1/4520334-4520423             AAAAUGGG....AUGUAAA...............cuuCU.U..U...GGGCAAG.AUCUACGUAAUACAUAUUUUUAUAU...UCAUAUAUGA.AAUAUGAAAAAGGAAAGGGAAGAAGA
#=GR NW_004955490.1/4520334-4520423     PP ********....****997...............55589.9..*...*******.*************************...**********.**************************
NW_007370845.1/419872-419793               AAAAUGGA....AUGUAAA..................CU.C..U...GGGAAAG.GUCUAGAUAAUAUUUA-UUUUAUAU...UCCU----AA.AGUGUAGGG--AAUAAAGGAGCCAGG
#=GR NW_007370845.1/419872-419793       PP ********....*******..................**.*..*...*******.****************.9*******...***7....68.9********..5566778888*****
NW_011943567.1/197295-197384               AAAAUGGG....AUAUAA-gu...........gu...CU.U..U...GGGGGAG.GCCUGUCUAGUAUUCAUUUUUAUAU...CCUUCUAUAA.AAUAUAGAAAAGAAAAGGAAAGUAGA
#=GR NW_011943567.1/197295-197384       PP *******9....999876.67...........76...**.*..*...*******.*************************...**********.**************************
NC_019484.2/117260829-117260918            AAAAUGGG....AUAUAA-gu...........gu...CU.U..U...GGGGGAG.GCCUGUCUAGUAUUCAUUUUUAUAU...CCUUCUAUAA.AAUAUAGAAAAGAAAAGGAAAGUAGA
#=GR NC_019484.2/117260829-117260918    PP *******9....999876.67...........76...**.*..*...*******.*************************...**********.**************************
NW_014639036.1/117260829-117260918         AAAAUGGG....AUAUAA-gu...........gu...CU.U..U...GGGGGAG.GCCUGUCUAGUAUUCAUUUUUAUAU...CCUUCUAUAA.AAUAUAGAAAAGAAAAGGAAAGUAGA
#=GR NW_014639036.1/117260829-117260918 PP *******9....999876.67...........76...**.*..*...*******.*************************...**********.**************************
NW_003852662.1/414373-414463               AGAAUGGG....ACGUCAA..................CUuAuuU...GGGCCAG.GCCUACAUGAGAUUAACUUUUAUAU...UUCUCUAUAAaAAUAUGGAAAAGGAAAAGGAAGUAGG
#=GR NW_003852662.1/414373-414463       PP ******99....9999999..................8534225...7899***.*************************...*******986269************************
NT_176373.1/9406132-9406225                AAAGAAGAugggAUGUAAA..................CU.U..CuuuGGGCAAG.AUCUAUACAAUACUUAGUUUUAUAU...UCCUAUACGA.AAUAUGGAAAAGGAAAGGAAAGAAGA
#=GR NT_176373.1/9406132-9406225        PP ******************9..................88.8..8444689****.*************************...**********.**************************
NW_017189517.1/32819094-32819183           AAAAUGGG....AUAUAA-gu...........gu...CU.U..U...GGGGGAG.GCCUGUCUAGUAUUCAUUUUUAUAU...CCUUCUAUAA.AAUAUAGAAGAGAAAAGGAAAGUAGA
#=GR NW_017189517.1/32819094-32819183   PP *******9....999876.67...........76...**.*..*...*******.*************************...**********.**************************
#=GC SS_cons                               :::<<<<_...._______~~~~~~~~~~~~~~~...>>.>..>...-------.-<<<<<-----------<<<<<<<<...__________._>>>>>>>>------------>>>>>
#=GC RF                                    aaAGucgA....AUgUaAA~~~~~~~~~~~~~~~...cg.a..C...aaGaAAG.GCCuacaUaAuAuUcAUuucuauAu...uCCUaUAuAA.AaUauagaaAAgaAAAgGGAAguaGG
//
