# Supplementary material for: Identification of 11 candidate structured noncoding RNA motifs in humans by comparative genomics
Source: BMC Genomics. 2021 Mar 9;22:164. doi: 10.1186/s12864-021-07474-9 (PMC7941889; doi:10.1186/s12864-021-07474-9)
Supplement: Supplementary file 6 — Additional file 6. Motif CD247_2015 Stockholm file. [file 12864_2021_7474_MOESM6_ESM.txt]

# STOCKHOLM 1.0
#=GF AU Infernal 1.1

#=GS NT_004487.20/24249351-24249275     DE Homo sapiens chromosome 1 genomic scaffold, GRCh38.p12 Primary Assembly HSCHR1_CTG31
#=GS NG_007384.1/89672-89748            DE Homo sapiens CD247 molecule (CD247), RefSeqGene (LRG_36) on chromosome 1
#=GS NC_000001.11/167433938-167433862   DE Homo sapiens chromosome 1, GRCh38.p12 Primary Assembly
#=GS NC_027868.1/146652032-146651956    DE Pan paniscus isolate Ulindi chromosome 1, panpan1.1, whole genome shotgun sequence
#=GS NW_014013792.1/5773354-5773278     DE Pan paniscus isolate Ulindi chromosome 1 genomic scaffold, panpan1.1 scf1120388623456a, whole genome shotgun sequence
#=GS NC_036879.1/142472353-142472277    DE Pan troglodytes isolate Yerkes chimp pedigree #C0471 (Clint) chromosome 1, Clint_PTRv2, whole genome shotgun sequence
#=GS NC_018424.2/146421475-146421399    DE Gorilla gorilla gorilla chromosome 1, gorGor4, whole genome shotgun sequence
#=GS NW_019932792.1/61058881-61058957   DE Pan troglodytes isolate Yerkes chimp pedigree #C0471 (Clint) chromosome 1 genomic scaffold, Clint_PTRv2 Scaffold_29_80m, whole genome shotgun sequence
#=GS NW_017493678.1/22130877-22130801   DE Gorilla gorilla gorilla chromosome 1 genomic scaffold, gorGor4, whole genome shotgun sequence
#=GS NW_012113808.1/7691416-7691340     DE Colobus angolensis palliatus isolate OR3802 unplaced genomic scaffold, Cang.pa_1.0 Scaffold126, whole genome shotgun sequence
#=GS NW_019317079.1/4327655-4327579     DE Piliocolobus tephrosceles isolate RC106 unplaced genomic scaffold, ASM277652v1 PDMG01000757.1, whole genome shotgun sequence
#=GS NW_006785816.1/1297020-1296941     DE Lipotes vexillifer unplaced genomic scaffold, Lipotes_vexillifer_v1 scaffold189, whole genome shotgun sequence
#=GS NC_036903.1/82952969-82953045      DE Pongo abelii isolate Susie chromosome 1, Susie_PABv2, whole genome shotgun sequence
#=GS NW_019937203.1/19709154-19709078   DE Pongo abelii isolate Susie chromosome 1 genomic scaffold, Susie_PABv2 Scaffold_2_102m, whole genome shotgun sequence
#=GS NW_019873626.1/1415407-1415328     DE Physeter catodon isolate SW-GA unplaced genomic scaffold, ASM283717v1 scaffold74, whole genome shotgun sequence
#=GS NW_005370460.1/3423383-3423310     DE Myotis brandtii unplaced genomic scaffold, ASM41265v1 scaffold64, whole genome shotgun sequence
#=GS NW_014804585.1/2858556-2858632     DE Macaca mulatta isolate 17573 chromosome 1 genomic scaffold, Mmul_8.0.1, whole genome shotgun sequence
#=GS NW_005092959.1/25399408-25399332   DE Macaca fascicularis chromosome 1 genomic scaffold, Macaca_fascicularis_5.0, whole genome shotgun sequence
#=GS NW_018753644.1/1089176-1089252     DE Papio anubis isolate 1X1155 chromosome 1 genomic scaffold, Panu_3.0, whole genome shotgun sequence
#=GS NC_027893.1/200245346-200245422    DE Macaca mulatta isolate 17573 chromosome 1, Mmul_8.0.1, whole genome shotgun sequence
#=GS NW_020251504.1/198078050-198078126 DE Theropithecus gelada isolate Dixy chromosome 1 genomic scaffold, Tgel_1.0, whole genome shotgun sequence
#=GS NC_018152.2/193198324-193198400    DE Papio anubis isolate 1X1155 chromosome 1, Panu_3.0, whole genome shotgun sequence
#=GS NC_022272.1/25399408-25399332      DE Macaca fascicularis chromosome 1, Macaca_fascicularis_5.0, whole genome shotgun sequence
#=GS NW_012011511.1/4474036-4473960     DE Macaca nemestrina isolate M95218 unplaced genomic scaffold, Mnem_1.0 Scaffold184, whole genome shotgun sequence
#=GS NC_037668.1/198078050-198078126    DE Theropithecus gelada isolate Dixy chromosome 1, Tgel_1.0, whole genome shotgun sequence
#=GS NW_020173022.1/398230-398151       DE Neophocaena asiaeorientalis asiaeorientalis breed wild unplaced genomic scaffold, Neophocaena_asiaeorientalis_V1 scaffold99, whole genome shotgun sequence
#=GS NW_012002568.1/3377501-3377577     DE Cercocebus atys isolate FAK unplaced genomic scaffold, Caty_1.0 Scaffold275, whole genome shotgun sequence
#=GS NW_004438446.1/1315844-1315765     DE Orcinus orca isolate Morgan unplaced genomic scaffold, Oorc_1.1 Scaffold32, whole genome shotgun sequence
#=GS NW_005871327.1/199610-199537       DE Myotis lucifugus unplaced genomic scaffold, Myoluc2.0 scaffold_279, whole genome shotgun sequence
#=GS NW_006291020.1/2503137-2503210     DE Myotis davidii unplaced genomic scaffold, ASM32734v1 scaffold401, whole genome shotgun sequence
#=GS NW_004087897.1/35211031-35211107   DE Nomascus leucogenys isolate Asia; international studbook 0098 chromosome 12 genomic scaffold, Nleu_3.0, whole genome shotgun sequence
#=GS NC_019827.1/35212031-35212107      DE Nomascus leucogenys isolate Asia; international studbook 0098 chromosome 12, Nleu_3.0, whole genome shotgun sequence
#=GS NW_012102110.1/1664335-1664259     DE Mandrillus leucophaeus isolate KB7577 unplaced genomic scaffold, Mleu.le_1.0 Scaffold207, whole genome shotgun sequence
#=GS NW_019160964.1/1039948-1039869     DE Delphinapterus leucas isolate GAN/ISIS: 26980492/103006 unplaced genomic scaffold, ASM228892v2 scaffoldscaf110, whole genome shotgun sequence
#=GS NW_006725799.1/1376528-1376449     DE Balaenoptera acutorostrata scammoni unplaced genomic scaffold, BalAcu1.0 scaffold150, whole genome shotgun sequence
#=GS NW_003943631.1/1895282-1895206     DE Saimiri boliviensis boliviensis isolate 3227 unplaced genomic scaffold, SaiBol1.0 scaffold00028, whole genome shotgun sequence
#=GS NW_016107399.1/3818981-3818905     DE Cebus capucinus imitator isolate Cc_AM_T3 unplaced genomic scaffold, Cebus_imitator-1.0 Scaffold84, whole genome shotgun sequence
#=GS NW_006735275.1/60593220-60593296   DE Chlorocebus sabaeus isolate 1994-021 chromosome 25 genomic scaffold, Chlorocebus_sabeus 1.1 CAE25, whole genome shotgun sequence
#=GS NW_007370735.1/3314954-3314881     DE Eptesicus fuscus isolate BU_THK_EF1 unplaced genomic scaffold, EptFus1.0 scaffold00085, whole genome shotgun sequence
#=GS NW_011591336.1/4050669-4050590     DE Camelus dromedarius breed Arabia unplaced genomic scaffold, PRJNA234474_Ca_dromedarius_V1.0 scaffold287, whole genome shotgun sequence
#=GS NW_006212689.1/857921-857842       DE Camelus ferus isolate Naran unplaced genomic scaffold, CB1 scaffold2523, whole genome shotgun sequence
#=GS NW_011513397.1/4141137-4141058     DE Camelus bactrianus breed Alxa unplaced genomic scaffold, Ca_bactrianus_MBC_1.0 scaffold418, whole genome shotgun sequence

NT_004487.20/24249351-24249275             CACUUCUCAUC...CCAGCU-GCAAAUGCCcAUGUGGUGGCCAUC..AGA--GGUGAAGGCGAACCUGGCugUC-ACCCAGCCGGG
#=GR NT_004487.20/24249351-24249275     PP ***********...***999.************************..***..*******************666.***********
NG_007384.1/89672-89748                    CACUUCUCAUC...CCAGCU-GCAAAUGCCcAUGUGGUGGCCAUC..AGA--GGUGAAGGCGAACCUGGCugUC-ACCCAGCCGGG
#=GR NG_007384.1/89672-89748            PP ***********...***999.************************..***..*******************666.***********
NC_000001.11/167433938-167433862           CACUUCUCAUC...CCAGCU-GCAAAUGCCcAUGUGGUGGCCAUC..AGA--GGUGAAGGCGAACCUGGCugUC-ACCCAGCCGGG
#=GR NC_000001.11/167433938-167433862   PP ***********...***999.************************..***..*******************666.***********
NC_027868.1/146652032-146651956            CACUUCUCAUC...CCAGCU-GCAAACGCCcAUGUGGUGGCCAUC..AGA--GGUGAAGGCGAACCUGGCugUC-ACCCAGCCGGG
#=GR NC_027868.1/146652032-146651956    PP ***********...***999.************************..***..*******************666.***********
NW_014013792.1/5773354-5773278             CACUUCUCAUC...CCAGCU-GCAAACGCCcAUGUGGUGGCCAUC..AGA--GGUGAAGGCGAACCUGGCugUC-ACCCAGCCGGG
#=GR NW_014013792.1/5773354-5773278     PP ***********...***999.************************..***..*******************666.***********
NC_036879.1/142472353-142472277            CACUUCUCAUC...CCAGCU-GCAAACGCCcAUGUGGUGGCCAUC..AGA--GGUGAAGGCGAACCUGGCugUC-ACCCAGCCGGG
#=GR NC_036879.1/142472353-142472277    PP ***********...***999.************************..***..*******************666.***********
NC_018424.2/146421475-146421399            CACUUCUCAUC...CCAGCU-GCAAACGCCcAUGUGGUGGCCAUC..AGA--GGUGAAGGCGAACCUGGCugUC-ACCCAGCCGGG
#=GR NC_018424.2/146421475-146421399    PP ***********...***999.************************..***..*******************666.***********
NW_019932792.1/61058881-61058957           CACUUCUCAUC...CCAGCU-GCAAACGCCcAUGUGGUGGCCAUC..AGA--GGUGAAGGCGAACCUGGCugUC-ACCCAGCCGGG
#=GR NW_019932792.1/61058881-61058957   PP ***********...***999.************************..***..*******************666.***********
NW_017493678.1/22130877-22130801           CACUUCUCAUC...CCAGCU-GCAAACGCCcAUGUGGUGGCCAUC..AGA--GGUGAAGGCGAACCUGGCugUC-ACCCAGCCGGG
#=GR NW_017493678.1/22130877-22130801   PP ***********...***999.************************..***..*******************666.***********
NW_012113808.1/7691416-7691340             CACUUCUCAUC...CCAGCU-GCAAACGCCcAUGUGGUGGCCAUC..AGA--GGUGAAGGCGAACCUGGCagUC-ACCCAGUCGGG
#=GR NW_012113808.1/7691416-7691340     PP ***********...***999.************************..***..*******************666.***********
NW_019317079.1/4327655-4327579             CACUUCUCAUC...CCAGCU-GCAAACGCCcAUGUGGUGGCCAUC..AGA--GGUGAAGGCGAACCUGGCagUC-ACCCAGUCGGG
#=GR NW_019317079.1/4327655-4327579     PP ***********...***999.************************..***..*******************666.***********
NW_006785816.1/1297020-1296941             CCUUCCUCCUA...UCA-CCUGCAAAAGCCcAUGUGGUGGCUGCCagAGGCAAAGGUUAAUCCAGCUGUC.aUCCAUUU-GAUAGU
#=GR NW_006785816.1/1297020-1296941     PP ***********...***.****************************************************.********.******
NC_036903.1/82952969-82953045              CACUUCUCAUC...CCA-GCUGCAAACGCCcAUGUGUUGGCCAUC..AGA--GGUGAAGGCGAACCUGACugUC-ACCCAGUCGGG
#=GR NC_036903.1/82952969-82953045      PP ***********...***.9**************************..***..*******************666.***********
NW_019937203.1/19709154-19709078           CACUUCUCAUC...CCA-GCUGCAAACGCCcAUGUGUUGGCCAUC..AGA--GGUGAAGGCGAACCUGACugUC-ACCCAGUCGGG
#=GR NW_019937203.1/19709154-19709078   PP ***********...***.9**************************..***..*******************666.***********
NW_019873626.1/1415407-1415328             CCUUCCUCCUA...UCA-CCUGCAAAAGCCcAUGUGGUGGCUGCCagAGGCAAAGGUUAAUCCAUCUGUC.aUCCAUUU-GAUAGU
#=GR NW_019873626.1/1415407-1415328     PP ***********...***.****************************************************.********.******
NW_005370460.1/3423383-3423310             CAC--CUAUUCguaCCA-CCUGCAAAAGCC.AUGUGGUGGCCACA.gAG----GUGAAGGCAACCCAGCU..UCUACCC-AUCGGG
#=GR NW_005370460.1/3423383-3423310     PP ***..566666666***.************.**************.775....*****************..*******.******
NW_014804585.1/2858556-2858632             CACUUCUCAUC...CCAGCG-GCAAACGCCcAUGUGGUGGCCAUC..AGA--GGUGAAGGCGAACCUGGCagUC-ACCCAGUCGGG
#=GR NW_014804585.1/2858556-2858632     PP ***********...***665.***************9********..***..*******************666.***********
NW_005092959.1/25399408-25399332           CACUUCUCAUC...CCAGCG-GCAAACGCCcAUGUGGUGGCCAUC..AGA--GGUGAAGGCGAACCUGGCagUC-ACCCAGUCGGG
#=GR NW_005092959.1/25399408-25399332   PP ***********...***665.***************9********..***..*******************666.***********
NW_018753644.1/1089176-1089252             CACUUCUCAUC...CCAGCG-GCAAACGCCcAUGUGGUGGCCAUC..AGA--GGUGAAGGCGAACCUGGCagUC-ACCCAGUCGGG
#=GR NW_018753644.1/1089176-1089252     PP ***********...***665.***************9********..***..*******************666.***********
NC_027893.1/200245346-200245422            CACUUCUCAUC...CCAGCG-GCAAACGCCcAUGUGGUGGCCAUC..AGA--GGUGAAGGCGAACCUGGCagUC-ACCCAGUCGGG
#=GR NC_027893.1/200245346-200245422    PP ***********...***665.***************9********..***..*******************666.***********
NW_020251504.1/198078050-198078126         CACUUCUCAUC...CCAGCG-GCAAACGCCcAUGUGGUGGCCAUC..AGA--GGUGAAGGCGAACCUGGCagUC-ACCCAGUCGGG
#=GR NW_020251504.1/198078050-198078126 PP ***********...***665.***************9********..***..*******************666.***********
NC_018152.2/193198324-193198400            CACUUCUCAUC...CCAGCG-GCAAACGCCcAUGUGGUGGCCAUC..AGA--GGUGAAGGCGAACCUGGCagUC-ACCCAGUCGGG
#=GR NC_018152.2/193198324-193198400    PP ***********...***665.***************9********..***..*******************666.***********
NC_022272.1/25399408-25399332              CACUUCUCAUC...CCAGCG-GCAAACGCCcAUGUGGUGGCCAUC..AGA--GGUGAAGGCGAACCUGGCagUC-ACCCAGUCGGG
#=GR NC_022272.1/25399408-25399332      PP ***********...***665.***************9********..***..*******************666.***********
NW_012011511.1/4474036-4473960             CACUUCUCAUC...CCAGCG-GCAAACGCCcAUGUGGUGGCCAUC..AGA--GGUGAAGGCGAACCUGGCagUC-ACCCAGUCGGG
#=GR NW_012011511.1/4474036-4473960     PP ***********...***665.***************9********..***..*******************666.***********
NC_037668.1/198078050-198078126            CACUUCUCAUC...CCAGCG-GCAAACGCCcAUGUGGUGGCCAUC..AGA--GGUGAAGGCGAACCUGGCagUC-ACCCAGUCGGG
#=GR NC_037668.1/198078050-198078126    PP ***********...***665.***************9********..***..*******************666.***********
NW_020173022.1/398230-398151               CCUUCCUCCUA...UCA-CCUGCAAAAGCCcACGUGGUGGCCGCCagAGGCAAAGGUUAGUCCAGCUGUC.aUCCAUUU-GAUAGU
#=GR NW_020173022.1/398230-398151       PP ***********...***.****************************************************.********.******
NW_012002568.1/3377501-3377577             CACUUCUCAUC...CCA-GCAGCAAACGCCcAUGUGGUGGCCAUC..AGA--GGUGAAGGCGAACCUGGCagUC-ACCCAGUUGGG
#=GR NW_012002568.1/3377501-3377577     PP ***********...***.567**************99********..***..*******************666.***********
NW_004438446.1/1315844-1315765             CCUUCCUCCUA...UCA-CCUGCAAAAGCCcACGUGGUGGCUGCCagAGGCAAAGGUUAGUCCAGCUAUC.aUCCAUUU-GAUAGU
#=GR NW_004438446.1/1315844-1315765     PP ***********...***.****************************************************.********.******
NW_005871327.1/199610-199537               CAC--CUAUUCguaCCA-CCUGCAAAAGCC.AUGUGGUGGCCGCA.gAG----GUGAAGGCAACCCAGCU..CCUACCC-AUCGGG
#=GR NW_005871327.1/199610-199537       PP ***..566666666***.************.**************.775....*****************..*******.******
NW_006291020.1/2503137-2503210             CAC--CUAUUCguaCCA-CCUGCAAAAGCC.AUGUGGUGGCUGCA.gAG----GUGAAGGCAACCCAGCU..CCUACCC-AUCGGG
#=GR NW_006291020.1/2503137-2503210     PP ***..566666666***.************.**************.775....*****************..*******.******
NW_004087897.1/35211031-35211107           CACUCCUCAUC...CCA-GCUGCAAACGCCcAUGUGCUGGCCAUC..AGA--GGUGAAGGUGAACCUGGCugUC-ACCCAGUUGGG
#=GR NW_004087897.1/35211031-35211107   PP ***********...***.***************************..***..******************9666.***********
NC_019827.1/35212031-35212107              CACUCCUCAUC...CCA-GCUGCAAACGCCcAUGUGCUGGCCAUC..AGA--GGUGAAGGUGAACCUGGCugUC-ACCCAGUUGGG
#=GR NC_019827.1/35212031-35212107      PP ***********...***.***************************..***..******************9666.***********
NW_012102110.1/1664335-1664259             CACUUCUCAUC...CCAGCG-GCAAACGCCcAUGUGGUGGCCAUC..AGA--GGUGAAGGUGAACCUGGCagUC-ACCCAGUUGGG
#=GR NW_012102110.1/1664335-1664259     PP ***********...***665.***************9********..***..*******************666.***********
NW_019160964.1/1039948-1039869             CCUUCCUCCUA...UCA-CCUGCAAAAGCCcACGUGGUGGCUGCCagGGGCAAAGGUUAGUCCAGCUGUC.aUCCAUUU-GAUAGU
#=GR NW_019160964.1/1039948-1039869     PP ***********...***.***************************888899*******************.********.******
NW_006725799.1/1376528-1376449             CCUUCCUCCCA...UCA-CCUGCAAAAGCCcACGUGGUGGCUGCCagAGGCAAAGGUUAAUCCAGCUGUC.aUCCAUUU-GAUAGU
#=GR NW_006725799.1/1376528-1376449     PP ***********...***.****************************************************.********.******
NW_003943631.1/1895282-1895206             CACUUCUCAUC...CCAGCU-GCAAAUGCCcAAGUGGUGGCCAUC..AGA--GGUGAAGGCGAACCUGGCugUC-ACCCAGUCAGA
#=GR NW_003943631.1/1895282-1895206     PP ***********...***999.************************..***..******************9666.***********
NW_016107399.1/3818981-3818905             CACUUCUCAUC...CCAGCU-GCAAAUGCCcAAGUGGUGGCCAUC..AGA--GGUGAAGGCGAACCUGGCugUC-ACCCAGUCAGA
#=GR NW_016107399.1/3818981-3818905     PP ***********...***999.************************..***..******************9666.***********
NW_006735275.1/60593220-60593296           CACUUCUCAUC...CCAGCG-GCAAACGCCcAUGUGGUGGCCAUC..AGA--GGUGAAGGCGAACCUGGCagUC-ACCCAGUAGGG
#=GR NW_006735275.1/60593220-60593296   PP ***********...***665.***************9********..***..*******************666.***********
NW_007370735.1/3314954-3314881             CACC--UAUUCauaCCA-CCUGCAAAAGCC.ACGUGGUGGCCGCA.gA----GGUGAAGGUAACCCAGCU..CCUACCC-AUCGGG
#=GR NW_007370735.1/3314954-3314881     PP ***6..44444445***.************.*************9.66....6*****************..*******.******
NW_011591336.1/4050669-4050590             CCUUCCUCUGA...UCA-CCUGCAAAAGCCcAUGUGGUGGCUGGCagAGGCAGAGGUUAGUCCAGCUCUC.aCCCACUG-GAUAGU
#=GR NW_011591336.1/4050669-4050590     PP ***********...***.*************************999************************.99999999.******
NW_006212689.1/857921-857842               CCUUCCUCUGA...UCA-CCUGCAAAAGCCcAUGUGGUGGCUGGCagAGGCAGAGGUUAGUCCAGCUCUC.gCCCACUG-GAUAGU
#=GR NW_006212689.1/857921-857842       PP ***********...***.*************************999************************.99999999.******
NW_011513397.1/4141137-4141058             CCUUCCUCUGA...UCA-CCUGCAAAAGCCcAUGUGGUGGCUGGCagAGGCAGAGGUUAGUCCAGCUCUC.gCCCACUG-GAUAGU
#=GR NW_011513397.1/4141137-4141058     PP ***********...***.*************************999************************.99999999.******
#=GC SS_cons                               <<<<<<<----...<<<-<<-<<<______._>>>>>>>>-----..>>>-->>>>--------<<<<<<..________>>>>>>
#=GC RF                                    ccccccuCuUc...CcAuCCugcAAAuGCC.AUguGGUgGCcAcc..aggagggggAagGCaAAcCuGgC..UCCAuCcAGcCaGg
//
