# Supplementary material for: Identification of 11 candidate structured noncoding RNA motifs in humans by comparative genomics
Source: BMC Genomics. 2021 Mar 9;22:164. doi: 10.1186/s12864-021-07474-9 (PMC7941889; doi:10.1186/s12864-021-07474-9)
Supplement: Supplementary file 7 — Additional file 7. Motif DPH1_85,951 Stockholm file. [file 12864_2021_7474_MOESM7_ESM.txt]

# STOCKHOLM 1.0
#=GF AU Infernal 1.1

#=GS NW_019160909.1/6848701-6848743   DE Delphinapterus leucas isolate GAN/ISIS: 26980492/103006 unplaced genomic scaffold, ASM228892v2 scaffoldscaf55, whole genome shotgun sequence
#=GS NW_004438434.1/15330817-15330775 DE Orcinus orca isolate Morgan unplaced genomic scaffold, Oorc_1.1 Scaffold20, whole genome shotgun sequence
#=GS NW_006780838.1/1598955-1598913   DE Lipotes vexillifer unplaced genomic scaffold, Lipotes_vexillifer_v1 scaffold680, whole genome shotgun sequence
#=GS NW_006443570.1/22537327-22537369 DE Pteropus alecto unplaced genomic scaffold, ASM32557v1 scaffold98, whole genome shotgun sequence
#=GS NW_005354039.1/829077-829035     DE Myotis brandtii unplaced genomic scaffold, ASM41265v1 scaffold1167, whole genome shotgun sequence
#=GS NW_007370694.1/11264969-11265011 DE Eptesicus fuscus isolate BU_THK_EF1 unplaced genomic scaffold, EptFus1.0 scaffold00044, whole genome shotgun sequence
#=GS NW_006294069.1/3546906-3546948   DE Myotis davidii unplaced genomic scaffold, ASM32734v1 scaffold363, whole genome shotgun sequence
#=GS NW_004454199.1/15941204-15941162 DE Ceratotherium simum simum isolate SDZICR_KB13650 unplaced genomic scaffold, CerSimSim1.0 scaffold00044, whole genome shotgun sequence
#=GS NW_018658080.1/225484-225526     DE Meriones unguiculatus strain 243 unplaced genomic scaffold, MunDraft-v1.0 scaffold337, whole genome shotgun sequence
#=GS NW_019873574.1/13537894-13537852 DE Physeter catodon isolate SW-GA unplaced genomic scaffold, ASM283717v1 scaffold9, whole genome shotgun sequence
#=GS NC_000017.11/2036184-2036227     DE Homo sapiens chromosome 17, GRCh38.p12 Primary Assembly
#=GS NC_036896.1/1717570-1717613      DE Pan troglodytes isolate Yerkes chimp pedigree #C0471 (Clint) chromosome 17, Clint_PTRv2, whole genome shotgun sequence
#=GS NW_014014291.1/1836725-1836768   DE Pan paniscus isolate Ulindi chromosome 17 genomic scaffold, panpan1.1 scf1120388623368a, whole genome shotgun sequence
#=GS NT_010718.17/1547197-1547240     DE Homo sapiens chromosome 17 genomic scaffold, GRCh38.p12 Primary Assembly HSCHR17_CTG2
#=GS NC_027885.1/1915687-1915730      DE Pan paniscus isolate Ulindi chromosome 17, panpan1.1, whole genome shotgun sequence
#=GS NG_051946.1/11073-11116          DE Homo sapiens diphthamide biosynthesis 1 (DPH1), RefSeqGene on chromosome 17
#=GS NW_019932856.1/1717570-1717613   DE Pan troglodytes isolate Yerkes chimp pedigree #C0471 (Clint) chromosome 17 genomic scaffold, Clint_PTRv2 000266F_qp_2m, whole genome shotgun sequence
#=GS NW_005871310.1/716067-716025     DE Myotis lucifugus unplaced genomic scaffold, Myoluc2.0 scaffold_262, whole genome shotgun sequence
#=GS NW_015504493.1/609034-609076     DE Miniopterus natalensis isolate MN2012-01 unplaced genomic scaffold, Mnat.v1 scaff380, whole genome shotgun sequence

NW_019160909.1/6848701-6848743           GCUUGUAUGCACAAGGUCCCUCCCAGUUUCUGGGAUGGCCU.UG
#=GR NW_019160909.1/6848701-6848743   PP *****************************************.**
NW_004438434.1/15330817-15330775         GCUUGUAUGCACAAGGUCCCUCCCAGUUUCUGGGAUGGCCU.UG
#=GR NW_004438434.1/15330817-15330775 PP *****************************************.**
NW_006780838.1/1598955-1598913           GCUUGUAUGCACAAGGUCCCUCCCAGUUUCUGGGAUGGCCU.UG
#=GR NW_006780838.1/1598955-1598913   PP *****************************************.**
NW_006443570.1/22537327-22537369         GCUUGCAGGCAUGAGGUCCCUCCUGGUUUCUGGGAUGGCCU.CA
#=GR NW_006443570.1/22537327-22537369 PP *****************************************.**
NW_005354039.1/829077-829035             GCUUGCAGGCAUGAGGUCCCUCCUGGUUUCUGGGAUGGCCU.CA
#=GR NW_005354039.1/829077-829035     PP *****************************************.**
NW_007370694.1/11264969-11265011         GCUUGCAGGCAUGAGGUCCCUCCUGGUUUCUGGGAUGGCCU.CA
#=GR NW_007370694.1/11264969-11265011 PP *****************************************.**
NW_006294069.1/3546906-3546948           GCUUGCAGGCAUGAGGUCCCUCCUGGUUUCUGGGAUGGCCU.CA
#=GR NW_006294069.1/3546906-3546948   PP *****************************************.**
NW_004454199.1/15941204-15941162         GCUUGCAGGCAUGAGGUCCCUCCCAGUUUCUGGGAUGGCCU.CG
#=GR NW_004454199.1/15941204-15941162 PP *****************************************.**
NW_018658080.1/225484-225526             GCUUGCAAGCACAAAGUCCCUUCUGGUUUCCAGAGUGGCUU.UG
#=GR NW_018658080.1/225484-225526     PP *****************************************.**
NW_019873574.1/13537894-13537852         GCUUGUAUGCACAAGGUCCCUCCCCGUUUCUGGGAUGGCCU.UG
#=GR NW_019873574.1/13537894-13537852 PP *****************************************.**
NC_000017.11/2036184-2036227             GCUUGGAGACACAAGGUCCCUCCUGGUUUCUGGGGUGGCCUcUG
#=GR NC_000017.11/2036184-2036227     PP ********************************************
NC_036896.1/1717570-1717613              GCUUGGAGACACAAGGUCCCUCCUGGUUUCUGGGGUGGCCUcUG
#=GR NC_036896.1/1717570-1717613      PP ********************************************
NW_014014291.1/1836725-1836768           GCUUGGAGACACAAGGUCCCUCCUGGUUUCUGGGGUGGCCUcUG
#=GR NW_014014291.1/1836725-1836768   PP ********************************************
NT_010718.17/1547197-1547240             GCUUGGAGACACAAGGUCCCUCCUGGUUUCUGGGGUGGCCUcUG
#=GR NT_010718.17/1547197-1547240     PP ********************************************
NC_027885.1/1915687-1915730              GCUUGGAGACACAAGGUCCCUCCUGGUUUCUGGGGUGGCCUcUG
#=GR NC_027885.1/1915687-1915730      PP ********************************************
NG_051946.1/11073-11116                  GCUUGGAGACACAAGGUCCCUCCUGGUUUCUGGGGUGGCCUcUG
#=GR NG_051946.1/11073-11116          PP ********************************************
NW_019932856.1/1717570-1717613           GCUUGGAGACACAAGGUCCCUCCUGGUUUCUGGGGUGGCCUcUG
#=GR NW_019932856.1/1717570-1717613   PP ********************************************
NW_005871310.1/716067-716025             GCUUGCAGGCAUGCGGUCCCUCCUGGUUUCUGGGAUGGCCU.CA
#=GR NW_005871310.1/716067-716025     PP *************9**************************9.**
NW_015504493.1/609034-609076             GCUUGCAGCCAUGAGGUCCCUCCUGGUUUCUGGGAUGGCCU.CA
#=GR NW_015504493.1/609034-609076     PP *****************************************.**
#=GC SS_cons                             <<<____>>>-<<<<<-<<-<<<<<<___>>>>>>->>>>>.>>
#=GC RF                                  GccUGaAggCACaaGGUCCCuCCcaGUUcCugGGaUGGCCu.uG
//
