# Supplementary material for: Identification of 11 candidate structured noncoding RNA motifs in humans by comparative genomics
Source: BMC Genomics. 2021 Mar 9;22:164. doi: 10.1186/s12864-021-07474-9 (PMC7941889; doi:10.1186/s12864-021-07474-9)
Supplement: Supplementary file 8 — Additional file 8. Motif EEF1A2_70,236 Stockholm file. [file 12864_2021_7474_MOESM8_ESM.txt]

# STOCKHOLM 1.0
#=GF AU Infernal 1.1

#=GS NW_005371769.1/656376-656447       DE Myotis brandtii unplaced genomic scaffold, ASM41265v1 scaffold915, whole genome shotgun sequence
#=GS NW_005871603.1/5704-5633           DE Myotis lucifugus unplaced genomic scaffold, Myoluc2.0 scaffold_555, whole genome shotgun sequence
#=GS NW_019160913.1/579056-579128       DE Delphinapterus leucas isolate GAN/ISIS: 26980492/103006 unplaced genomic scaffold, ASM228892v2 scaffoldscaf59, whole genome shotgun sequence
#=GS NW_019873576.1/28864600-28864528   DE Physeter catodon isolate SW-GA unplaced genomic scaffold, ASM283717v1 scaffold61, whole genome shotgun sequence
#=GS NW_020173687.1/575354-575426       DE Neophocaena asiaeorientalis asiaeorientalis breed wild unplaced genomic scaffold, Neophocaena_asiaeorientalis_V1 scaffold606, whole genome shotgun sequence
#=GS NW_006789032.1/608036-608108       DE Lipotes vexillifer unplaced genomic scaffold, Lipotes_vexillifer_v1 scaffold1798, whole genome shotgun sequence
#=GS NW_007370808.1/2286040-2285970     DE Eptesicus fuscus isolate BU_THK_EF1 unplaced genomic scaffold, EptFus1.0 scaffold00158, whole genome shotgun sequence
#=GS NC_000020.11/63497264-63497193     DE Homo sapiens chromosome 20, GRCh38.p12 Primary Assembly
#=GS NT_011362.11/32445756-32445685     DE Homo sapiens chromosome 20 genomic scaffold, GRCh38.p12 Primary Assembly HSCHR20_CTG2
#=GS NG_034083.1/7052-7123              DE Homo sapiens eukaryotic translation elongation factor 1 alpha 2 (EEF1A2), RefSeqGene on chromosome 20
#=GS NW_006294993.1/612878-612949       DE Myotis davidii unplaced genomic scaffold, ASM32734v1 scaffold244, whole genome shotgun sequence
#=GS NW_004955528.1/719234-719306       DE Chinchilla lanigera isolate Chin_1 unplaced genomic scaffold, ChiLan1.0 scaffold00127, whole genome shotgun sequence
#=GS NW_004454186.1/711450-711522       DE Ceratotherium simum simum isolate SDZICR_KB13650 unplaced genomic scaffold, CerSimSim1.0 scaffold00031, whole genome shotgun sequence
#=GS NW_007907089.1/625286-625358       DE Ursus maritimus isolate Baiyulong unplaced genomic scaffold, UrsMar_1.0 scaffold159, whole genome shotgun sequence
#=GS NT_176300.1/842740-842812          DE Cavia porcellus strain inbred line 2N unplaced genomic scaffold, Cavpor3.0 supercont2_119, whole genome shotgun sequence
#=GS NW_018500483.1/2004693-2004622     DE Aotus nancymaae isolate 86115 unplaced genomic scaffold, Anan_2.0 Scaffold206, whole genome shotgun sequence
#=GS NC_036899.1/63215353-63215282      DE Pan troglodytes isolate Yerkes chimp pedigree #C0471 (Clint) chromosome 20, Clint_PTRv2, whole genome shotgun sequence
#=GS NW_014014390.1/307631-307560       DE Pan paniscus isolate Ulindi chromosome 20 genomic scaffold, panpan1.1 scf1120388623181b, whole genome shotgun sequence
#=GS NC_027888.1/61421237-61421166      DE Pan paniscus isolate Ulindi chromosome 20, panpan1.1, whole genome shotgun sequence
#=GS NW_017493714.1/32919414-32919343   DE Gorilla gorilla gorilla chromosome 20 genomic scaffold, gorGor4, whole genome shotgun sequence
#=GS NC_036923.1/60084330-60084259      DE Pongo abelii isolate Susie chromosome 20, Susie_PABv2, whole genome shotgun sequence
#=GS NW_019937254.1/757530-757601       DE Pongo abelii isolate Susie chromosome 20 genomic scaffold, Susie_PABv2 Scaffold_23_16m, whole genome shotgun sequence
#=GS NC_018444.2/62451940-62451869      DE Gorilla gorilla gorilla chromosome 20, gorGor4, whole genome shotgun sequence
#=GS NW_019932871.1/820080-820151       DE Pan troglodytes isolate Yerkes chimp pedigree #C0471 (Clint) chromosome 20 genomic scaffold, Clint_PTRv2 Scaffold_26_33m, whole genome shotgun sequence
#=GS NW_018084702.1/47496466-47496394   DE Sus scrofa isolate TJ Tabasco breed Duroc chromosome 17 genomic scaffold, Sscrofa11.1, whole genome shotgun sequence
#=GS NC_010459.5/62524266-62524194      DE Sus scrofa isolate TJ Tabasco breed Duroc chromosome 17, Sscrofa11.1, whole genome shotgun sequence
#=GS NW_004524770.1/855003-855075       DE Octodon degus isolate 3935 unplaced genomic scaffold, OctDeg1.0 scaffold00194, whole genome shotgun sequence
#=GS NW_003726101.1/47103965-47103893   DE Canis lupus familiaris breed boxer chromosome 24 genomic scaffold, CanFam3.1 chr24, whole genome shotgun sequence
#=GS NW_020356543.1/595025-595097       DE Vulpes vulpes strain TameXAggressive cross unplaced genomic scaffold, VulVul2.2 scaffold109, whole genome shotgun sequence
#=GS NC_006606.3/47104065-47103993      DE Canis lupus familiaris breed boxer chromosome 24, CanFam3.1, whole genome shotgun sequence
#=GS NW_020269161.1/47401214-47401142   DE Canis lupus dingo isolate Sandy unplaced genomic scaffold, ASM325472v1 SuperScaffold_16, whole genome shotgun sequence
#=GS NC_023643.1/714089-714160          DE Chlorocebus sabaeus isolate 1994-021 chromosome 2, Chlorocebus_sabeus 1.1, whole genome shotgun sequence
#=GS NW_006735235.1/714089-714160       DE Chlorocebus sabaeus isolate 1994-021 chromosome 2 genomic scaffold, Chlorocebus_sabeus 1.1, whole genome shotgun sequence
#=GS NW_016107870.1/448397-448326       DE Cebus capucinus imitator isolate Cc_AM_T3 unplaced genomic scaffold, Cebus_imitator-1.0 Scaffold555, whole genome shotgun sequence
#=GS NW_004438579.1/6205483-6205411     DE Orcinus orca isolate Morgan unplaced genomic scaffold, Oorc_1.1 Scaffold165, whole genome shotgun sequence
#=GS NW_017739293.1/507825-507897       DE Rhinolophus sinicus isolate Zhonghua_01 unplaced genomic scaffold, ASM188883v1, whole genome shotgun sequence
#=GS NW_004624741.1/29161891-29161819   DE Heterocephalus glaber isolate NMR 29 unplaced genomic scaffold, HetGla_female_1.0 scaffold00012, whole genome shotgun sequence
#=GS NW_011043433.1/2991635-2991563     DE Fukomys damarensis unplaced genomic scaffold, DMR_v1.0 scaffold1106, whole genome shotgun sequence
#=GS NW_020251514.1/39215480-39215551   DE Theropithecus gelada isolate Dixy chromosome 10 genomic scaffold, Tgel_1.0, whole genome shotgun sequence
#=GS NC_022281.1/95692636-95692565      DE Macaca fascicularis chromosome 10, Macaca_fascicularis_5.0, whole genome shotgun sequence
#=GS NW_012104365.1/5549515-5549444     DE Mandrillus leucophaeus isolate KB7577 unplaced genomic scaffold, Mleu.le_1.0 Scaffold41, whole genome shotgun sequence
#=GS NW_018757282.1/131311-131382       DE Papio anubis isolate 1X1155 chromosome 10 genomic scaffold, Panu_3.0, whole genome shotgun sequence
#=GS NW_003943655.1/15597451-15597380   DE Saimiri boliviensis boliviensis isolate 3227 unplaced genomic scaffold, SaiBol1.0 scaffold00052, whole genome shotgun sequence
#=GS NW_014805213.1/360520-360591       DE Macaca mulatta isolate 17573 chromosome 10 genomic scaffold, Mmul_8.0.1, whole genome shotgun sequence
#=GS NW_012014244.1/837823-837894       DE Macaca nemestrina isolate M95218 unplaced genomic scaffold, Mnem_1.0 Scaffold43, whole genome shotgun sequence
#=GS NC_018161.2/776714-776785          DE Papio anubis isolate 1X1155 chromosome 10, Panu_3.0, whole genome shotgun sequence
#=GS NW_005092979.1/59933173-59933102   DE Macaca fascicularis chromosome 10 genomic scaffold, Macaca_fascicularis_5.0, whole genome shotgun sequence
#=GS NC_027902.1/800561-800632          DE Macaca mulatta isolate 17573 chromosome 10, Mmul_8.0.1, whole genome shotgun sequence
#=GS NC_037678.1/39215480-39215551      DE Theropithecus gelada isolate Dixy chromosome 10, Tgel_1.0, whole genome shotgun sequence
#=GS NW_017731382.1/563347-563419       DE Hipposideros armiger isolate ML-2016 unplaced genomic scaffold, ASM189008v1, whole genome shotgun sequence
#=GS NW_012114444.1/1047573-1047644     DE Colobus angolensis palliatus isolate OR3802 unplaced genomic scaffold, Cang.pa_1.0 Scaffold136, whole genome shotgun sequence
#=GS NW_019318073.1/2144512-2144441     DE Piliocolobus tephrosceles isolate RC106 unplaced genomic scaffold, ASM277652v1 PDMG01001751.1, whole genome shotgun sequence
#=GS NW_010803524.1/6986620-6986549     DE Rhinopithecus roxellana isolate Xiao Hai unplaced genomic scaffold, Rrox_v1 ENSRROG019389, whole genome shotgun sequence
#=GS NW_016807321.1/1661415-1661344     DE Rhinopithecus bieti isolate Rb0 unplaced genomic scaffold, ASM169854v1, whole genome shotgun sequence
#=GS NW_012001373.1/792368-792439       DE Cercocebus atys isolate FAK unplaced genomic scaffold, Caty_1.0 Scaffold167, whole genome shotgun sequence
#=GS NW_020313504.1/647910-647982       DE Callorhinus ursinus isolate GAN/ISIS: 27379988/994484 unplaced genomic scaffold, ASM326570v1 scaffold788, whole genome shotgun sequence
#=GS NW_004450733.1/653485-653557       DE Odobenus rosmarus divergens isolate Ivan unplaced genomic scaffold, Oros_1.0 Scaffold470, whole genome shotgun sequence
#=GS NC_009165.3/50233218-50233146      DE Equus caballus isolate Twilight breed thoroughbred chromosome 22, EquCab3.0, whole genome shotgun sequence
#=GS NW_007678148.1/71857-71785         DE Equus przewalskii isolate Burgud unplaced genomic scaffold, Burgud scaffold5135, whole genome shotgun sequence
#=GS NW_019641733.1/50233218-50233146   DE Equus caballus isolate Twilight breed thoroughbred chromosome 22 genomic scaffold, EquCab3.0, whole genome shotgun sequence
#=GS NW_015503968.1/598724-598796       DE Miniopterus natalensis isolate MN2012-01 unplaced genomic scaffold, Mnat.v1 scaff105, whole genome shotgun sequence
#=GS NW_004087898.1/784862-784933       DE Nomascus leucogenys isolate Asia; international studbook 0098 chromosome 13 genomic scaffold, Nleu_3.0, whole genome shotgun sequence
#=GS NC_019828.1/785862-785933          DE Nomascus leucogenys isolate Asia; international studbook 0098 chromosome 13, Nleu_3.0, whole genome shotgun sequence
#=GS NC_034571.1/170693365-170693295    DE Mus caroli chromosome 2, CAROLI_EIJ_v1.1, whole genome shotgun sequence
#=GS NT_039212.7/3440915-3440845        DE Mus musculus strain C57BL/6J chromosome 2 genomic contig, GRCm38.p4 C57BL/6J MMCHR2_CTG14
#=GS NW_018388414.1/170693365-170693295 DE Mus caroli chromosome 2 genomic scaffold, CAROLI_EIJ_v1.1 2, whole genome shotgun sequence
#=GS NC_000068.7/181155002-181154932    DE Mus musculus strain C57BL/6J chromosome 2, GRCm38.p4 C57BL/6J
#=GS NC_013900.1/57482058-57481987      DE Callithrix jacchus chromosome 5, Callithrix jacchus-3.2, whole genome shotgun sequence
#=GS NW_003183460.1/866857-866786       DE Callithrix jacchus chromosome 5 genomic scaffold, Callithrix jacchus-3.2, whole genome shotgun sequence
#=GS NW_006728129.1/602461-602533       DE Balaenoptera acutorostrata scammoni unplaced genomic scaffold, BalAcu1.0 scaffold36, whole genome shotgun sequence
#=GS NW_003218269.1/161665-161593       DE Ailuropoda melanoleuca unplaced genomic scaffold, AilMel_1.0 scaffold2008, whole genome shotgun sequence
#=GS NW_018657759.1/702426-702356       DE Meriones unguiculatus strain 243 unplaced genomic scaffold, MunDraft-v1.0 scaffold16, whole genome shotgun sequence
#=GS NW_018657759.1/2120695-2120765     DE Meriones unguiculatus strain 243 unplaced genomic scaffold, MunDraft-v1.0 scaffold16, whole genome shotgun sequence
#=GS NW_006501809.1/785500-785570       DE Peromyscus maniculatus bairdii unplaced genomic scaffold, Pman_1.0 Scaffold773, whole genome shotgun sequence
#=GS NW_018339209.1/524393-524465       DE Odocoileus virginianus texanus isolate animal Pink-7 unplaced genomic scaffold, Ovir.te_1.0 scaffold573, whole genome shotgun sequence
#=GS NW_008346900.1/2750426-2750356     DE Nannospalax galili isolate Female #2095 unplaced genomic scaffold, S.galili_v1.0 scaffold160, whole genome shotgun sequence
#=GS NC_034592.1/163435545-163435475    DE Mus pahari chromosome 3, PAHARI_EIJ_v1.1, whole genome shotgun sequence
#=GS NW_018391577.1/163435545-163435475 DE Mus pahari chromosome 3 genomic scaffold, PAHARI_EIJ_v1.1 3, whole genome shotgun sequence
#=GS NW_006870187.1/811414-811344       DE Cricetulus griseus unplaced genomic scaffold, alternate assembly C_griseus_v1.0 scaffold1163, whole genome shotgun sequence
#=GS NW_003613943.1/1126537-1126467     DE Cricetulus griseus unplaced genomic scaffold, CriGri_1.0 scaffold3777, whole genome shotgun sequence
#=GS NW_006383949.1/137500-137572       DE Leptonychotes weddellii isolate WS11-02 unplaced genomic scaffold, LepWed1.0 scaffold00909, whole genome shotgun sequence
#=GS NW_006804161.1/1063610-1063531     DE Erinaceus europaeus isolate Erinaceus europaeus_13Jul2011 unplaced genomic scaffold, EriEur2.0 scaffold00238, whole genome shotgun sequence
#=GS NW_020228696.1/29461960-29461888   DE Bubalus bubalis breed Mediterranean chromosome 14 genomic scaffold, ASM312139v1, whole genome shotgun sequence
#=GS NC_030820.1/53477801-53477873      DE Capra hircus breed San Clemente chromosome 13, ASM170441v1, whole genome shotgun sequence
#=GS NW_017189499.1/53477801-53477873   DE Capra hircus breed San Clemente chromosome 13 genomic scaffold, ASM170441v1, whole genome shotgun sequence
#=GS NC_037558.1/29461960-29461888      DE Bubalus bubalis breed Mediterranean chromosome 14, ASM312139v1, whole genome shotgun sequence
#=GS NW_014639022.1/53400317-53400389   DE Ovis aries breed Texel chromosome 13 genomic scaffold, Oar_v4.0 Chromosome13, whole genome shotgun sequence
#=GS NC_019470.2/53400317-53400389      DE Ovis aries breed Texel chromosome 13, Oar_v4.0, whole genome shotgun sequence
#=GS NW_011942240.1/6597695-6597623     DE Ovis aries musimon unplaced genomic scaffold, alternate assembly Oori1 scaffold00002, whole genome shotgun sequence
#=GS NW_003573541.1/706688-706756       DE Loxodonta africana isolate ISIS603380 unplaced genomic scaffold, Loxafr3.0 scaffold_121, whole genome shotgun sequence
#=GS NW_014638014.1/691916-691988       DE Equus asinus isolate Maral har breed Guanzhong donkey unplaced genomic scaffold, ASM130575v1 scaffold28, whole genome shotgun sequence
#=GS NW_016530862.1/149166-149094       DE Manis javanica isolate MP_PG03-UM unplaced genomic scaffold, ManJav1.0 SCAFFOLD4049, whole genome shotgun sequence
#=GS NW_004569216.1/8333882-8333810     DE Mustela putorius furo isolate ID#1420 breed Sable unplaced genomic scaffold, MusPutFur1.0 scaffold00075, whole genome shotgun sequence
#=GS NW_017871285.1/14354-14426         DE Castor canadensis isolate Ward unplaced genomic scaffold, C.can genome v1.0 scaffold_1958, whole genome shotgun sequence
#=GS NW_004801651.1/12300877-12300807   DE Mesocricetus auratus isolate Golden Hamster female 1 unplaced genomic scaffold, MesAur1.0 scaffold00048, whole genome shotgun sequence
#=GS NW_015351210.1/780432-780503       DE Marmota marmota marmota unplaced genomic scaffold, marMar2.1, whole genome shotgun sequence
#=GS NW_004936514.1/10805206-10805135   DE Ictidomys tridecemlineatus isolate #75 unplaced genomic scaffold, SpeTri2.0 scaffold00046, whole genome shotgun sequence
#=GS NW_019154090.1/611346-611418       DE Enhydra lutris kenyoni isolate GAN:26980312 unplaced genomic scaffold, ASM228890v2 scaffoldscaffold6, whole genome shotgun sequence
#=GS NW_018734260.1/630291-630363       DE Neomonachus schauinslandi unplaced genomic scaffold, ASM220157v1 Super-Scaffold_102, whole genome shotgun sequence
#=GS NW_005398174.1/82762-82690         DE Bos mutus isolate yakQH1 unplaced genomic scaffold, BosGru_v2.0 scaffold5166_1, whole genome shotgun sequence
#=GS NC_032662.1/54836724-54836796      DE Bos indicus isolate QUIL7308 breed Nelore chromosome 13, Bos_indicus_1.0, whole genome shotgun sequence
#=GS NW_020190097.1/54153900-54153972   DE Bos taurus isolate L1 Dominette 01449 registration number 42190680 breed Hereford chromosome 13 genomic scaffold, ARS-UCD1.2, whole genome shotgun sequence
#=GS NW_017844721.1/54836724-54836796   DE Bos indicus isolate QUIL7308 breed Nelore chromosome 13 genomic scaffold, Bos_indicus_1.0 chr13, whole genome shotgun sequence
#=GS NW_011494635.1/15761002-15761074   DE Bison bison bison isolate TAMUID 2011002044 unplaced genomic scaffold, Bison_UMD1.0 scf7180017864063, whole genome shotgun sequence
#=GS NC_037340.1/54153900-54153972      DE Bos taurus isolate L1 Dominette 01449 registration number 42190680 breed Hereford chromosome 13, ARS-UCD1.2, whole genome shotgun sequence

NW_005371769.1/656376-656447               GGCACUGCCCUCGCUUGUUCC....AGG..GCUGGGCCAGG......A.cUCA--g....ggUGCUAU...UAAUAGCUGAUUGAUGGGCACUG
#=GR NW_005371769.1/656376-656447       PP *********************....***..***********......*.****..8....99******...***********************
NW_005871603.1/5704-5633                   GGCACUGCCCUCGCUUGUUCC....AGG..GCUGGGCCAGG......A.cUCA--g....ggUGCUAU...UAAUAGCUGAUUGAUGGGCACUG
#=GR NW_005871603.1/5704-5633           PP *********************....***..***********......*.****..8....99******...***********************
NW_019160913.1/579056-579128               GGCGCUGUCCUCGCUUGUCCC....AGG..GCUGGGCCAGGac.ucaG.aGCA--.......-GCUAU...UAAUAGCUGAUUGAUGGGCACCC
#=GR NW_019160913.1/579056-579128       PP *********************....***..***********99.9997.7888..........*****...***********************
NW_019873576.1/28864600-28864528           GGCGCUGUCCUCGCUUGUCCC....AGG..GCUGGGCCAGGac.ucaG.aGCA--.......-GCUAU...UAAUAGCUGAUUGAUGGGCACCC
#=GR NW_019873576.1/28864600-28864528   PP *********************....***..***********99.9997.7888..........*****...***********************
NW_020173687.1/575354-575426               GGCGCUGUCCUCGCUUGUCCC....AGG..GCUGGGCCAGGac.ucaG.aGCA--.......-GCUAU...UAAUAGCUGAUUGAUGGGCACCC
#=GR NW_020173687.1/575354-575426       PP *********************....***..***********99.9997.7888..........*****...***********************
NW_006789032.1/608036-608108               GGCGCUGUCCUCGCUUGUCCC....AGG..GCUGGGCCAGGac.ucaG.aGCA--.......-GCUAU...UAAUAGCUGAUUGAUGGGCACCC
#=GR NW_006789032.1/608036-608108       PP *********************....***..***********99.9997.7888..........*****...***********************
NW_007370808.1/2286040-2285970             GGCACUGCCCUCGCUUGUUCC....AGG..GCUGGGCCAGG......A.cGCAGG.......UGCUAU...UAAUAGCUGGUUGGUGGGCACCC
#=GR NW_007370808.1/2286040-2285970     PP *********************....***..***********......*.****99.......******...***********************
NC_000020.11/63497264-63497193             GGUACUGCCCUCACUUGUCCUa..gGGC..CCU---GCCAG......G..GCACA.......CGCUACuauUAAUAGCUGAUUGAUGGGCAGCC
#=GR NC_000020.11/63497264-63497193     PP *********************9..9999..999...999**......*..*****.......******67666*********************
NT_011362.11/32445756-32445685             GGUACUGCCCUCACUUGUCCUa..gGGC..CCU---GCCAG......G..GCACA.......CGCUACuauUAAUAGCUGAUUGAUGGGCAGCC
#=GR NT_011362.11/32445756-32445685     PP *********************9..9999..999...999**......*..*****.......******67666*********************
NG_034083.1/7052-7123                      GGUACUGCCCUCACUUGUCCUa..gGGC..CCU---GCCAG......G..GCACA.......CGCUACuauUAAUAGCUGAUUGAUGGGCAGCC
#=GR NG_034083.1/7052-7123              PP *********************9..9999..999...999**......*..*****.......******67666*********************
NW_006294993.1/612878-612949               GGCACUGCCCUCACUUGUUCC....AGG..GCUGGGCCAAG......A.cUCA--g....ggUGCUAU...UAAUAGCUGAUUGAUGGGCACUG
#=GR NW_006294993.1/612878-612949       PP *********************....***..***********......*.****..8....99******...***********************
NW_004955528.1/719234-719306               GACGAUGCCCUCACUUGUCCC....AGG..GCUGGGCCAGG......G.cUCA--ug...gcUGCUAU...UAAUAGCUGAUUGAUGGGCAGCA
#=GR NW_004955528.1/719234-719306       PP *********************....***..***********......*.****..88...999*****...***********************
NW_004454186.1/711450-711522               GGCGCUGCCCUCGCUUGUCCC....AGG..GCUGGGCCAGGacucaaG..GCG--.......-GCUAU...UAAUAGCGGAUUGAUGGGCACCG
#=GR NW_004454186.1/711450-711522       PP *********************....***..***********9999999..999..........*****...***********************
NW_007907089.1/625286-625358               GGUGCUGCCCUCACUUGUCCC....AGG..GCUGGGCCAGGacucagG..GUG--.......-GCUAU...UAAUAGCUGAUUGAUGGGCACCC
#=GR NW_007907089.1/625286-625358       PP *********************....***..***********6555555..555..........*****...***********************
NT_176300.1/842740-842812                  GACGCUGCCCUCACUUGUCCC....AGG..GCUGGGCCAGG......G.cUCA--ug...gcUGCUAU...UAAUAGCUGAUUGAUGGACAGCU
#=GR NT_176300.1/842740-842812          PP *********************....***..***********......*.****..88...999*****...***********************
NW_018500483.1/2004693-2004622             GGUGCUGCCCUCACUUGUCCC....GGG..GCUGUGCCAGGa....cG.cACG--......cUGCUAU...UAAUAGCUGAUUGAUGGGCAGCC
#=GR NW_018500483.1/2004693-2004622     PP *********************....***..****99999995....54.4555........6699999...***********************
NC_036899.1/63215353-63215282              GGUACUGCCCUCACUUGUCCUa..gGGC..CCU---GCCAG......G..GCGCA.......CGCUACuauUAAUAGCUGAUUGAUGGGCAGCC
#=GR NC_036899.1/63215353-63215282      PP *********************9..9999..999...99999......9..99999.......******66666*********************
NW_014014390.1/307631-307560               GGUACUGCCCUCACUUGUCCUa..gGGC..CCU---GCCAG......G..GCGCA.......CGCUACuauUAAUAGCUGAUUGAUGGGCAGCC
#=GR NW_014014390.1/307631-307560       PP *********************9..9999..999...99999......9..99999.......******66666*********************
NC_027888.1/61421237-61421166              GGUACUGCCCUCACUUGUCCUa..gGGC..CCU---GCCAG......G..GCGCA.......CGCUACuauUAAUAGCUGAUUGAUGGGCAGCC
#=GR NC_027888.1/61421237-61421166      PP *********************9..9999..999...99999......9..99999.......******66666*********************
NW_017493714.1/32919414-32919343           GGUACUGCCCUCACUUGUCCUa..gGGC..CCU---GCCAG......G..GCGCA.......CGCUACuauUAAUAGCUGAUUGAUGGGCAGCC
#=GR NW_017493714.1/32919414-32919343   PP *********************9..9999..999...99999......9..99999.......******66666*********************
NC_036923.1/60084330-60084259              GGUACUGCCCUCACUUGUCCUa..gGGC..CCU---GCCAG......G..GCGCA.......CGCUACuauUAAUAGCUGAUUGAUGGGCAGCC
#=GR NC_036923.1/60084330-60084259      PP *********************9..9999..999...99999......9..99999.......******66666*********************
NW_019937254.1/757530-757601               GGUACUGCCCUCACUUGUCCUa..gGGC..CCU---GCCAG......G..GCGCA.......CGCUACuauUAAUAGCUGAUUGAUGGGCAGCC
#=GR NW_019937254.1/757530-757601       PP *********************9..9999..999...99999......9..99999.......******66666*********************
NC_018444.2/62451940-62451869              GGUACUGCCCUCACUUGUCCUa..gGGC..CCU---GCCAG......G..GCGCA.......CGCUACuauUAAUAGCUGAUUGAUGGGCAGCC
#=GR NC_018444.2/62451940-62451869      PP *********************9..9999..999...99999......9..99999.......******66666*********************
NW_019932871.1/820080-820151               GGUACUGCCCUCACUUGUCCUa..gGGC..CCU---GCCAG......G..GCGCA.......CGCUACuauUAAUAGCUGAUUGAUGGGCAGCC
#=GR NW_019932871.1/820080-820151       PP *********************9..9999..999...99999......9..99999.......******66666*********************
NW_018084702.1/47496466-47496394           GGCACUGUCCUCGCUUGUCCC....AGG..GCUGGGCCAGGacucagG..GUG--.......-GCUAU...UAAUAGCUGAUUGAUGGGCACCC
#=GR NW_018084702.1/47496466-47496394   PP *********************....***..***********6555555..555..........*****...***********************
NC_010459.5/62524266-62524194              GGCACUGUCCUCGCUUGUCCC....AGG..GCUGGGCCAGGacucagG..GUG--.......-GCUAU...UAAUAGCUGAUUGAUGGGCACCC
#=GR NC_010459.5/62524266-62524194      PP *********************....***..***********6555555..555..........*****...***********************
NW_004524770.1/855003-855075               GACGCUGCCCUCACUUGUCCC....AGG..GAUGGGCCAGG......G.cUCG--ug...gcUGCUAU...UAAUAGCUGAUUGAUGGGCAGCU
#=GR NW_004524770.1/855003-855075       PP *********************....***..***********......8.8888..77...778*****...***********************
NW_003726101.1/47103965-47103893           GGUGAUGCCCUCACUUGUCCC....AGG..GCUGGGCCAGGacucagG..GCG--.......-GCUAU...UAAUAGCUGAUUGAUGGGCACCC
#=GR NW_003726101.1/47103965-47103893   PP *********************....***..************999988..999..........*****...***********************
NW_020356543.1/595025-595097               GGUGAUGCCCUCACUUGUCCC....AGG..GCUGGGCCAGGacucagG..GCG--.......-GCUAU...UAAUAGCUGAUUGAUGGGCACCC
#=GR NW_020356543.1/595025-595097       PP *********************....***..************999988..999..........*****...***********************
NC_006606.3/47104065-47103993              GGUGAUGCCCUCACUUGUCCC....AGG..GCUGGGCCAGGacucagG..GCG--.......-GCUAU...UAAUAGCUGAUUGAUGGGCACCC
#=GR NC_006606.3/47104065-47103993      PP *********************....***..************999988..999..........*****...***********************
NW_020269161.1/47401214-47401142           GGUGAUGCCCUCACUUGUCCC....AGG..GCUGGGCCAGGacucagG..GCG--.......-GCUAU...UAAUAGCUGAUUGAUGGGCACCC
#=GR NW_020269161.1/47401214-47401142   PP *********************....***..************999988..999..........*****...***********************
NC_023643.1/714089-714160                  GGUGCUGCCCUCACUCGUCCC....AGGgcCCUG--CCAGGa....cG.cACGC-.......UGCUAU...UAAUAGCUGAUUGAUGGGCAGCC
#=GR NC_023643.1/714089-714160          PP *********************....999556775..999988....87.78884........499999...99*********************
NW_006735235.1/714089-714160               GGUGCUGCCCUCACUCGUCCC....AGGgcCCUG--CCAGGa....cG.cACGC-.......UGCUAU...UAAUAGCUGAUUGAUGGGCAGCC
#=GR NW_006735235.1/714089-714160       PP *********************....999556775..999988....87.78884........499999...99*********************
NW_016107870.1/448397-448326               GGUGCUGCCCUCACUUGUCCC....AGGgcCCUG--CCAGG......A.cACACA......aUGCUAU...UAAUAGCUGAUUGAUGGGCAGCC
#=GR NW_016107870.1/448397-448326       PP *********************....999666676..99999......6.677753......58*****...***********************
NW_004438579.1/6205483-6205411             GGCGCUGUCCUCGCUUGUCCC....GGG..GCUGGGCCAGGac.ucaG.aGCG--.......-GCUAU...UAAUAGCUGAUUGAUGGGCACCC
#=GR NW_004438579.1/6205483-6205411     PP *********************....***..***********76.6665.5666..........*****...***********************
NW_017739293.1/507825-507897               GGCACUGCCCUCACUUGUCCC....AGG..GCUGAGCCAGGacucagG..GCA--.......-GCUAU...UAAUAGCUGCUUGAUGGGCACCC
#=GR NW_017739293.1/507825-507897       PP *********************....***..****************88..***..........*****...***********************
NW_004624741.1/29161891-29161819           GACGCUGCCCUCACUUGUCCC....AGG..GCUGGGCCAGG......G.cUCA--ug...gcUGCUAU...UAAUAGAUGAUUGAUGGGCAGCU
#=GR NW_004624741.1/29161891-29161819   PP *********************....***..***********......*.*9**..88...9999****...***********************
NW_011043433.1/2991635-2991563             GACGCUGCCCUCACUUGUCCC....AGG..GCUGGGCCAGG......G.cUCA--ug...gcUGCUAU...UAAUAGAUGAUUGAUGGGCAGCU
#=GR NW_011043433.1/2991635-2991563     PP *********************....***..***********......*.*9**..88...9999****...***********************
NW_020251514.1/39215480-39215551           GGUGCUGCCCUCACUUGUCCC....AGGgcCCUG--CCAGGa....cG.cACG--......cUGCUAU...UAAUAGCUGAUUGAUGGGCAGCC
#=GR NW_020251514.1/39215480-39215551   PP *********************....999666676..999995....54.4555........6699999...***********************
NC_022281.1/95692636-95692565              GGUGCUGCCCUCACUUGUCCC....AGGgcCCUG--CCAGGa....cG.cACG--......cUGCUAU...UAAUAGCUGAUUGAUGGGCAGCC
#=GR NC_022281.1/95692636-95692565      PP *********************....999666676..999995....54.4555........6699999...***********************
NW_012104365.1/5549515-5549444             GGUGCUGCCCUCACUUGUCCC....AGGgcCCUG--CCAGGa....cG.cACG--......cUGCUAU...UAAUAGCUGAUUGAUGGGCAGCC
#=GR NW_012104365.1/5549515-5549444     PP *********************....999666676..999995....54.4555........6699999...***********************
NW_018757282.1/131311-131382               GGUGCUGCCCUCACUUGUCCC....AGGgcCCUG--CCAGGa....cG.cACG--......cUGCUAU...UAAUAGCUGAUUGAUGGGCAGCC
#=GR NW_018757282.1/131311-131382       PP *********************....999666676..999995....54.4555........6699999...***********************
NW_003943655.1/15597451-15597380           GGUGCUGCCCUCACUUGUCCC....AGGgcCCUG--CCAGGa....cG.cACG--......cUGCUAU...UAAUAGCUGAUUGAUGGGCAGCC
#=GR NW_003943655.1/15597451-15597380   PP *********************....999666676..999995....54.4555........6699999...***********************
NW_014805213.1/360520-360591               GGUGCUGCCCUCACUUGUCCC....AGGgcCCUG--CCAGGa....cG.cACG--......cUGCUAU...UAAUAGCUGAUUGAUGGGCAGCC
#=GR NW_014805213.1/360520-360591       PP *********************....999666676..999995....54.4555........6699999...***********************
NW_012014244.1/837823-837894               GGUGCUGCCCUCACUUGUCCC....AGGgcCCUG--CCAGGa....cG.cACG--......cUGCUAU...UAAUAGCUGAUUGAUGGGCAGCC
#=GR NW_012014244.1/837823-837894       PP *********************....999666676..999995....54.4555........6699999...***********************
NC_018161.2/776714-776785                  GGUGCUGCCCUCACUUGUCCC....AGGgcCCUG--CCAGGa....cG.cACG--......cUGCUAU...UAAUAGCUGAUUGAUGGGCAGCC
#=GR NC_018161.2/776714-776785          PP *********************....999666676..999995....54.4555........6699999...***********************
NW_005092979.1/59933173-59933102           GGUGCUGCCCUCACUUGUCCC....AGGgcCCUG--CCAGGa....cG.cACG--......cUGCUAU...UAAUAGCUGAUUGAUGGGCAGCC
#=GR NW_005092979.1/59933173-59933102   PP *********************....999666676..999995....54.4555........6699999...***********************
NC_027902.1/800561-800632                  GGUGCUGCCCUCACUUGUCCC....AGGgcCCUG--CCAGGa....cG.cACG--......cUGCUAU...UAAUAGCUGAUUGAUGGGCAGCC
#=GR NC_027902.1/800561-800632          PP *********************....999666676..999995....54.4555........6699999...***********************
NC_037678.1/39215480-39215551              GGUGCUGCCCUCACUUGUCCC....AGGgcCCUG--CCAGGa....cG.cACG--......cUGCUAU...UAAUAGCUGAUUGAUGGGCAGCC
#=GR NC_037678.1/39215480-39215551      PP *********************....999666676..999995....54.4555........6699999...***********************
NW_017731382.1/563347-563419               GGCACUGCCCUCACUUGUCCC....AGG..GCUAGGCCAGGacucagG..GCA--.......-GCUAU...UAAUAGCUGCUUGAUGGGCACCC
#=GR NW_017731382.1/563347-563419       PP *********************....***..****************88..***..........*****...***********************
NW_012114444.1/1047573-1047644             GGUGCUGCCCUCACUUGUCCC....AGGgcCCUG--CCAGGa....cG.cACG--......cUGCUAU...UAAUAGCUGAUUGAUGGGCAGCU
#=GR NW_012114444.1/1047573-1047644     PP *********************....999666676..999995....54.4555........6699999...***********************
NW_019318073.1/2144512-2144441             GGUGCUGCCCUCACUUGUCCC....AGGgcCCUG--CCAGGa....cG.cACG--......cUGCUAU...UAAUAGCUGAUUGAUGGGCAGCU
#=GR NW_019318073.1/2144512-2144441     PP *********************....999666676..999995....54.4555........6699999...***********************
NW_010803524.1/6986620-6986549             GGUGCUGCCCUCACUUGUCCC....AGGgcCCUG--CCAGGa....cG.cACG--......cUGCUAU...UAAUAGCUGAUUGAUGGGCAGCU
#=GR NW_010803524.1/6986620-6986549     PP *********************....999666676..999995....54.4555........6699999...***********************
NW_016807321.1/1661415-1661344             GGUGCUGCCCUCACUUGUCCC....AGGgcCCUG--CCAGGa....cG.cACG--......cUGCUAU...UAAUAGCUGAUUGAUGGGCAGCU
#=GR NW_016807321.1/1661415-1661344     PP *********************....999666676..999995....54.4555........6699999...***********************
NW_012001373.1/792368-792439               GGUGCUGCCCUCACUUGUCCC....AGGgcCCUG--CCAGGa....cG.cACG--......cUGCUAU...UAAUAGCUGAUUGAUGGGCAGCU
#=GR NW_012001373.1/792368-792439       PP *********************....999666676..999995....54.4555........6699999...***********************
NW_020313504.1/647910-647982               GGUGCUGCCCUUACUUGUCCC....AGG..GCUGGGCCAGGacucagG..GUG--.......-GCUAU...UAAUAGCUGAUUGAUGGGCAGCC
#=GR NW_020313504.1/647910-647982       PP *********************....***..***********6555555..555..........*****...***********************
NW_004450733.1/653485-653557               GGUGCUGCCCUUACUUGUCCC....AGG..GCUGGGCCAGGacucagG..GUG--.......-GCUAU...UAAUAGCUGAUUGAUGGGCAGCC
#=GR NW_004450733.1/653485-653557       PP *********************....***..***********6555555..555..........*****...***********************
NC_009165.3/50233218-50233146              GGCGCUGCCCUCACUUGUCCC....AGG..GCUGGGCCAGGacucagG..GCG--.......-GCUAU...UAAUAGCGGACUGAUGGGCACGG
#=GR NC_009165.3/50233218-50233146      PP *********************....***..************999988..999..........*****...***********************
NW_007678148.1/71857-71785                 GGCGCUGCCCUCACUUGUCCC....AGG..GCUGGGCCAGGacucagG..GCG--.......-GCUAU...UAAUAGCGGACUGAUGGGCACGG
#=GR NW_007678148.1/71857-71785         PP *********************....***..************999988..999..........*****...***********************
NW_019641733.1/50233218-50233146           GGCGCUGCCCUCACUUGUCCC....AGG..GCUGGGCCAGGacucagG..GCG--.......-GCUAU...UAAUAGCGGACUGAUGGGCACGG
#=GR NW_019641733.1/50233218-50233146   PP *********************....***..************999988..999..........*****...***********************
NW_015503968.1/598724-598796               GGCACUGCCCUCACUUGUUCC....AGG..GCUGGGCGAGG......A.cUCA--gg...guGGCUAU...UAAUAGCUGAUUGAUGGGCACUG
#=GR NW_015503968.1/598724-598796       PP *********************....***..***********......*.****..89...988*****...***********************
NW_004087898.1/784862-784933               GGUACUGCCCUCACUUGUCCC....AGGgcCCUG--CCAGGa....cG.cACG--......cUGCUAU...UAAUAGCUGAUUGAUGGGCAGUC
#=GR NW_004087898.1/784862-784933       PP *********************....999666676..999995....54.4555........6699999...***********************
NC_019828.1/785862-785933                  GGUACUGCCCUCACUUGUCCC....AGGgcCCUG--CCAGGa....cG.cACG--......cUGCUAU...UAAUAGCUGAUUGAUGGGCAGUC
#=GR NC_019828.1/785862-785933          PP *********************....999666676..999995....54.4555........6699999...***********************
NC_034571.1/170693365-170693295            GGUGCUGUCCUCG--CUUGUC....UGGcaACAG--CCAGGg...cuC..AAGGA.......UGCUAU...UAAUAGCUGAUUGAUGGGCAGCA
#=GR NC_034571.1/170693365-170693295    PP *************..******....***999998..******...*99..*****.......******...***********************
NT_039212.7/3440915-3440845                GGUGCUGUCCUCG--CUUGUC....UGGcaACAG--CCAGGg...cuC..AAGGA.......UGCUAU...UAAUAGCUGAUUGAUGGGCAGCA
#=GR NT_039212.7/3440915-3440845        PP *************..******....***999998..******...*99..*****.......******...***********************
NW_018388414.1/170693365-170693295         GGUGCUGUCCUCG--CUUGUC....UGGcaACAG--CCAGGg...cuC..AAGGA.......UGCUAU...UAAUAGCUGAUUGAUGGGCAGCA
#=GR NW_018388414.1/170693365-170693295 PP *************..******....***999998..******...*99..*****.......******...***********************
NC_000068.7/181155002-181154932            GGUGCUGUCCUCG--CUUGUC....UGGcaACAG--CCAGGg...cuC..AAGGA.......UGCUAU...UAAUAGCUGAUUGAUGGGCAGCA
#=GR NC_000068.7/181155002-181154932    PP *************..******....***999998..******...*99..*****.......******...***********************
NC_013900.1/57482058-57481987              GGUGCUGCCCUCACUUGUCCC....AGGgcCCUG--CCAGGa....cG.cACA--......cUGCUAU...UAAUAGCUGAGUGAUGGGCAGCC
#=GR NC_013900.1/57482058-57481987      PP *********************....***666666..*****8....77.7777........55*****...***********************
NW_003183460.1/866857-866786               GGUGCUGCCCUCACUUGUCCC....AGGgcCCUG--CCAGGa....cG.cACA--......cUGCUAU...UAAUAGCUGAGUGAUGGGCAGCC
#=GR NW_003183460.1/866857-866786       PP *********************....***666666..*****8....77.7777........55*****...***********************
NW_006728129.1/602461-602533               GGCGCUGUCCUUGCUUGUCCC....AGG..GCUGGGCCAGG......A.cUCA--ga...guGGCUAU...UAAUAGCUGAUUGAUGGGCACCC
#=GR NW_006728129.1/602461-602533       PP *********************....***..***********......7.7898..45...766*****...***********************
NW_003218269.1/161665-161593               GGUGCUGCCCUCACUUGUCCC....AGG..GCUGGGCCAGG......A.cUCA--gg...guGACUAU...UAAUAGCUGAUUGAUGGGCACCC
#=GR NW_003218269.1/161665-161593       PP *********************....***..***********......5.5666..55...5226****...***********************
NW_018657759.1/702426-702356               GGUGCUGCCCUCA--CUUGUC....UUGcaACAG-CCAGGGc....uC..AAGGA.......UGCUAU...UAAUAGCUGAUUGAUGGGCAGCA
#=GR NW_018657759.1/702426-702356       PP *************..******....***977774.6999997....77..*****.......******...***********************
NW_018657759.1/2120695-2120765             GGUGCUGCCCUCA--CUUGUC....UUGcaACAG-CCAGGGc....uC..AAGGA.......UGCUAU...UAAUAGCUGAUUGAUGGGCAGCA
#=GR NW_018657759.1/2120695-2120765     PP *************..******....***977774.6999997....77..*****.......******...***********************
NW_006501809.1/785500-785570               GGUGCUGCCCUCA--CUUGCC....UUGcaACAG-CCAGGGc....uC..AAGGA.......UGCUAU...UAAUAGCCGAUUGAUGGGCAGCA
#=GR NW_006501809.1/785500-785570       PP *************..******....***977775.6999997....77..*****.......******...***********************
NW_018339209.1/524393-524465               GGCGCUGUCCUCGCUUGUCCC....AGG..GUAGGGCCAGG......G.cUCA--ga...guGGCUAU...UAAUAGCCAAUUGAUGGGCACCC
#=GR NW_018339209.1/524393-524465       PP *********************....***..***********......*.****..55...777*****...***********************
NW_008346900.1/2750426-2750356             GGUGCUGCCCUCACUUGUCUUccagCAG..CCAGGGCUCAG......G..GCU--.......-GCUAU...UAAUAGCUGAUUGAUGGGCAGCC
#=GR NW_008346900.1/2750426-2750356     PP *********************9755555..88887777799......*..***..........*****...***********************
NC_034592.1/163435545-163435475            UGUGCUGCCCUCA--CUUGUC....UGGcaAUA--GCCGGGg...cuC..AAGGA.......UGCUAU...UAAUAGCUGAUUGAUGGGCAGCA
#=GR NC_034592.1/163435545-163435475    PP *************..*****9....88843333..3888889...999..*****.......******...***********************
NW_018391577.1/163435545-163435475         UGUGCUGCCCUCA--CUUGUC....UGGcaAUA--GCCGGGg...cuC..AAGGA.......UGCUAU...UAAUAGCUGAUUGAUGGGCAGCA
#=GR NW_018391577.1/163435545-163435475 PP *************..*****9....88843333..3888889...999..*****.......******...***********************
NW_006870187.1/811414-811344               GGUGUUGCCCUCA--CUUGUC....UUGcaACAG-CCAGGGc....uC..AAGGA.......UGCUAU...UAAUAGCUGAUUGAUGGGCAGCA
#=GR NW_006870187.1/811414-811344       PP *************..******....***977774.6999997....77..*****.......******...***********************
NW_003613943.1/1126537-1126467             GGUGUUGCCCUCA--CUUGUC....UUGcaACAG-CCAGGGc....uC..AAGGA.......UGCUAU...UAAUAGCUGAUUGAUGGGCAGCA
#=GR NW_003613943.1/1126537-1126467     PP *************..******....***977774.6999997....77..*****.......******...***********************
NW_006383949.1/137500-137572               GGUGUUGCCCUUACUUGUCCC....AGG..GCUGGGCCAGGacucagG..GUG--.......-GCUAU...UAAUAGCUGACUGAUGGGCAGCC
#=GR NW_006383949.1/137500-137572       PP *********************....***..***********6555555..555..........*****...***********************
NW_006804161.1/1063610-1063531             GGUGCUGCCCUCACUUGUCCC....AGG..GCUGGGCCUGGaccagaG..ACAC-ag..gguAGCUAU...UAAUAGCAGUAUGAUGGGCACCC
#=GR NW_006804161.1/1063610-1063531     PP *********************....***..*****************9..9995.48..8888*****...***********************
NW_020228696.1/29461960-29461888           GGCGCUGUCCUCGCUUGUCCC....AGG..GCAGGGCCAGG......A.cUCA--ga...guGGCUAU...UAAUAGCCAAUUGAUGGGCACUC
#=GR NW_020228696.1/29461960-29461888   PP *********************....***..***********......7.7898..45...766*****...***********************
NC_030820.1/53477801-53477873              GGCGCUGUCCUCGCUUGUCCC....AGG..GCAGGGCCAGG......A.cUCA--ga...guGGCUAU...UAAUAGCCAAUUGAUGGGCACUC
#=GR NC_030820.1/53477801-53477873      PP *********************....***..***********......7.7898..45...766*****...***********************
NW_017189499.1/53477801-53477873           GGCGCUGUCCUCGCUUGUCCC....AGG..GCAGGGCCAGG......A.cUCA--ga...guGGCUAU...UAAUAGCCAAUUGAUGGGCACUC
#=GR NW_017189499.1/53477801-53477873   PP *********************....***..***********......7.7898..45...766*****...***********************
NC_037558.1/29461960-29461888              GGCGCUGUCCUCGCUUGUCCC....AGG..GCAGGGCCAGG......A.cUCA--ga...guGGCUAU...UAAUAGCCAAUUGAUGGGCACUC
#=GR NC_037558.1/29461960-29461888      PP *********************....***..***********......7.7898..45...766*****...***********************
NW_014639022.1/53400317-53400389           GGUGCUGUCCUCGCUUGUCCC....AGG..GCAGGGCCAGG......A.cUCA--ga...guGGCUAU...UAAUAGCCAAUUGAUGGGCACUC
#=GR NW_014639022.1/53400317-53400389   PP *********************....***..***********......7.7898..45...766*****...***********************
NC_019470.2/53400317-53400389              GGUGCUGUCCUCGCUUGUCCC....AGG..GCAGGGCCAGG......A.cUCA--ga...guGGCUAU...UAAUAGCCAAUUGAUGGGCACUC
#=GR NC_019470.2/53400317-53400389      PP *********************....***..***********......7.7898..45...766*****...***********************
NW_011942240.1/6597695-6597623             GGUGCUGUCCUCGCUUGUCCC....AGG..GCAGGGCCAGG......A.cUCA--ga...guGGCUAU...UAAUAGCCAAUUGAUGGGCACUC
#=GR NW_011942240.1/6597695-6597623     PP *********************....***..***********......7.7898..45...766*****...***********************
NW_003573541.1/706688-706756               GGGGCUGCCCUCACUUGACAG....GGC..ACAAGGGCUCUc....uG..GCU--.......-GCUAU...UAAUAGCUGAUUGAUGGGCAGCG
#=GR NW_003573541.1/706688-706756       PP *********************....***..******999997....78..888..........*****...***********************
NW_014638014.1/691916-691988               GGCGCUGCCCUCACUUGUCCC....AGG..GCUGGGCCAGGacucagG..GUG--.......-GCUAU...UAAUAGCGGACUGAUGGGCAUGG
#=GR NW_014638014.1/691916-691988       PP *********************....***..***********6555555..555..........*****...***********************
NW_016530862.1/149166-149094               GUCACUGCCCUCCCUUGUCCC....GGG..GCUGGGCCGGGacuuagG..GCG--.......-GCUAU...UAAUAGCUGAGUGAUGGGCACCC
#=GR NW_016530862.1/149166-149094       PP *********************....***..********9999999988..999..........*****...***********************
NW_004569216.1/8333882-8333810             GAUGCUGCCCUCACUUGUCCU....GGG..GCCGGGCCAGGccucagG..GUG--.......-GCUAU...UAAUAGCUGACUGAUGGGCACUU
#=GR NW_004569216.1/8333882-8333810     PP ******************999....999..887776665554333337..777..........*****...***********************
NW_017871285.1/14354-14426                 GGUGCUGUGCUCACUUGUCCC....AGA..GCUGAGCCAGG......G.cUCA--gg...gcUGCUAU...UAAUAGCUGAUUGAUGGGCAGCC
#=GR NW_017871285.1/14354-14426         PP *********************....***..***********......*.9***..89...999*****...***********************
NW_004801651.1/12300877-12300807           GGUGCUGCCCUCA--CUUGCC....CUGcaACA-GCCAGGGc....uC..AAGGA.......UGCUAU...UAAUAGCUGAUUGACAGGCAGCA
#=GR NW_004801651.1/12300877-12300807   PP *************..******....***97777.56*****7....77..*****.......******...***********************
NW_015351210.1/780432-780503               GGUGCUGCCCUCGGUUGUCCC....AGG..AUUGGG-CAGGacucagG..GCU--.......-GCUAU...UAAUAGCUGAUUGACGGGCAGUG
#=GR NW_015351210.1/780432-780503       PP *********************....999..888776.56774444335..666..........*****...***********************
NW_004936514.1/10805206-10805135           GGUGCUGCCCUCGGUUGUCCC....AGG..AUUGGG-CAGGacucagG..GCU--.......-GCUAU...UAAUAGCUGAUUGACGGGCAGUG
#=GR NW_004936514.1/10805206-10805135   PP *********************....999..888776.56774444335..666..........*****...***********************
NW_019154090.1/611346-611418               GAUGCUGCCCUCGCUUGUCCU....GGG..GCUGG-CCCAG......GccUCA--gg...guGGCUAU...UAAUAGCUGACUGGUGGGCACUC
#=GR NW_019154090.1/611346-611418       PP ******************999....999..***86.55555......434555..55...555*****...***********************
NW_018734260.1/630291-630363               GGUGGUGCCCUUACUUGUCCC....AGG..GCUGGGCCAGGacucagG..GUG--.......-GCUAU...UAAUAGCUGACUGAUGGGCAGCC
#=GR NW_018734260.1/630291-630363       PP *********************....***..***********6555555..555..........*****...***********************
NW_005398174.1/82762-82690                 GGCGCUGUCCUCGCUUGUCCC....AGG..GCAGGGUCAGG......A.cUCA--ga...guGGCUAU...UAAUAGCCAAUUGAUGGGCACUC
#=GR NW_005398174.1/82762-82690         PP *********************....***..***********......7.7898..45...766*****...***********************
NC_032662.1/54836724-54836796              GGCGCUGUCCUCGCUUGUCCC....AGG..GCAGGGUCAGG......A.cUCA--ga...guGGCUAU...UAAUAGCCAAUUGAUGGGCACUC
#=GR NC_032662.1/54836724-54836796      PP *********************....***..***********......7.7898..45...766*****...***********************
NW_020190097.1/54153900-54153972           GGCGCUGUCCUCGCUUGUCCC....AGG..GCAGGGUCAGG......A.cUCA--ga...guGGCUAU...UAAUAGCCAAUUGAUGGGCACUC
#=GR NW_020190097.1/54153900-54153972   PP *********************....***..***********......7.7898..45...766*****...***********************
NW_017844721.1/54836724-54836796           GGCGCUGUCCUCGCUUGUCCC....AGG..GCAGGGUCAGG......A.cUCA--ga...guGGCUAU...UAAUAGCCAAUUGAUGGGCACUC
#=GR NW_017844721.1/54836724-54836796   PP *********************....***..***********......7.7898..45...766*****...***********************
NW_011494635.1/15761002-15761074           GGCGCUGUCCUCGCUUGUCCC....AGG..GCAGGGUCAGG......A.cUCA--ga...guGGCUAU...UAAUAGCCAAUUGAUGGGCACUC
#=GR NW_011494635.1/15761002-15761074   PP *********************....***..***********......7.7898..45...766*****...***********************
NC_037340.1/54153900-54153972              GGCGCUGUCCUCGCUUGUCCC....AGG..GCAGGGUCAGG......A.cUCA--ga...guGGCUAU...UAAUAGCCAAUUGAUGGGCACUC
#=GR NC_037340.1/54153900-54153972      PP *********************....***..***********......7.7898..45...766*****...***********************
#=GC SS_cons                               ::::(((((((((,,<<<<<<....<<<..______>>>>>......>..>>>,,.......,<<<<_...___>>>>,,,,)))-))))))::
#=GC RF                                    GGcGcugCCCUCgcUuGggcc....cGg..aCUGGgcCggg......c..cCacA.......uGCUau...UAAuAGCUGAUuGAUGGGcagcg
//
