# Supplementary material for: Identification of 11 candidate structured noncoding RNA motifs in humans by comparative genomics
Source: BMC Genomics. 2021 Mar 9;22:164. doi: 10.1186/s12864-021-07474-9 (PMC7941889; doi:10.1186/s12864-021-07474-9)
Supplement: Supplementary file 9 — Additional file 9. Motif ICE2_92,051 Stockholm file. [file 12864_2021_7474_MOESM9_ESM.txt]

# STOCKHOLM 1.0
#=GF AU Infernal 1.1

#=GS NW_004438478.1/7139840-7139760     DE Orcinus orca isolate Morgan unplaced genomic scaffold, Oorc_1.1 Scaffold64, whole genome shotgun sequence
#=GS NW_005355159.1/4858261-4858341     DE Myotis brandtii unplaced genomic scaffold, ASM41265v1 scaffold144, whole genome shotgun sequence
#=GS NW_005871252.1/1780385-1780465     DE Myotis lucifugus unplaced genomic scaffold, Myoluc2.0 scaffold_204, whole genome shotgun sequence
#=GS NC_036894.1/38933522-38933446      DE Pan troglodytes isolate Yerkes chimp pedigree #C0471 (Clint) chromosome 15, Clint_PTRv2, whole genome shotgun sequence
#=GS NC_027883.1/57752752-57752676      DE Pan paniscus isolate Ulindi chromosome 15, panpan1.1, whole genome shotgun sequence
#=GS NW_014014243.1/10012731-10012655   DE Pan paniscus isolate Ulindi chromosome 15 genomic scaffold, panpan1.1 scf1120388623471b, whole genome shotgun sequence
#=GS NW_019932849.1/29966286-29966210   DE Pan troglodytes isolate Yerkes chimp pedigree #C0471 (Clint) chromosome 15 genomic scaffold, Clint_PTRv2 Scaffold_25_47m, whole genome shotgun sequence
#=GS NC_000015.10/60477594-60477518     DE Homo sapiens chromosome 15, GRCh38.p12 Primary Assembly
#=GS NT_010194.18/37200720-37200644     DE Homo sapiens chromosome 15 genomic scaffold, GRCh38.p12 Primary Assembly HSCHR15_CTG8
#=GS NW_017493705.1/38904474-38904398   DE Gorilla gorilla gorilla chromosome 15 genomic scaffold, gorGor4 15, whole genome shotgun sequence
#=GS NW_017493705.1/38913982-38914058   DE Gorilla gorilla gorilla chromosome 15 genomic scaffold, gorGor4 15, whole genome shotgun sequence
#=GS NC_018439.2/38904474-38904398      DE Gorilla gorilla gorilla chromosome 15, gorGor4, whole genome shotgun sequence
#=GS NC_018439.2/38913982-38914058      DE Gorilla gorilla gorilla chromosome 15, gorGor4, whole genome shotgun sequence
#=GS NG_054881.1/6567-6643              DE Homo sapiens interactor of little elongation complex ELL subunit 2 (ICE2), RefSeqGene on chromosome 15
#=GS NW_004087887.1/36962125-36962050   DE Nomascus leucogenys isolate Asia; international studbook 0098 chromosome 6 genomic scaffold, Nleu_3.0, whole genome shotgun sequence
#=GS NC_019821.1/79711168-79711093      DE Nomascus leucogenys isolate Asia; international studbook 0098 chromosome 6, Nleu_3.0, whole genome shotgun sequence
#=GS NW_014636793.1/3714000-3714082     DE Equus asinus isolate Maral har breed Guanzhong donkey unplaced genomic scaffold, ASM130575v1 scaffold113, whole genome shotgun sequence
#=GS NW_007673186.1/980658-980740       DE Equus przewalskii isolate Burgud unplaced genomic scaffold, Burgud scaffold173, whole genome shotgun sequence
#=GS NW_019641712.1/132601286-132601368 DE Equus caballus isolate Twilight breed thoroughbred chromosome 1 genomic scaffold, EquCab3.0, whole genome shotgun sequence
#=GS NC_009144.3/132601286-132601368    DE Equus caballus isolate Twilight breed thoroughbred chromosome 1, EquCab3.0, whole genome shotgun sequence

NW_004438478.1/7139840-7139760             UUUUUAAGAAUAGGCAA.GCUUCuUUUUGU.UAUaUUGGAAUcuaUAUCAAGUG--AUAAUGUAAGUGCAu..aGACUAUUUUAGAA
#=GR NW_004438478.1/7139840-7139760     PP *****************.*****8888888.***********************..777777777777776..7*************
NW_005355159.1/4858261-4858341             CCUUUAAGAAUAGACAG.GCUUC.UUUUUGuUAUgUUGGAAUcugUAUCAAGUGCUCAUGUAAAUGCAUA....GACUGUUUUAGAA
#=GR NW_005355159.1/4858261-4858341     PP *****************.*****.**********************************************....*************
NW_005871252.1/1780385-1780465             CCUUUAAGAAUAGACAA.GCUUC.UUUUUGuUAUgUUGGAAUcugUAUCAAGUGCUCAUGUAAAUGCAUA....GACUGUUUUAGAA
#=GR NW_005871252.1/1780385-1780465     PP *****************.*****.**********************************************....*************
NC_036894.1/38933522-38933446              UCUUUAAGAAUAGA---cAUGCU.UUUUGU.UAUgUUGAAAUcuaUAUCAAAUGAUAUA-AAUGCAUAGA....CUGUAUUUUAAAA
#=GR NC_036894.1/38933522-38933446      PP *************8...7*****.******.****************************.**********....*************
NC_027883.1/57752752-57752676              UCUUUAAGAAUAGA---cAUGCU.UUUUGU.UAUgUUGAAAUcuaUAUCAAAUGAUAUA-AAUGCAUAGA....CUGUAUUUUAAAA
#=GR NC_027883.1/57752752-57752676      PP *************8...7*****.******.****************************.**********....*************
NW_014014243.1/10012731-10012655           UCUUUAAGAAUAGA---cAUGCU.UUUUGU.UAUgUUGAAAUcuaUAUCAAAUGAUAUA-AAUGCAUAGA....CUGUAUUUUAAAA
#=GR NW_014014243.1/10012731-10012655   PP *************8...7*****.******.****************************.**********....*************
NW_019932849.1/29966286-29966210           UCUUUAAGAAUAGA---cAUGCU.UUUUGU.UAUgUUGAAAUcuaUAUCAAAUGAUAUA-AAUGCAUAGA....CUGUAUUUUAAAA
#=GR NW_019932849.1/29966286-29966210   PP *************8...7*****.******.****************************.**********....*************
NC_000015.10/60477594-60477518             UCUUUAAGAAUAGA---cAUGCU.UUUUGU.UAUaUUGAAAUcuaUAUCAAAUGAUAUA-AAUGCAUAGA....CUGUAUUUUAAAA
#=GR NC_000015.10/60477594-60477518     PP *************8...7*****.******.****************************.**********....*************
NT_010194.18/37200720-37200644             UCUUUAAGAAUAGA---cAUGCU.UUUUGU.UAUaUUGAAAUcuaUAUCAAAUGAUAUA-AAUGCAUAGA....CUGUAUUUUAAAA
#=GR NT_010194.18/37200720-37200644     PP *************8...7*****.******.****************************.**********....*************
NW_017493705.1/38904474-38904398           UCUUUAAGAAUAGA---cAUGCU.UUUUGU.UAUaUUGAAAUcuaUAUCAAAUGAUAUA-AAUGCAUAGA....CUGUAUUUUAAAA
#=GR NW_017493705.1/38904474-38904398   PP *************8...7*****.******.****************************.**********....*************
NW_017493705.1/38913982-38914058           UCUUUAAGAAUAGA---cAUGCU.UUUUGU.UAUaUUGAAAUcuaUAUCAAAUGAUAUA-AAUGCAUAGA....CUGUAUUUUAAAA
#=GR NW_017493705.1/38913982-38914058   PP *************8...7*****.******.****************************.**********....*************
NC_018439.2/38904474-38904398              UCUUUAAGAAUAGA---cAUGCU.UUUUGU.UAUaUUGAAAUcuaUAUCAAAUGAUAUA-AAUGCAUAGA....CUGUAUUUUAAAA
#=GR NC_018439.2/38904474-38904398      PP *************8...7*****.******.****************************.**********....*************
NC_018439.2/38913982-38914058              UCUUUAAGAAUAGA---cAUGCU.UUUUGU.UAUaUUGAAAUcuaUAUCAAAUGAUAUA-AAUGCAUAGA....CUGUAUUUUAAAA
#=GR NC_018439.2/38913982-38914058      PP *************8...7*****.******.****************************.**********....*************
NG_054881.1/6567-6643                      UCUUUAAGAAUAGA---cAUGCU.UUUUGU.UAUaUUGAAAUcuaUAUCAAAUGAUAUA-AAUGCAUAGA....CUGUAUUUUAAAA
#=GR NG_054881.1/6567-6643              PP *************8...7*****.******.****************************.**********....*************
NW_004087887.1/36962125-36962050           UCUUUAAGAAUAGA---cAUGCU.-UUUGU.UAUaUUGAAAUcuaUAUCAAAUGAUAUA-AAUGCAUAGA....CUGUAUUUUAAAA
#=GR NW_004087887.1/36962125-36962050   PP *************8...7*****..*****.****************************.**********....*************
NC_019821.1/79711168-79711093              UCUUUAAGAAUAGA---cAUGCU.-UUUGU.UAUaUUGAAAUcuaUAUCAAAUGAUAUA-AAUGCAUAGA....CUGUAUUUUAAAA
#=GR NC_019821.1/79711168-79711093      PP *************8...7*****..*****.****************************.**********....*************
NW_014636793.1/3714000-3714082             UCUUUAAGAAUAGACAA.GUUUCcUUUUGU.UAUaUUGAAAUcugUAUCAAGUG--AUAAUGUAAAUGCAuagaUUAUAUUUUAGAA
#=GR NW_014636793.1/3714000-3714082     PP *****************.************.***********************..*******************************
NW_007673186.1/980658-980740               UCUUUAAGAAUAGACAA.GUUUCcUUUUGU.UAUaUUGAAAUcugUAUCAAGUG--AUAAUGUAAAUGCAuagaUUAUAUUUUAGAA
#=GR NW_007673186.1/980658-980740       PP *****************.************.***********************..*******************************
NW_019641712.1/132601286-132601368         UCUUUAAGAAUAGACAA.GUUUCcUUUUGU.UAUaUUGAAAUcugUAUCAAGUG--AUAAUGUAAAUGCAuagaUUAUAUUUUAGAA
#=GR NW_019641712.1/132601286-132601368 PP *****************.************.***********************..*******************************
NC_009144.3/132601286-132601368            UCUUUAAGAAUAGACAA.GUUUCcUUUUGU.UAUaUUGAAAUcugUAUCAAGUG--AUAAUGUAAAUGCAuagaUUAUAUUUUAGAA
#=GR NC_009144.3/132601286-132601368    PP *****************.************.***********************..*******************************
#=GC SS_cons                               :::<<<<<-<<<<----.<<<<-.-<<<<<.<<<.<<<<___...__>>>>>>>-->>>->>->>>>---....>>>>-->>>>>::
#=GC RF                                    UgUcUAGGAAaggGgAg.gUgug.Uggucu.uau.UugaAaU...UAucaAaugaUagaAccAacAuGca....ucuUAuUCUAgaA
//
