# Supplementary material for: Identification of 11 candidate structured noncoding RNA motifs in humans by comparative genomics
Source: BMC Genomics. 2021 Mar 9;22:164. doi: 10.1186/s12864-021-07474-9 (PMC7941889; doi:10.1186/s12864-021-07474-9)
Supplement: Supplementary file 10 — Additional file 10. Motif_33,250 Stockholm file. [file 12864_2021_7474_MOESM10_ESM.txt]

# STOCKHOLM 1.0
#=GF AU Infernal 1.1

#=GS NW_014013898.1/16980943-16981018   DE Pan paniscus isolate Ulindi chromosome 4 genomic scaffold, panpan1.1 scf1120388623542a, whole genome shotgun sequence
#=GS NW_019932803.1/40061149-40061224   DE Pan troglodytes isolate Yerkes chimp pedigree #C0471 (Clint) chromosome 4 genomic scaffold, Clint_PTRv2 Scaffold_47_68m, whole genome shotgun sequence
#=GS NC_036883.1/49163124-49163199      DE Pan troglodytes isolate Yerkes chimp pedigree #C0471 (Clint) chromosome 4, Clint_PTRv2, whole genome shotgun sequence
#=GS NC_000004.12/80069840-80069765     DE Homo sapiens chromosome 4, GRCh38.p12 Primary Assembly
#=GS NT_016354.20/21148459-21148384     DE Homo sapiens chromosome 4 genomic scaffold, GRCh38.p12 Primary Assembly HSCHR4_CTG12
#=GS NG_015987.1/8484-8559              DE Homo sapiens ANTXR cell adhesion molecule 2 (ANTXR2), RefSeqGene on chromosome 4
#=GS NC_027872.1/49975946-49976021      DE Pan paniscus isolate Ulindi chromosome 4, panpan1.1, whole genome shotgun sequence
#=GS NC_018428.2/91027944-91027869      DE Gorilla gorilla gorilla chromosome 4, gorGor4, whole genome shotgun sequence
#=GS NW_017493685.1/11028574-11028499   DE Gorilla gorilla gorilla chromosome 4 genomic scaffold, gorGor4, whole genome shotgun sequence
#=GS NC_036907.1/78277831-78277756      DE Pongo abelii isolate Susie chromosome 4, Susie_PABv2, whole genome shotgun sequence
#=GS NW_019937216.1/12474055-12473980   DE Pongo abelii isolate Susie chromosome 4 genomic scaffold, Susie_PABv2 Scaffold_7_123m, whole genome shotgun sequence
#=GS NW_003501380.2/27719376-27719301   DE Nomascus leucogenys isolate Asia; international studbook 0098 chromosome 9 genomic scaffold, Nleu_3.0, whole genome shotgun sequence
#=GS NC_019824.1/64968155-64968080      DE Nomascus leucogenys isolate Asia; international studbook 0098 chromosome 9, Nleu_3.0, whole genome shotgun sequence
#=GS NW_020251508.1/61929579-61929654   DE Theropithecus gelada isolate Dixy chromosome 5 genomic scaffold, Tgel_1.0, whole genome shotgun sequence
#=GS NC_037672.1/61929579-61929654      DE Theropithecus gelada isolate Dixy chromosome 5, Tgel_1.0, whole genome shotgun sequence
#=GS NW_018490587.1/3893892-3893967     DE Aotus nancymaae isolate 86115 unplaced genomic scaffold, Anan_2.0 Scaffold132, whole genome shotgun sequence
#=GS NW_012115156.1/2015278-2015203     DE Colobus angolensis palliatus isolate OR3802 unplaced genomic scaffold, Cang.pa_1.0 Scaffold200, whole genome shotgun sequence
#=GS NW_014804880.1/848809-848884       DE Macaca mulatta isolate 17573 chromosome 5 genomic scaffold, Mmul_8.0.1, whole genome shotgun sequence
#=GS NW_005092968.1/50376454-50376529   DE Macaca fascicularis chromosome 5 genomic scaffold, Macaca_fascicularis_5.0, whole genome shotgun sequence
#=GS NW_018755196.1/255582-255657       DE Papio anubis isolate 1X1155 chromosome 5 genomic scaffold, Panu_3.0, whole genome shotgun sequence
#=GS NW_012004825.1/13015371-13015446   DE Cercocebus atys isolate FAK unplaced genomic scaffold, Caty_1.0 Scaffold48, whole genome shotgun sequence
#=GS NW_012012411.1/746822-746747       DE Macaca nemestrina isolate M95218 unplaced genomic scaffold, Mnem_1.0 Scaffold265, whole genome shotgun sequence
#=GS NC_027897.1/54388036-54388111      DE Macaca mulatta isolate 17573 chromosome 5, Mmul_8.0.1, whole genome shotgun sequence
#=GS NC_018156.2/61174605-61174680      DE Papio anubis isolate 1X1155 chromosome 5, Panu_3.0, whole genome shotgun sequence
#=GS NC_022276.1/54434088-54434163      DE Macaca fascicularis chromosome 5, Macaca_fascicularis_5.0, whole genome shotgun sequence
#=GS NW_016107379.1/113028-112953       DE Cebus capucinus imitator isolate Cc_AM_T3 unplaced genomic scaffold, Cebus_imitator-1.0 Scaffold64, whole genome shotgun sequence
#=GS NW_006772469.1/3132197-3132272     DE Lipotes vexillifer unplaced genomic scaffold, Lipotes_vexillifer_v1 scaffold272, whole genome shotgun sequence
#=GS NW_012108141.1/6319191-6319116     DE Mandrillus leucophaeus isolate KB7577 unplaced genomic scaffold, Mleu.le_1.0 Scaffold75, whole genome shotgun sequence
#=GS NW_010829553.1/1532286-1532361     DE Rhinopithecus roxellana isolate Xiao Hai unplaced genomic scaffold, Rrox_v1 ENSRROG046686, whole genome shotgun sequence
#=GS NC_023648.1/28496122-28496047      DE Chlorocebus sabaeus isolate 1994-021 chromosome 7, Chlorocebus_sabeus 1.1, whole genome shotgun sequence
#=GS NW_006735246.1/10585168-10585093   DE Chlorocebus sabaeus isolate 1994-021 chromosome 7 genomic scaffold, Chlorocebus_sabeus 1.1, whole genome shotgun sequence
#=GS NW_003943613.1/3700126-3700051     DE Saimiri boliviensis boliviensis isolate 3227 unplaced genomic scaffold, SaiBol1.0 scaffold00010, whole genome shotgun sequence
#=GS NW_019317461.1/5228786-5228861     DE Piliocolobus tephrosceles isolate RC106 unplaced genomic scaffold, ASM277652v1 PDMG01001139.1, whole genome shotgun sequence
#=GS NW_019160918.1/8042930-8042855     DE Delphinapterus leucas isolate GAN/ISIS: 26980492/103006 unplaced genomic scaffold, ASM228892v2 scaffoldscaf64, whole genome shotgun sequence
#=GS NW_020174050.1/7691501-7691426     DE Neophocaena asiaeorientalis asiaeorientalis breed wild unplaced genomic scaffold, Neophocaena_asiaeorientalis_V1 scaffold148, whole genome shotgun sequence
#=GS NC_013898.1/114468923-114468998    DE Callithrix jacchus chromosome 3, Callithrix jacchus-3.2, whole genome shotgun sequence
#=GS NW_003183267.1/2726195-2726270     DE Callithrix jacchus chromosome 3 genomic scaffold, Callithrix jacchus-3.2, whole genome shotgun sequence
#=GS NW_019873609.1/8339201-8339126     DE Physeter catodon isolate SW-GA unplaced genomic scaffold, ASM283717v1 scaffold28, whole genome shotgun sequence
#=GS NW_017843021.1/7387021-7386946     DE Tursiops truncatus isolate MMES2002162SC unplaced genomic scaffold, NIST Tur_tru v1, whole genome shotgun sequence
#=GS NW_006725343.1/4174987-4174912     DE Balaenoptera acutorostrata scammoni unplaced genomic scaffold, BalAcu1.0 scaffold109, whole genome shotgun sequence
#=GS NW_016806447.1/295549-295624       DE Rhinopithecus bieti isolate Rb0 unplaced genomic scaffold, ASM169854v1, whole genome shotgun sequence
#=GS NW_007739406.1/16708-16783         DE Galeopterus variegatus unplaced genomic scaffold, G_variegatus-3.0.2 Scaffold13295, whole genome shotgun sequence
#=GS NW_004438535.1/1747670-1747745     DE Orcinus orca isolate Morgan unplaced genomic scaffold, Oorc_1.1 Scaffold121, whole genome shotgun sequence
#=GS NW_020356462.1/10403072-10403147   DE Vulpes vulpes strain TameXAggressive cross unplaced genomic scaffold, VulVul2.2 scaffold28, whole genome shotgun sequence
#=GS NC_034574.1/91001811-91001730      DE Mus caroli chromosome 5, CAROLI_EIJ_v1.1, whole genome shotgun sequence
#=GS NW_018388417.1/91001811-91001730   DE Mus caroli chromosome 5 genomic scaffold, CAROLI_EIJ_v1.1 5, whole genome shotgun sequence
#=GS NC_034602.1/86485695-86485614      DE Mus pahari chromosome 13, PAHARI_EIJ_v1.1, whole genome shotgun sequence
#=GS NW_018391587.1/86485695-86485614   DE Mus pahari chromosome 13 genomic scaffold, PAHARI_EIJ_v1.1 13, whole genome shotgun sequence
#=GS NT_109320.5/21929019-21928938      DE Mus musculus strain C57BL/6J chromosome 5 genomic contig, GRCm38.p4 C57BL/6J MMCHR5_CTG13
#=GS NC_000071.6/98027873-98027792      DE Mus musculus strain C57BL/6J chromosome 5, GRCm38.p4 C57BL/6J
#=GS NW_017619847.1/15955334-15955407   DE Panthera pardus isolate Maewha unplaced genomic scaffold, PanPar1.0 scaffold3, whole genome shotgun sequence
#=GS NW_006711583.1/15636894-15636967   DE Panthera tigris altaica isolate TaeGuk unplaced genomic scaffold, PanTig1.0 scaffold129, whole genome shotgun sequence
#=GS NW_015131058.1/1127164-1127237     DE Acinonyx jubatus isolate AJU 981 Chewbacca unplaced genomic scaffold, aciJub1 scaffold448, whole genome shotgun sequence
#=GS NC_018726.3/142373795-142373868    DE Felis catus isolate Cinnamon breed Abyssinian chromosome B1, Felis_catus_9.0, whole genome shotgun sequence
#=GS NW_019365218.1/102079316-102079389 DE Felis catus isolate Cinnamon breed Abyssinian chromosome B1 genomic scaffold, Felis_catus_9.0, whole genome shotgun sequence
#=GS NW_003726116.1/4299213-4299138     DE Canis lupus familiaris breed boxer chromosome 32 genomic scaffold, CanFam3.1 chr32, whole genome shotgun sequence
#=GS NC_006614.3/4299313-4299238        DE Canis lupus familiaris breed boxer chromosome 32, CanFam3.1, whole genome shotgun sequence
#=GS NW_020267356.1/22397467-22397542   DE Canis lupus dingo isolate Sandy unplaced genomic scaffold, ASM325472v1 001672F_SuperScaffold_82, whole genome shotgun sequence
#=GS NW_004454188.1/4380194-4380119     DE Ceratotherium simum simum isolate SDZICR_KB13650 unplaced genomic scaffold, CerSimSim1.0 scaffold00033, whole genome shotgun sequence
#=GS NW_007256044.1/157928-157854       DE Carlito syrichta isolate Samal-C Ts95f unplaced genomic scaffold, Tarsius_syrichta-2.0.1 Scaffold311948, whole genome shotgun sequence
#=GS NW_020339223.1/66572324-66572253   DE Puma concolor isolate SC36_Marlon unplaced genomic scaffold, PumCon1.0 scaffold_2176, whole genome shotgun sequence
#=GS NC_010450.4/137731851-137731926    DE Sus scrofa isolate TJ Tabasco breed Duroc chromosome 8, Sscrofa11.1, whole genome shotgun sequence
#=GS NW_018084687.1/83076457-83076532   DE Sus scrofa isolate TJ Tabasco breed Duroc chromosome 8 genomic scaffold, Sscrofa11.1, whole genome shotgun sequence
#=GS NW_020312926.1/64309768-64309683   DE Callorhinus ursinus isolate GAN/ISIS: 27379988/994484 unplaced genomic scaffold, ASM326570v1 scaffold186, whole genome shotgun sequence
#=GS NW_014637047.1/2750981-2750908     DE Equus asinus isolate Maral har breed Guanzhong donkey unplaced genomic scaffold, ASM130575v1 scaffold136, whole genome shotgun sequence
#=GS NW_004450593.1/1327675-1327760     DE Odobenus rosmarus divergens isolate Ivan unplaced genomic scaffold, Oros_1.0 Scaffold330, whole genome shotgun sequence
#=GS NW_001084689.1/7542579-7542664     DE Rattus norvegicus strain BN; Sprague-Dawley chromosome 14 genomic scaffold, alternate assembly Rn_Celera 342000077113535, whole genome shotgun sequence
#=GS AC_000082.1/11617161-11617246      DE Rattus norvegicus strain BN; Sprague-Dawley chromosome 14, alternate assembly Rn_Celera, whole genome shotgun sequence
#=GS NW_007907130.1/8344358-8344273     DE Ursus maritimus isolate Baiyulong unplaced genomic scaffold, UrsMar_1.0 scaffold65, whole genome shotgun sequence
#=GS NW_003217292.1/3442510-3442595     DE Ailuropoda melanoleuca unplaced genomic scaffold, AilMel_1.0 scaffold297, whole genome shotgun sequence
#=GS NW_004949058.1/7378603-7378521     DE Microtus ochrogaster isolate Prairie Vole_2 linkage group LG1 genomic scaffold, MicOch1.0, whole genome shotgun sequence
#=GS NC_022027.1/48367027-48366945      DE Microtus ochrogaster isolate Prairie Vole_2 linkage group LG1, MicOch1.0, whole genome shotgun sequence
#=GS NW_012148174.1/672641-672555       DE Propithecus coquereli isolate 6110/MARCELLA unplaced genomic scaffold, Pcoq_1.0 Scaffold26, whole genome shotgun sequence
#=GS NW_017732080.1/874075-874142       DE Hipposideros armiger isolate ML-2016 unplaced genomic scaffold, ASM189008v1, whole genome shotgun sequence
#=GS NW_004504323.1/41096897-41096822   DE Jaculus jaculus isolate JJ0015 unplaced genomic scaffold, JacJac1.0 scaffold00011, whole genome shotgun sequence

NW_014013898.1/16980943-16981018           GGAAAUGUUGUAGAAAA..........CCAAGGGAAGAGGAAUUUUCUACGA...AAGAAUUUUACAUCAGC.UUAGAAUUUAUC...........UUUCC
#=GR NW_014013898.1/16980943-16981018   PP *****************..........*************************...*****************.************...........*****
NW_019932803.1/40061149-40061224           GGAAAUGUUGUAGAAAA..........CCAAGGGAAGAGGAAUUUUCUACGA...AAGAAUUUUACAUCAGC.UUAGAAUUUAUC...........UUUCC
#=GR NW_019932803.1/40061149-40061224   PP *****************..........*************************...*****************.************...........*****
NC_036883.1/49163124-49163199              GGAAAUGUUGUAGAAAA..........CCAAGGGAAGAGGAAUUUUCUACGA...AAGAAUUUUACAUCAGC.UUAGAAUUUAUC...........UUUCC
#=GR NC_036883.1/49163124-49163199      PP *****************..........*************************...*****************.************...........*****
NC_000004.12/80069840-80069765             GGAAAUGUUGUAGAAAA..........CCAAGGGAAGAGGAAUUUUCUACGA...AAGAAUUUUACAUCAGC.UUAGAAUUUAUC...........UUUCC
#=GR NC_000004.12/80069840-80069765     PP *****************..........*************************...*****************.************...........*****
NT_016354.20/21148459-21148384             GGAAAUGUUGUAGAAAA..........CCAAGGGAAGAGGAAUUUUCUACGA...AAGAAUUUUACAUCAGC.UUAGAAUUUAUC...........UUUCC
#=GR NT_016354.20/21148459-21148384     PP *****************..........*************************...*****************.************...........*****
NG_015987.1/8484-8559                      GGAAAUGUUGUAGAAAA..........CCAAGGGAAGAGGAAUUUUCUACGA...AAGAAUUUUACAUCAGC.UUAGAAUUUAUC...........UUUCC
#=GR NG_015987.1/8484-8559              PP *****************..........*************************...*****************.************...........*****
NC_027872.1/49975946-49976021              GGAAAUGUUGUAGAAAA..........CCAAGGGAAGAGGAAUUUUCUACGA...AAGAAUUUUACAUCAGC.UUAGAAUUUAUC...........UUUCC
#=GR NC_027872.1/49975946-49976021      PP *****************..........*************************...*****************.************...........*****
NC_018428.2/91027944-91027869              GGAAAUGUUGUAGAAAA..........CCAAGGGAAGAGGAAUUUUCUACGA...AAGAAUUUUACAUCAGC.UUAGAAUUUAUC...........UUUCC
#=GR NC_018428.2/91027944-91027869      PP *****************..........*************************...*****************.************...........*****
NW_017493685.1/11028574-11028499           GGAAAUGUUGUAGAAAA..........CCAAGGGAAGAGGAAUUUUCUACGA...AAGAAUUUUACAUCAGC.UUAGAAUUUAUC...........UUUCC
#=GR NW_017493685.1/11028574-11028499   PP *****************..........*************************...*****************.************...........*****
NC_036907.1/78277831-78277756              GGAAAUGUUGUAGAACA..........CCAAGGGAAGAGGAAUUUUCUAUGA...AAGAAUUUUACAUCAGC.UUAGAAUUUAUC...........UUUCC
#=GR NC_036907.1/78277831-78277756      PP *****************..........*************************...*****************.************...........*****
NW_019937216.1/12474055-12473980           GGAAAUGUUGUAGAACA..........CCAAGGGAAGAGGAAUUUUCUAUGA...AAGAAUUUUACAUCAGC.UUAGAAUUUAUC...........UUUCC
#=GR NW_019937216.1/12474055-12473980   PP *****************..........*************************...*****************.************...........*****
NW_003501380.2/27719376-27719301           GGAAAUGUUGUGGAACA..........CCAAGGGAAGAGGAAUUUUCUACGA...AAGAAUUUUACAUCAGC.UUAGAAUUUAUC...........UUUCC
#=GR NW_003501380.2/27719376-27719301   PP *****************..........*************************...*****************.************...........*****
NC_019824.1/64968155-64968080              GGAAAUGUUGUGGAACA..........CCAAGGGAAGAGGAAUUUUCUACGA...AAGAAUUUUACAUCAGC.UUAGAAUUUAUC...........UUUCC
#=GR NC_019824.1/64968155-64968080      PP *****************..........*************************...*****************.************...........*****
NW_020251508.1/61929579-61929654           GGAAAUGUUAUAGAACA..........CCAAGGGAAGAGGAAUUUUCUAUGA...AAGAAUUUUACAUCAGC.AUAGAAUUUAUC...........UUUCC
#=GR NW_020251508.1/61929579-61929654   PP *****************..........*************************...*****************.************...........*****
NC_037672.1/61929579-61929654              GGAAAUGUUAUAGAACA..........CCAAGGGAAGAGGAAUUUUCUAUGA...AAGAAUUUUACAUCAGC.AUAGAAUUUAUC...........UUUCC
#=GR NC_037672.1/61929579-61929654      PP *****************..........*************************...*****************.************...........*****
NW_018490587.1/3893892-3893967             GGAAAUGAUGUAGAACA..........CCAAGGGAAGAGGAAUUUUCUACAA...AAGAAUUUUACGUCAGC.UUAGAAUUUAUC...........UUUCC
#=GR NW_018490587.1/3893892-3893967     PP *****************..........*************************...*****************.************...........*****
NW_012115156.1/2015278-2015203             GGAAAUGUUGUAGAACA..........CCAAGGGAAGAGGAAUUUUCUAUGA...AAGAAUUUUACAUCAGC.AUAGAAUUUAUC...........UUUCC
#=GR NW_012115156.1/2015278-2015203     PP *****************..........*************************...*****************.************...........*****
NW_014804880.1/848809-848884               GGAAAUGUUGUAGAACA..........CCAAGGGAAGAGGAAUUUUCUAUGA...AAGAAUUUUACAUCAGC.AUAGAAUUUAUC...........UUUCC
#=GR NW_014804880.1/848809-848884       PP *****************..........*************************...*****************.************...........*****
NW_005092968.1/50376454-50376529           GGAAAUGUUGUAGAACA..........CCAAGGGAAGAGGAAUUUUCUAUGA...AAGAAUUUUACAUCAGC.AUAGAAUUUAUC...........UUUCC
#=GR NW_005092968.1/50376454-50376529   PP *****************..........*************************...*****************.************...........*****
NW_018755196.1/255582-255657               GGAAAUGUUGUAGAACA..........CCAAGGGAAGAGGAAUUUUCUAUGA...AAGAAUUUUACAUCAGC.AUAGAAUUUAUC...........UUUCC
#=GR NW_018755196.1/255582-255657       PP *****************..........*************************...*****************.************...........*****
NW_012004825.1/13015371-13015446           GGAAAUGUUGUAGAACA..........CCAAGGGAAGAGGAAUUUUCUAUGA...AAGAAUUUUACAUCAGC.AUAGAAUUUAUC...........UUUCC
#=GR NW_012004825.1/13015371-13015446   PP *****************..........*************************...*****************.************...........*****
NW_012012411.1/746822-746747               GGAAAUGUUGUAGAACA..........CCAAGGGAAGAGGAAUUUUCUAUGA...AAGAAUUUUACAUCAGC.AUAGAAUUUAUC...........UUUCC
#=GR NW_012012411.1/746822-746747       PP *****************..........*************************...*****************.************...........*****
NC_027897.1/54388036-54388111              GGAAAUGUUGUAGAACA..........CCAAGGGAAGAGGAAUUUUCUAUGA...AAGAAUUUUACAUCAGC.AUAGAAUUUAUC...........UUUCC
#=GR NC_027897.1/54388036-54388111      PP *****************..........*************************...*****************.************...........*****
NC_018156.2/61174605-61174680              GGAAAUGUUGUAGAACA..........CCAAGGGAAGAGGAAUUUUCUAUGA...AAGAAUUUUACAUCAGC.AUAGAAUUUAUC...........UUUCC
#=GR NC_018156.2/61174605-61174680      PP *****************..........*************************...*****************.************...........*****
NC_022276.1/54434088-54434163              GGAAAUGUUGUAGAACA..........CCAAGGGAAGAGGAAUUUUCUAUGA...AAGAAUUUUACAUCAGC.AUAGAAUUUAUC...........UUUCC
#=GR NC_022276.1/54434088-54434163      PP *****************..........*************************...*****************.************...........*****
NW_016107379.1/113028-112953               GGAAAUGAUGUAGAACA..........CCAAAGAAAGAGGAAUUUUCUACGA...AAGAAUUUUACGUCAGC.UUAGAAUUUAUC...........UUUCC
#=GR NW_016107379.1/113028-112953       PP *****************..........*************************...*****************.************...........*****
NW_006772469.1/3132197-3132272             GGAGAUGAGAUAGAACA..........UCAAAGGAAAAAGCACUUUCUACCA...AAAAAUUUUCCAUUGGC.CUAGAAUUCAUC...........UUUCU
#=GR NW_006772469.1/3132197-3132272     PP *****************..........*************************...*****************.************...........*****
NW_012108141.1/6319191-6319116             GGAAAUGUUGUAGAACA..........CCAAGGGAAGAGGAAUUUUCUAUGA...AAGAAUUUUAUAUCAGC.AUAGAAUUUAUC...........UUUCC
#=GR NW_012108141.1/6319191-6319116     PP *****************..........*************************...*****************.************...........*****
NW_010829553.1/1532286-1532361             GGAAAUGUUGUAGAACA..........CCAAGGGAAGAGAAAUUUUCUAUGA...AAGAAUUUUACAUCAGC.AUAGAAUUUAUC...........UUUCC
#=GR NW_010829553.1/1532286-1532361     PP *****************..........*************************...*****************.************...........*****
NC_023648.1/28496122-28496047              GGAAAUAUUGUAGAACA..........CCAAGGGAAGAGGAAUUUUCUAUGA...AAGAAUUUUACAUCAGC.AUAGAAUUUAUC...........UUUCC
#=GR NC_023648.1/28496122-28496047      PP *****************..........*************************...*****************.************...........*****
NW_006735246.1/10585168-10585093           GGAAAUAUUGUAGAACA..........CCAAGGGAAGAGGAAUUUUCUAUGA...AAGAAUUUUACAUCAGC.AUAGAAUUUAUC...........UUUCC
#=GR NW_006735246.1/10585168-10585093   PP *****************..........*************************...*****************.************...........*****
NW_003943613.1/3700126-3700051             GGAAAUGAUGUAGAACA..........CCAAGGGAAGAGGAGUUUUCUACAA...AAGAAUUUUACGUCAGC.UUAGAAUUUAUC...........UUUCC
#=GR NW_003943613.1/3700126-3700051     PP *****************..........*************************...*****************.************...........*****
NW_019317461.1/5228786-5228861             GGAAAUGUUGUAGAACA..........CCAAGGGAAGAGGAAUUUUCUAUGA...AAGAAUUUUACAUCAGC.AUAGAAUUGAUC...........UUUCC
#=GR NW_019317461.1/5228786-5228861     PP *****************..........*************************...*****************.************...........*****
NW_019160918.1/8042930-8042855             GGAGAUGAGAUAGAACA..........UCAAAGGAAGAAGCACUUUCUACUA...AAAAAUUUUCCAUUGGC.CUAGAAUUCAUC...........UUUCU
#=GR NW_019160918.1/8042930-8042855     PP *****************..........*************************...*****************.************...........*****
NW_020174050.1/7691501-7691426             GGAGAUGAGAUAGAACA..........UCAAAGGAAGAAGCACUUUCUACUA...AAAAAUUUUCCAUUGGC.CUAGAAUUCAUC...........UUUCU
#=GR NW_020174050.1/7691501-7691426     PP *****************..........*************************...*****************.************...........*****
NC_013898.1/114468923-114468998            GGAAAUGAUGUAGAACA..........CCAAGGGAAGAGGAAUUUUCUACUA...AAGAAUUUUAUGUCAGC.UUAGAAUUUAUC...........UUUCC
#=GR NC_013898.1/114468923-114468998    PP *****************..........*************************...*****************.************...........*****
NW_003183267.1/2726195-2726270             GGAAAUGAUGUAGAACA..........CCAAGGGAAGAGGAAUUUUCUACUA...AAGAAUUUUAUGUCAGC.UUAGAAUUUAUC...........UUUCC
#=GR NW_003183267.1/2726195-2726270     PP *****************..........*************************...*****************.************...........*****
NW_019873609.1/8339201-8339126             GGAGAUGAGAUAGGACA..........UCAAAGGAAGAAGCACUUUCUACCA...AAAAAUUUUCCAUUGGC.CUAGAAUUCAUC...........UUUCU
#=GR NW_019873609.1/8339201-8339126     PP *****************..........*************************...*****************.************...........*****
NW_017843021.1/7387021-7386946             GGAGAUGAGAUAGAACA..........UCAAAGGAAGAAGCACUUUCUACCA...AAAAAUUUUCCAUUGGC.CUACAAUUCAUC...........UUUCU
#=GR NW_017843021.1/7387021-7386946     PP *****************..........*************************...*****************.************...........*****
NW_006725343.1/4174987-4174912             GGAGAUGAGAUAGAACA..........UCAAAGGAAGAAGCACUUUCUACAA...AAGAGUUUUCCAUUGGC.CUAGAAUUCAUC...........UUUCU
#=GR NW_006725343.1/4174987-4174912     PP *****************..........*************************...*****************.************...........*****
NW_016806447.1/295549-295624               CGAAAUGUUGUAGAACA..........CCAAGGGAAGAGAAAUUUUCUAUGA...AAGAAUUUUACAUCAGC.AUAGAAUUUAUC...........UUUCC
#=GR NW_016806447.1/295549-295624       PP *****************..........*************************...*****************.************...........*****
NW_007739406.1/16708-16783                 GGAGAUGAAAUAGAAUA..........CAAAAGGGAGGAGCAUUUUCUAUGA...AAGAAUUUUACAUCAGC.CUAGAAUUUAUC...........UUUCC
#=GR NW_007739406.1/16708-16783         PP *****************..........*************************...*****************.************...........*****
NW_004438535.1/1747670-1747745             GGAGAUGAGAUAGAACA..........UCAAAGGAAGAAGCGCUUUCUACCA...AAAAAUUUUCCAUUGGC.CUACAGUUCAUC...........UUUCU
#=GR NW_004438535.1/1747670-1747745     PP *****************..........*************************...*****************.************...........*****
NW_020356462.1/10403072-10403147           GGGGGUGAGAUAGAAUA..........CCAAGGGAAGAAGUAUUUUCUACAA...AAGGAUUUUACAUUGGC.CUAGAAUUCAUC...........UUUCU
#=GR NW_020356462.1/10403072-10403147   PP *****************..........*************************...*****************.************...........*****
NC_034574.1/91001811-91001730              GAGAA-GUAGGAGAAGA..........UCAAAGGAA--GGAACAUUUUUCUAggaAAGAGUCUUGCAGCAGCcUAGAGACUU-UCcag.....uuaUUCUU
#=GR NC_034574.1/91001811-91001730      PP *****.***********..........*********..*******************************************5.555**.....********
NW_018388417.1/91001811-91001730           GAGAA-GUAGGAGAAGA..........UCAAAGGAA--GGAACAUUUUUCUAggaAAGAGUCUUGCAGCAGCcUAGAGACUU-UCcag.....uuaUUCUU
#=GR NW_018388417.1/91001811-91001730   PP *****.***********..........*********..*******************************************5.555**.....********
NC_034602.1/86485695-86485614              GAGAA-GUAGGAGAAGA..........UCAAAGGAA--GGAAUAUUUUUCUAggaAAGAGUCUUGCAGCAGCcUAGAGACUU-UCcag.....uuaUUCUU
#=GR NC_034602.1/86485695-86485614      PP *****.***********..........*********..*******************************************5.555**.....********
NW_018391587.1/86485695-86485614           GAGAA-GUAGGAGAAGA..........UCAAAGGAA--GGAAUAUUUUUCUAggaAAGAGUCUUGCAGCAGCcUAGAGACUU-UCcag.....uuaUUCUU
#=GR NW_018391587.1/86485695-86485614   PP *****.***********..........*********..*******************************************5.555**.....********
NT_109320.5/21929019-21928938              GAGAA-GUAGGAGAAGG..........UCAAAGGAA--GGAACAUUUUUCUAggaAAGAGUCUUGCAGCAGCcUAGAGACU-GUCcag.....uuaUUCUU
#=GR NT_109320.5/21929019-21928938      PP *****.***********..........*********..*******************************************.******.....********
NC_000071.6/98027873-98027792              GAGAA-GUAGGAGAAGG..........UCAAAGGAA--GGAACAUUUUUCUAggaAAGAGUCUUGCAGCAGCcUAGAGACU-GUCcag.....uuaUUCUU
#=GR NC_000071.6/98027873-98027792      PP *****.***********..........*********..*******************************************.******.....********
NW_017619847.1/15955334-15955407           GGAGAUGAGGUAGAA--..........CCAAGGGAAGAAGUGUUUUCUACAA...AAGGAUUUUACAUUGGC.CUAGAAUUUAUC...........UUUCU
#=GR NW_017619847.1/15955334-15955407   PP ***************............7************************...*****************.************...........*****
NW_006711583.1/15636894-15636967           GGAGAUGAGGUAGAA--..........CCAAGGGAAGAAGUGUUUUCUACAA...AAGGAUUUUACAUUGGC.CUAGAAUUUAUC...........UUUCU
#=GR NW_006711583.1/15636894-15636967   PP ***************............7************************...*****************.************...........*****
NW_015131058.1/1127164-1127237             GGAGAUGAGGUAGAA--..........CCAAGGGAAGAAGUGUUUUCUACAA...AAGGAUUUUACAUUGGC.CUAGAAUUUAUC...........UUUCU
#=GR NW_015131058.1/1127164-1127237     PP ***************............7************************...*****************.************...........*****
NC_018726.3/142373795-142373868            GGAGAUGAGGUAGAA--..........CCAAGGGAAGAAGUGUUUUCUACAA...AAGGAUUUUACAUUGGC.CUAGAAUUUAUC...........UUUCU
#=GR NC_018726.3/142373795-142373868    PP ***************............7************************...*****************.************...........*****
NW_019365218.1/102079316-102079389         GGAGAUGAGGUAGAA--..........CCAAGGGAAGAAGUGUUUUCUACAA...AAGGAUUUUACAUUGGC.CUAGAAUUUAUC...........UUUCU
#=GR NW_019365218.1/102079316-102079389 PP ***************............7************************...*****************.************...........*****
NW_003726116.1/4299213-4299138             GGAGGUGAGAUAGAAUA..........CCAAGGGAAGAAGUAUUUUCUACAA...AAGGAUUUUACAUUGGC.CUACAAUUCAUC...........UUUCU
#=GR NW_003726116.1/4299213-4299138     PP *****************..........*************************...*****************.************...........*****
NC_006614.3/4299313-4299238                GGAGGUGAGAUAGAAUA..........CCAAGGGAAGAAGUAUUUUCUACAA...AAGGAUUUUACAUUGGC.CUACAAUUCAUC...........UUUCU
#=GR NC_006614.3/4299313-4299238        PP *****************..........*************************...*****************.************...........*****
NW_020267356.1/22397467-22397542           GGAGGUGAGAUAGAAUA..........CCAAGGGAAGAAGUAUUUUCUACAA...AAGGAUUUUACAUUGGC.CUACAAUUCAUC...........UUUCU
#=GR NW_020267356.1/22397467-22397542   PP *****************..........*************************...*****************.************...........*****
NW_004454188.1/4380194-4380119             GGAGAUGAGGUGGAACA..........CCAAGGGAAGAGGCAUUCUCUAUAA...AAGAAUUUUACGUUGGC.CUAGAAUUUAUC...........UUUCU
#=GR NW_004454188.1/4380194-4380119     PP *****************..........*************************...*****************.************...........*****
NW_007256044.1/157928-157854               GGAGAUGAGGUAGAACA..........CCAAAGGAAGAAGCAUUUUCCAUGA...AAGAAUUUUG-AUCAGC.CUAGAAUUUAUC...........UUUCC
#=GR NW_007256044.1/157928-157854       PP *****************..........*************************...*********9.9*****.************...........*****
NW_020339223.1/66572324-66572253           GGAGAUG--GUAGAA--..........CCAAGGGAAGAAGUGUUUUCUACAA...AAGGAUUUUACAUUGGC.CUAGAAUUUAUC...........UUUCU
#=GR NW_020339223.1/66572324-66572253   PP *****99..******............7************************...*****************.************...........*****
NC_010450.4/137731851-137731926            GGAGAUAAAGGAGAACG..........CCAAAGGAAGAAGCACCUUCUACAA...GAGAAUUUUACAUUGGC.CUGGAAUUCGUG...........UUGCU
#=GR NC_010450.4/137731851-137731926    PP *****************..........*************************...*****************.************...........*****
NW_018084687.1/83076457-83076532           GGAGAUAAAGGAGAACG..........CCAAAGGAAGAAGCACCUUCUACAA...GAGAAUUUUACAUUGGC.CUGGAAUUCGUG...........UUGCU
#=GR NW_018084687.1/83076457-83076532   PP *****************..........*************************...*****************.************...........*****
NW_020312926.1/64309768-64309683           GGAGAUGAGGUAGAACGgggaaaauagGUAAAGGAAGAAGUAUUUUCUACGA...AAGGAUUUUACAUUAGC.CUAGAAUUCAUC...........UUUCU
#=GR NW_020312926.1/64309768-64309683   PP ***************85222222222257999999999999999********...*****************.************...........*****
NW_014637047.1/2750981-2750908             GGAGAUGAGGUAGACCA..........CCAAGGGAA---GAAGUGUUUUCUA..uGAGGAUUUUACAUUGGU.CUAGAAUUUAUC...........UUUCU
#=GR NW_014637047.1/2750981-2750908     PP *****************..........********9...5666799998888..899***************.************...........*****
NW_004450593.1/1327675-1327760             GGAGAUGAGGUAGAAUGgggaaaauagGUAAAGGAAGAAGUAUUUUCUACGA...AAGGAUUUUACAUUGGC.CUAGAAUUCGUC...........UUUCU
#=GR NW_004450593.1/1327675-1327760     PP ***************85222222222257999********************...*****************.************...........*****
NW_001084689.1/7542579-7542664             AGAGAUGUAGUAGGAGA..........UCAAAGGAA--GGAAUAUUUUUCUAgggAAGAGUGUUGCAGCAGCcUAGAAACUU-UCcagu..uauucUUUCU
#=GR NW_001084689.1/7542579-7542664     PP *****************..........*********..*******************************************5.555***..**********
AC_000082.1/11617161-11617246              AGAGAUGUAGUAGGAGA..........UCAAAGGAA--GGAAUAUUUUUCUAgggAAGAGUGUUGCAGCAGCcUAGAAACUU-UCcagu..uauucUUUCU
#=GR AC_000082.1/11617161-11617246      PP *****************..........*********..*******************************************5.555***..**********
NW_007907130.1/8344358-8344273             AGAGAUGAGGUAGAACAgggaaaauacUUAAGGGAAGAAGUAUUUUCUACAA...AAGGAUUUUACAUUGGC.UCAGAAUUCAUC...........UUUCU
#=GR NW_007907130.1/8344358-8344273     PP ***************97555555555578999999999999999********...*****************.************...........*****
NW_003217292.1/3442510-3442595             AGAGAUGAGGUAGAACAgggaaaauacUUAAGGGAAGAAGUAUUUUCUACAA...AAGGAUUUUACAUUGGC.UCAGAAUUCAUC...........UUUCU
#=GR NW_003217292.1/3442510-3442595     PP ***************97555555555578999999999999999********...*****************.************...........*****
NW_004949058.1/7378603-7378521             AGAGAUGAAGUAGAAGA..........UCAAAGAA---GAAACAUUUUUCUAagaAAAGAUUUUGCAGCAGC.CUAGAAUCCUUCcag....uuguUCUCU
#=GR NW_004949058.1/7378603-7378521     PP *****************..........****9854...66778888888888888*****************.***************....*********
NC_022027.1/48367027-48366945              AGAGAUGAAGUAGAAGA..........UCAAAGAA---GAAACAUUUUUCUAagaAAAGAUUUUGCAGCAGC.CUAGAAUCCUUCcag....uuguUCUCU
#=GR NC_022027.1/48367027-48366945      PP *****************..........****9854...66778888888888888*****************.***************....*********
NW_012148174.1/672641-672555               AAAAAUGAUGGAGAACA..........CCAAGGGAAGGAGCAUUUUCUAUGA...AAGAAUCUUACAUCAGC.CCAGAAUUUCUUuccaguuagucUUUUU
#=GR NW_012148174.1/672641-672555       PP *****************..........*********9999999999999999...*****************.********99999***************
NW_017732080.1/874075-874142               GGAGCUGAGGUAGAACA..........UCU--------AGCAUUUUCUACAA...AAGAAUUUUACACUGGC.CUAGAAUUUAUC...........UUUCU
#=GR NW_017732080.1/874075-874142       PP *****************..........*97........577888********...*****************.************...........*****
NW_004504323.1/41096897-41096822           GGGGGUACAGUAGAACA..........CUAAGGGAAGAGGCAUUUUCUAUGA...GUGAAUGUUAUAACAGC.CUAGAAUUUUUC...........UUCCU
#=GR NW_004504323.1/41096897-41096822   PP *****************..........**********************888...89***************.************...........*****
#=GC SS_cons                               (((((,,<<<<<<<<__.........._________________>>>>>>>>...,,<<<<<<<<_______._>>>>>>>>,,,...........)))))
#=GC RF                                    gGgaAUGugGuAGAAaa..........UCAAAGGAAaAgGaAcuUUCUaCca...AAgAgUcuuaCAucAGC.UuaagAcUcaUC...........UucCc
//
