# Supplementary material for: Identification of 11 candidate structured noncoding RNA motifs in humans by comparative genomics
Source: BMC Genomics. 2021 Mar 9;22:164. doi: 10.1186/s12864-021-07474-9 (PMC7941889; doi:10.1186/s12864-021-07474-9)
Supplement: Supplementary file 11 — Additional file 11. Motif_59,232 Stockholm file. [file 12864_2021_7474_MOESM11_ESM.txt]

# STOCKHOLM 1.0
#=GF AU Infernal 1.1

#=GS NC_000017.11/49976559-49976613   DE Homo sapiens chromosome 17, GRCh38.p12 Primary Assembly
#=GS NC_036896.1/43218793-43218847    DE Pan troglodytes isolate Yerkes chimp pedigree #C0471 (Clint) chromosome 17, Clint_PTRv2, whole genome shotgun sequence
#=GS NT_010783.16/23040579-23040633   DE Homo sapiens chromosome 17 genomic scaffold, GRCh38.p12 Primary Assembly HSCHR17_CTG4
#=GS NG_030592.1/12362-12416          DE Homo sapiens distal-less homeobox 4 (DLX4), RefSeqGene on chromosome 17
#=GS NW_019932861.1/10125594-10125540 DE Pan troglodytes isolate Yerkes chimp pedigree #C0471 (Clint) chromosome 17 genomic scaffold, Clint_PTRv2 Scaffold_62_18m, whole genome shotgun sequence
#=GS NC_018429.2/33491538-33491484    DE Gorilla gorilla gorilla chromosome 5, gorGor4, whole genome shotgun sequence
#=GS NW_017493686.1/33491538-33491484 DE Gorilla gorilla gorilla chromosome 5 genomic scaffold, gorGor4, whole genome shotgun sequence
#=GS NW_012118488.1/4032322-4032376   DE Colobus angolensis palliatus isolate OR3802 unplaced genomic scaffold, Cang.pa_1.0 Scaffold50, whole genome shotgun sequence
#=GS NW_016815820.1/1329868-1329814   DE Rhinopithecus bieti isolate Rb0 unplaced genomic scaffold, ASM169854v1, whole genome shotgun sequence
#=GS NW_010827790.1/6725-6779         DE Rhinopithecus roxellana isolate Xiao Hai unplaced genomic scaffold, Rrox_v1 ENSRROG044664, whole genome shotgun sequence
#=GS NW_019317027.1/7511208-7511262   DE Piliocolobus tephrosceles isolate RC106 unplaced genomic scaffold, ASM277652v1 PDMG01000705.1, whole genome shotgun sequence
#=GS NC_036920.1/43260035-43259981    DE Pongo abelii isolate Susie chromosome 17, Susie_PABv2, whole genome shotgun sequence
#=GS NW_019937247.1/32653973-32654027 DE Pongo abelii isolate Susie chromosome 17 genomic scaffold, Susie_PABv2 Scaffold_32_44m, whole genome shotgun sequence
#=GS NW_003501553.1/2495742-2495796   DE Nomascus leucogenys isolate Asia; international studbook 0098 unplaced genomic scaffold, Nleu_3.0 NLEUN_GL397444, whole genome shotgun sequence
#=GS NW_018508337.1/445075-445129     DE Aotus nancymaae isolate 86115 unplaced genomic scaffold, Anan_2.0 Scaffold57, whole genome shotgun sequence
#=GS NW_003943648.1/3640104-3640158   DE Saimiri boliviensis boliviensis isolate 3227 unplaced genomic scaffold, SaiBol1.0 scaffold00045, whole genome shotgun sequence
#=GS NW_005360086.1/1093193-1093246   DE Myotis brandtii unplaced genomic scaffold, ASM41265v1 scaffold265, whole genome shotgun sequence
#=GS NC_033675.1/25273000-25272946    DE Microcebus murinus isolate mixed chromosome 16, Mmur_3.0, whole genome shotgun sequence
#=GS NW_017963770.1/25273000-25272946 DE Microcebus murinus isolate mixed chromosome 16 genomic scaffold, Mmur_3.0 Chromosome16, whole genome shotgun sequence
#=GS NW_016107438.1/3155259-3155313   DE Cebus capucinus imitator isolate Cc_AM_T3 unplaced genomic scaffold, Cebus_imitator-1.0 Scaffold123, whole genome shotgun sequence
#=GS NC_013900.1/107556158-107556104  DE Callithrix jacchus chromosome 5, Callithrix jacchus-3.2, whole genome shotgun sequence
#=GS NW_003183523.1/187181-187127     DE Callithrix jacchus chromosome 5 genomic scaffold, Callithrix jacchus-3.2, whole genome shotgun sequence
#=GS NC_023657.1/43359328-43359274    DE Chlorocebus sabaeus isolate 1994-021 chromosome 16, Chlorocebus_sabeus 1.1, whole genome shotgun sequence
#=GS NW_006735264.1/22703311-22703257 DE Chlorocebus sabaeus isolate 1994-021 chromosome 16 genomic scaffold, Chlorocebus_sabeus 1.1, whole genome shotgun sequence
#=GS NW_005883079.1/395353-395406     DE Vicugna pacos isolate Carlotta (AHFN-0088) unplaced genomic scaffold, Vicugna_pacos-2.0.1 Scaffold377, whole genome shotgun sequence
#=GS NW_012135969.1/7391666-7391720   DE Propithecus coquereli isolate 6110/MARCELLA unplaced genomic scaffold, Pcoq_1.0 Scaffold119, whole genome shotgun sequence
#=GS NW_017739081.1/2386278-2386331   DE Rhinolophus sinicus isolate Zhonghua_01 unplaced genomic scaffold, ASM188883v1, whole genome shotgun sequence
#=GS NW_005872371.1/68741-68794       DE Myotis lucifugus unplaced genomic scaffold, Myoluc2.0 scaffold_1323, whole genome shotgun sequence
#=GS NW_014014319.1/9954288-9954234   DE Pan paniscus isolate Ulindi chromosome 17 genomic scaffold, panpan1.1 scf1120388623373, whole genome shotgun sequence
#=GS NC_027885.1/48937046-48937100    DE Pan paniscus isolate Ulindi chromosome 17, panpan1.1, whole genome shotgun sequence
#=GS NW_012006043.1/786592-786538     DE Cercocebus atys isolate FAK unplaced genomic scaffold, Caty_1.0 Scaffold59, whole genome shotgun sequence
#=GS NW_018759295.1/157983-158037     DE Papio anubis isolate 1X1155 chromosome 16 genomic scaffold, Panu_3.0, whole genome shotgun sequence
#=GS NW_012014910.1/8123035-8123089   DE Macaca nemestrina isolate M95218 unplaced genomic scaffold, Mnem_1.0 Scaffold49, whole genome shotgun sequence
#=GS NC_018167.2/31615395-31615449    DE Papio anubis isolate 1X1155 chromosome 16, Panu_3.0, whole genome shotgun sequence
#=GS NC_037684.1/23751525-23751471    DE Theropithecus gelada isolate Dixy chromosome 16, Tgel_1.0, whole genome shotgun sequence
#=GS NW_020251520.1/23751525-23751471 DE Theropithecus gelada isolate Dixy chromosome 16 genomic scaffold, Tgel_1.0, whole genome shotgun sequence
#=GS NW_017871107.1/657879-657933     DE Castor canadensis isolate Ward unplaced genomic scaffold, C.can genome v1.0 scaffold_1780, whole genome shotgun sequence
#=GS NC_009154.3/25813844-25813897    DE Equus caballus isolate Twilight breed thoroughbred chromosome 11, EquCab3.0, whole genome shotgun sequence
#=GS NW_007673577.1/136105-136052     DE Equus przewalskii isolate Burgud unplaced genomic scaffold, Burgud scaffold564, whole genome shotgun sequence
#=GS NW_019641722.1/25813844-25813897 DE Equus caballus isolate Twilight breed thoroughbred chromosome 11 genomic scaffold, EquCab3.0, whole genome shotgun sequence
#=GS NW_014638702.1/6425186-6425133   DE Equus asinus isolate Maral har breed Guanzhong donkey unplaced genomic scaffold, ASM130575v1 scaffold9, whole genome shotgun sequence
#=GS NW_006210352.1/250857-250804     DE Camelus ferus isolate Naran unplaced genomic scaffold, CB1 scaffold176, whole genome shotgun sequence
#=GS NW_011510164.1/315290-315237     DE Camelus bactrianus breed Alxa unplaced genomic scaffold, Ca_bactrianus_MBC_1.0 scaffold751, whole genome shotgun sequence
#=GS NW_011592891.1/221110-221057     DE Camelus dromedarius breed Arabia unplaced genomic scaffold, PRJNA234474_Ca_dromedarius_V1.0 scaffold1989, whole genome shotgun sequence
#=GS NW_006298628.1/1756976-1756923   DE Myotis davidii unplaced genomic scaffold, ASM32734v1 scaffold327, whole genome shotgun sequence
#=GS NW_015494661.1/1055757-1055810   DE Rousettus aegyptiacus isolate 1219 unplaced genomic scaffold, Raegyp2.0, whole genome shotgun sequence
#=GS NW_006443570.1/5243056-5243109   DE Pteropus alecto unplaced genomic scaffold, ASM32557v1 scaffold98, whole genome shotgun sequence
#=GS NW_012106363.1/3810412-3810358   DE Mandrillus leucophaeus isolate KB7577 unplaced genomic scaffold, Mleu.le_1.0 Scaffold59, whole genome shotgun sequence
#=GS NW_004936490.1/11643259-11643204 DE Ictidomys tridecemlineatus isolate #75 unplaced genomic scaffold, SpeTri2.0 scaffold00022, whole genome shotgun sequence
#=GS NW_015351252.1/11838915-11838859 DE Marmota marmota marmota unplaced genomic scaffold, marMar2.1, whole genome shotgun sequence
#=GS NW_004458100.1/548546-548491     DE Dasypus novemcinctus isolate 3-136 unplaced genomic scaffold, Dasnov3.0 Scaffold360, whole genome shotgun sequence
#=GS NW_007370743.1/2038215-2038161   DE Eptesicus fuscus isolate BU_THK_EF1 unplaced genomic scaffold, EptFus1.0 scaffold00093, whole genome shotgun sequence
#=GS NW_017731390.1/1348265-1348212   DE Hipposideros armiger isolate ML-2016 unplaced genomic scaffold, ASM189008v1, whole genome shotgun sequence
#=GS NW_011888885.1/5514835-5514781   DE Pteropus vampyrus isolate Shadow unplaced genomic scaffold, Pvam_2.0 Scaffold104, whole genome shotgun sequence
#=GS NW_004558727.1/23889139-23889083 DE Echinops telfairi isolate 266 unplaced genomic scaffold, EchTel2.0 scaffold00027, whole genome shotgun sequence

NC_000017.11/49976559-49976613           UUCA.GG.GGA.A.aU.GGGAACCu.cUUUUCCAUUUGGGAGCUGGCCC.AgUUUCCCUGAG
#=GR NC_000017.11/49976559-49976613   PP ****.**.***.*.**.********.***********************.************
NC_036896.1/43218793-43218847            UUCA.GG.GGA.A.aU.GGGAACCu.cUUUUCCAUUUGGGAGCUGGCCC.AgUUUCCCUGAG
#=GR NC_036896.1/43218793-43218847    PP ****.**.***.*.**.********.***********************.************
NT_010783.16/23040579-23040633           UUCA.GG.GGA.A.aU.GGGAACCu.cUUUUCCAUUUGGGAGCUGGCCC.AgUUUCCCUGAG
#=GR NT_010783.16/23040579-23040633   PP ****.**.***.*.**.********.***********************.************
NG_030592.1/12362-12416                  UUCA.GG.GGA.A.aU.GGGAACCu.cUUUUCCAUUUGGGAGCUGGCCC.AgUUUCCCUGAG
#=GR NG_030592.1/12362-12416          PP ****.**.***.*.**.********.***********************.************
NW_019932861.1/10125594-10125540         UUCA.GG.GGA.A.aU.GGGAACCu.cUUUUCCAUUUGGGAGCUGGCCC.AgUUUCCCUGAG
#=GR NW_019932861.1/10125594-10125540 PP ****.**.***.*.**.********.***********************.************
NC_018429.2/33491538-33491484            UUCA.GG.GGA.A.aU.GGGAGCCu.cUUUUCCAUUUGGGAGCUGGCCC.AgUUUCCCUGAG
#=GR NC_018429.2/33491538-33491484    PP ****.**.***.*.**.********.***********************.************
NW_017493686.1/33491538-33491484         UUCA.GG.GGA.A.aU.GGGAGCCu.cUUUUCCAUUUGGGAGCUGGCCC.AgUUUCCCUGAG
#=GR NW_017493686.1/33491538-33491484 PP ****.**.***.*.**.********.***********************.************
NW_012118488.1/4032322-4032376           UUCA.GG.GGA.A.aU.GGGAAUCu.cUUUCCCAUUUGGGAGCUGGUCC.AgUUUCCCUGAG
#=GR NW_012118488.1/4032322-4032376   PP ****.**.***.*.**.99999**9.***********************.************
NW_016815820.1/1329868-1329814           UUCA.GG.GGA.A.aU.GGAAAUCu.cUUUUCCAUUUGGGAGCUGGUCC.AgUUUCCCUGAG
#=GR NW_016815820.1/1329868-1329814   PP ****.**.***.*.**.********.***********************.************
NW_010827790.1/6725-6779                 UUCA.GG.GGA.A.aU.GGAAAUCu.cUUUUCCAUUUGGGAGCUGGUCC.AgUUUCCCUGAG
#=GR NW_010827790.1/6725-6779         PP ****.**.***.*.**.********.***********************.************
NW_019317027.1/7511208-7511262           UUCA.GG.GGA.A.aU.GGAAAUCu.cUUUUCCAUUUGGGAGCUGGUCC.AgUUUCCCUGAG
#=GR NW_019317027.1/7511208-7511262   PP ****.**.***.*.**.********.***********************.************
NC_036920.1/43260035-43259981            UUCA.GG.GGA.A.aU.GGGAACCu.cUUUUCCAUUUGGGAGCUGGUCC.AgUUUCCCUGAG
#=GR NC_036920.1/43260035-43259981    PP ****.**.***.*.**.********.***********************.************
NW_019937247.1/32653973-32654027         UUCA.GG.GGA.A.aU.GGGAACCu.cUUUUCCAUUUGGGAGCUGGUCC.AgUUUCCCUGAG
#=GR NW_019937247.1/32653973-32654027 PP ****.**.***.*.**.********.***********************.************
NW_003501553.1/2495742-2495796           UUCA.GG.GGA.A.aU.GGGAACCu.cUUUUCCAUUUGGGAGCUGGUCC.AgUUUCCCUGAG
#=GR NW_003501553.1/2495742-2495796   PP ****.**.***.*.**.********.***********************.************
NW_018508337.1/445075-445129             UUCA.GG.GGA.A.aU.GGGAAUCu.cUUUUCCAUUUGGGAGCUGGUCC.AgUUUCCCUGGG
#=GR NW_018508337.1/445075-445129     PP ****.**.***.*.**.99999**9.***********************.************
NW_003943648.1/3640104-3640158           UUCA.GG.GGA.A.aU.GGGAAUCu.cUCUUCCAUUUGGGAGCUGGUCC.AgUUUCCCUGAG
#=GR NW_003943648.1/3640104-3640158   PP ****.**.***.*.**.99999**9.***********************.************
NW_005360086.1/1093193-1093246           UCCA.GG.GGG.A.aG.GAGAGUC..uUUUCCUACUUGGGAGCUGGUUC.CgUUUCCCUGAG
#=GR NW_005360086.1/1093193-1093246   PP ****.**.***.*.**.*******..999********************.************
NC_033675.1/25273000-25272946            UUCA.GGgGAA.A.cC.GGGAUCU..cUCUUCCACUUGGGAGCUGGUCC.GcUUUCCCUGGG
#=GR NC_033675.1/25273000-25272946    PP ****.862666.8.99.****655..9**********************.************
NW_017963770.1/25273000-25272946         UUCA.GGgGAA.A.cC.GGGAUCU..cUCUUCCACUUGGGAGCUGGUCC.GcUUUCCCUGGG
#=GR NW_017963770.1/25273000-25272946 PP ****.862666.8.99.****655..9**********************.************
NW_016107438.1/3155259-3155313           UUCA.GG.GGA.A.aU.GGGAAUUu.cUUUUCCAUUUGGGAGCUGGUCC.AgUUUCCCUGAG
#=GR NW_016107438.1/3155259-3155313   PP ****.*9.999.9.9*.77777666.8**********************.99**********
NC_013900.1/107556158-107556104          UUCA.GG.GGA.A.aUgGGAAUCU..cUUUUCCAUUUGGGAGCUAGUCC.AgUUUCCCUGAG
#=GR NC_013900.1/107556158-107556104  PP ****.98.777.6.6968888888..***********************.77**********
NW_003183523.1/187181-187127             UUCA.GG.GGA.A.aUgGGAAUCU..cUUUUCCAUUUGGGAGCUAGUCC.AgUUUCCCUGAG
#=GR NW_003183523.1/187181-187127     PP ****.98.777.6.6968888888..***********************.77**********
NC_023657.1/43359328-43359274            UUCA.GG.GGA.A.aU.GGGAAUCu.cUUUUCCAUUCGGGAGCUGGUCC.AgUUUCCCUGAG
#=GR NC_023657.1/43359328-43359274    PP ****.**.***.*.**.99999**9.***********************.************
NW_006735264.1/22703311-22703257         UUCA.GG.GGA.A.aU.GGGAAUCu.cUUUUCCAUUCGGGAGCUGGUCC.AgUUUCCCUGAG
#=GR NW_006735264.1/22703311-22703257 PP ****.**.***.*.**.99999**9.***********************.************
NW_005883079.1/395353-395406             UCCA.GG.GGA.A.aU.GGGAAUC..cUUUCCCACUUGGGAGCUGGUCC.AgUUUCCCAGGG
#=GR NW_005883079.1/395353-395406     PP ****.*9.999.9.9*.8888888..8**********************.99**********
NW_012135969.1/7391666-7391720           UUCA.GG.GGA.A.aC.GGGGAUCu.cUCUUCCACUUGGGAGCUGGUCC.GcUUUCCCUGGG
#=GR NW_012135969.1/7391666-7391720   PP ****.**.999.9.99.66666777.9**********************.99**********
NW_017739081.1/2386278-2386331           UCCA.GG.GGG.A.aU.GGGAGUC..cUUUUCCACUUGGGAGCUGGUCC.AgUUGCCCUGAG
#=GR NW_017739081.1/2386278-2386331   PP ****.**.***.*.9*.*******..***********************.************
NW_005872371.1/68741-68794               UCCA.GG.GGG.A.aG.GAGAGUC..uUUUCCUCCUUGGGAGCUGGUUC.CcUUUCCCUGAG
#=GR NW_005872371.1/68741-68794       PP ****.**.***.*.9*.*******..999999999**************.************
NW_014014319.1/9954288-9954234           UUCA.GG.GGA.A.aU.GGGAACCu.cUUUUCCAUUUCGGAGCUGGCCC.AgUUUCCCUGAG
#=GR NW_014014319.1/9954288-9954234   PP ****.**.***.*.**.********.***********************.************
NC_027885.1/48937046-48937100            UUCA.GG.GGA.A.aU.GGGAACCu.cUUUUCCAUUUCGGAGCUGGCCC.AgUUUCCCUGAG
#=GR NC_027885.1/48937046-48937100    PP ****.**.***.*.**.********.***********************.************
NW_012006043.1/786592-786538             UUCA.GGaGAA.A..UgGGAA-UCu.cUUUUCCAUUUGGGAGCUGGUCC.AgUUUCCCUGAG
#=GR NW_012006043.1/786592-786538     PP ****.**6666.6..845555.777.9**********************.66**********
NW_018759295.1/157983-158037             UUCA.GGaGAA.A..UgGGAA-UCu.cUUUUCCAUUUGGGAGCUGGUCC.AgUUUCCCUGAG
#=GR NW_018759295.1/157983-158037     PP ****.**6666.6..845555.777.9**********************.66**********
NW_012014910.1/8123035-8123089           UUCA.GGaGAA.A..UgGGAA-UCu.cUUUUCCAUUUGGGAGCUGGUCC.AgUUUCCCUGAG
#=GR NW_012014910.1/8123035-8123089   PP ****.**6666.6..845555.777.9**********************.66**********
NC_018167.2/31615395-31615449            UUCA.GGaGAA.A..UgGGAA-UCu.cUUUUCCAUUUGGGAGCUGGUCC.AgUUUCCCUGAG
#=GR NC_018167.2/31615395-31615449    PP ****.**6666.6..845555.777.9**********************.66**********
NC_037684.1/23751525-23751471            UUCA.GGaGAA.A..UgGGAA-UCu.cUUUUCCAUUUGGGAGCUGGUCC.AgUUUCCCUGAG
#=GR NC_037684.1/23751525-23751471    PP ****.**6666.6..845555.777.9**********************.66**********
NW_020251520.1/23751525-23751471         UUCA.GGaGAA.A..UgGGAA-UCu.cUUUUCCAUUUGGGAGCUGGUCC.AgUUUCCCUGAG
#=GR NW_020251520.1/23751525-23751471 PP ****.**6666.6..845555.777.9**********************.66**********
NW_017871107.1/657879-657933             UCCAaGG.GAA.A..CaGGAAUCU..cUUUUCUACUUGGGAGCUGGUCCaG.UUUCCCUGGG
#=GR NW_017871107.1/657879-657933     PP *******.***.*..99****655..9**********************99.**********
NC_009154.3/25813844-25813897            UCCG.GG.GGAgA..C.GGGAAUC..cUUUUCCACUUGGGAGCUGGCCCaG.UUUCCCUGGG
#=GR NC_009154.3/25813844-25813897    PP ****.87.66638..8.6666666..6**********************77.**********
NW_007673577.1/136105-136052             UCCG.GG.GGAgA..C.GGGAAUC..cUUUUCCACUUGGGAGCUGGCCCaG.UUUCCCUGGG
#=GR NW_007673577.1/136105-136052     PP ****.87.66638..8.6666666..6**********************77.**********
NW_019641722.1/25813844-25813897         UCCG.GG.GGAgA..C.GGGAAUC..cUUUUCCACUUGGGAGCUGGCCCaG.UUUCCCUGGG
#=GR NW_019641722.1/25813844-25813897 PP ****.87.66638..8.6666666..6**********************77.**********
NW_014638702.1/6425186-6425133           UCCG.GG.GGAgA..C.GGGAAUC..cUUUUCCACUUGGGAGCUGGCCCaG.UUUCCCUGGG
#=GR NW_014638702.1/6425186-6425133   PP ****.87.66638..8.6666666..6**********************77.**********
NW_006210352.1/250857-250804             UCCA.GG.GGA.AaaG.GGAAUCC...UUUCCCACUUGGGAGCUGGUCC.AgUUUCCCAGGG
#=GR NW_006210352.1/250857-250804     PP ****.98.666.5444.6666666...**********************.77**********
NW_011510164.1/315290-315237             UCCA.GG.GGA.AaaG.GGAAUCC...UUUCCCACUUGGGAGCUGGUCC.AgUUUCCCAGGG
#=GR NW_011510164.1/315290-315237     PP ****.98.666.5444.6666666...**********************.77**********
NW_011592891.1/221110-221057             UCCA.GG.GGA.AaaG.GGAAUCC...UUUCCCACUUGGGAGCUGGUCC.AgUUUCCCAGGG
#=GR NW_011592891.1/221110-221057     PP ****.98.666.5444.6666666...**********************.77**********
NW_006298628.1/1756976-1756923           UCCA.GG.GGA.A.aG.GAGAGUC..uUUUCCUCCUUGGGAGCUGGUCC.CgUUUCCCUGAG
#=GR NW_006298628.1/1756976-1756923   PP ****.**.***.*.**.*******..999999999**************.************
NW_015494661.1/1055757-1055810           UCCA.GGgGGA.A..UgAGAA-UU..cUUUUCCACUUGGGAGCUAGUCUaG.UUCCCCUGAG
#=GR NW_015494661.1/1055757-1055810   PP ****.763777.7..879999.66..6**********************56.**********
NW_006443570.1/5243056-5243109           UCCG.GG.GGG.A.aU.GAGAAUC..cUUUUCCACUUGGGAGCUGAUCC.AgUUUCCCUGAG
#=GR NW_006443570.1/5243056-5243109   PP ****.**.***.*.9*.*9999**..***********************.************
NW_012106363.1/3810412-3810358           UUCA.GGaGAA.A..UgGGAA-UCu.cUUUUCCAUUUGGGAGCUGGUCC.AgUUUCCCUGAU
#=GR NW_012106363.1/3810412-3810358   PP ****.**6666.6..845555.777.9**********************.66**********
NW_004936490.1/11643259-11643204         UUCCaGGgGAA.A..CaGGAAUCU..cUUUUCCACUUGGGAUCUGGUCCaG.UUUCCCGGGG
#=GR NW_004936490.1/11643259-11643204 PP *****863777.9..99****655..9**********************99.**********
NW_015351252.1/11838915-11838859         UUCCaGGgGAA.A..CaGGAAUCUc.uUUUCCCACUUGGGAUCUGGUCCaG.UUUCCCGGGG
#=GR NW_015351252.1/11838915-11838859 PP *****863777.9..99****6559.999********************99.**********
NW_004458100.1/548546-548491             UCCU.GG.GGA.A.aU.GGGAAUCcggUUUUCCGCUUGGGAACUGGUCC.AgUUUCCCUGGG
#=GR NW_004458100.1/548546-548491     PP ****.*9.999.9.99.77777777************************.99**********
NW_007370743.1/2038215-2038161           UCCA.GGgGGG.A.aG.GGGAGCC..cUUUCCUACUGGGGAGCUGGUUC.AgUUUCCCUGAG
#=GR NW_007370743.1/2038215-2038161   PP ****.743777.9.66.9999999..9*********9************.77**********
NW_017731390.1/1348265-1348212           UCCA.GG.GGG.A.aU.GCAAGUC..cUUUUCCACCUGGGAGCUGGUCC.AgUUGCCCUGAG
#=GR NW_017731390.1/1348265-1348212   PP ****.**.***.*.**.*******..***********************.************
NW_011888885.1/5514835-5514781           UCCG.GGgGGG.A.aU.GAGAAUC..cUUUUUCACUUGGGAGCUGAUCC.AgUUUCCCUGAG
#=GR NW_011888885.1/5514835-5514781   PP ****.753888.*.**.*9999**..***********************.************
NW_004558727.1/23889139-23889083         UUCCuGG.GGA.A.aCaGGAAUUC..cUUUUUCACUUGGGAGCUGGUCCaGgUUUCCUGGGC
#=GR NW_004558727.1/23889139-23889083 PP ****777.888.8.8*********..************************88**********
#=GC SS_cons                             :<<<.<<.<<<.<..<.<<<--<<...-<<<<<____>>>>>-->>>>>.>.>>>>>>>>>:
#=GC RF                                  UcCa.GG.GgA.A..g.GgGAucc...UuuccCAcUUGggagCUggCcC.c.UUuCCCuGaG
//
