# Supplementary material for: Identification of 11 candidate structured noncoding RNA motifs in humans by comparative genomics
Source: BMC Genomics. 2021 Mar 9;22:164. doi: 10.1186/s12864-021-07474-9 (PMC7941889; doi:10.1186/s12864-021-07474-9)
Supplement: Supplementary file 12 — Additional file 12. Motif MYH7_3778 Stockholm file. [file 12864_2021_7474_MOESM12_ESM.txt]

# STOCKHOLM 1.0
#=GF AU Infernal 1.1

#=GS NW_019873550.1/28988145-28988094 DE Physeter catodon isolate SW-GA unplaced genomic scaffold, ASM283717v1 scaffold43, whole genome shotgun sequence
#=GS NW_004438590.1/3742933-3742984   DE Orcinus orca isolate Morgan unplaced genomic scaffold, Oorc_1.1 Scaffold176, whole genome shotgun sequence
#=GS NW_004438590.1/3773024-3773075   DE Orcinus orca isolate Morgan unplaced genomic scaffold, Oorc_1.1 Scaffold176, whole genome shotgun sequence
#=GS NW_020173974.1/135005-134954     DE Neophocaena asiaeorientalis asiaeorientalis breed wild unplaced genomic scaffold, Neophocaena_asiaeorientalis_V1 scaffold1186, whole genome shotgun sequence
#=GS NW_019161577.1/2689-2638         DE Delphinapterus leucas isolate GAN/ISIS: 26980492/103006 unplaced genomic scaffold, ASM228892v2 scaffoldscaf723, whole genome shotgun sequence
#=GS NW_017844172.1/60780-60831       DE Tursiops truncatus isolate MMES2002162SC unplaced genomic scaffold, NIST Tur_tru v1, whole genome shotgun sequence
#=GS NW_019873550.1/28931616-28931565 DE Physeter catodon isolate SW-GA unplaced genomic scaffold, ASM283717v1 scaffold43, whole genome shotgun sequence
#=GS NW_019873550.1/28982525-28982474 DE Physeter catodon isolate SW-GA unplaced genomic scaffold, ASM283717v1 scaffold43, whole genome shotgun sequence
#=GS NG_007884.1/20350-20397          DE Homo sapiens myosin heavy chain 7 (MYH7), RefSeqGene (LRG_384) on chromosome 14
#=GS NW_017493703.1/21954377-21954424 DE Gorilla gorilla gorilla chromosome 14 genomic scaffold, gorGor4, whole genome shotgun sequence
#=GS NC_018438.2/21954377-21954424    DE Gorilla gorilla gorilla chromosome 14, gorGor4, whole genome shotgun sequence
#=GS NC_000014.9/23420312-23420265    DE Homo sapiens chromosome 14, GRCh38.p12 Primary Assembly
#=GS NT_026437.13/5196789-5196742     DE Homo sapiens chromosome 14 genomic scaffold, GRCh38.p12 Primary Assembly HSCHR14_CTG1
#=GS NW_005871345.1/163743-163794     DE Myotis lucifugus unplaced genomic scaffold, Myoluc2.0 scaffold_297, whole genome shotgun sequence
#=GS NW_006726798.1/11738943-11738892 DE Balaenoptera acutorostrata scammoni unplaced genomic scaffold, BalAcu1.0 scaffold24, whole genome shotgun sequence
#=GS NW_005370741.1/169936-169987     DE Myotis brandtii unplaced genomic scaffold, ASM41265v1 scaffold70, whole genome shotgun sequence
#=GS NW_006774793.1/1609870-1609819   DE Lipotes vexillifer unplaced genomic scaffold, Lipotes_vexillifer_v1 scaffold1093, whole genome shotgun sequence
#=GS NW_006774793.1/1579062-1579011   DE Lipotes vexillifer unplaced genomic scaffold, Lipotes_vexillifer_v1 scaffold1093, whole genome shotgun sequence
#=GS NW_017844172.1/51947-51998       DE Tursiops truncatus isolate MMES2002162SC unplaced genomic scaffold, NIST Tur_tru v1, whole genome shotgun sequence
#=GS NW_007370840.1/879161-879212     DE Eptesicus fuscus isolate BU_THK_EF1 unplaced genomic scaffold, EptFus1.0 scaffold00190, whole genome shotgun sequence
#=GS NC_019837.1/40897044-40897092    DE Nomascus leucogenys isolate Asia; international studbook 0098 chromosome 22a, Nleu_3.0, whole genome shotgun sequence
#=GS NW_004087910.1/40896044-40896092 DE Nomascus leucogenys isolate Asia; international studbook 0098 chromosome 22a genomic scaffold, Nleu_3.0, whole genome shotgun sequence
#=GS NW_005370741.1/201654-201705     DE Myotis brandtii unplaced genomic scaffold, ASM41265v1 scaffold70, whole genome shotgun sequence
#=GS NC_036917.1/4139600-4139552      DE Pongo abelii isolate Susie chromosome 14, Susie_PABv2, whole genome shotgun sequence
#=GS NW_019937237.1/84823818-84823866 DE Pongo abelii isolate Susie chromosome 14 genomic scaffold, Susie_PABv2 Scaffold_25_88m, whole genome shotgun sequence
#=GS NW_017731735.1/878689-878740     DE Hipposideros armiger isolate ML-2016 unplaced genomic scaffold, ASM189008v1, whole genome shotgun sequence
#=GS NW_017731735.1/906733-906784     DE Hipposideros armiger isolate ML-2016 unplaced genomic scaffold, ASM189008v1, whole genome shotgun sequence
#=GS NW_006436757.1/703771-703822     DE Pteropus alecto unplaced genomic scaffold, ASM32557v1 scaffold335, whole genome shotgun sequence
#=GS NW_006300366.1/1068853-1068802   DE Myotis davidii unplaced genomic scaffold, ASM32734v1 scaffold1949, whole genome shotgun sequence
#=GS NW_018328240.1/541135-541084     DE Odocoileus virginianus texanus isolate animal Pink-7 unplaced genomic scaffold, Ovir.te_1.0 scaffold1118, whole genome shotgun sequence
#=GS NW_020173974.1/164722-164671     DE Neophocaena asiaeorientalis asiaeorientalis breed wild unplaced genomic scaffold, Neophocaena_asiaeorientalis_V1 scaffold1186, whole genome shotgun sequence
#=GS NW_020251511.1/24672652-24672606 DE Theropithecus gelada isolate Dixy chromosome 7b genomic scaffold, Tgel_1.0, whole genome shotgun sequence
#=GS NC_022278.1/87110643-87110597    DE Macaca fascicularis chromosome 7, Macaca_fascicularis_5.0, whole genome shotgun sequence
#=GS NW_012104032.1/1308787-1308741   DE Mandrillus leucophaeus isolate KB7577 unplaced genomic scaffold, Mleu.le_1.0 Scaffold380, whole genome shotgun sequence
#=GS NW_012002324.1/672420-672466     DE Cercocebus atys isolate FAK unplaced genomic scaffold, Caty_1.0 Scaffold253, whole genome shotgun sequence
#=GS NW_010822021.1/979262-979216     DE Rhinopithecus roxellana isolate Xiao Hai unplaced genomic scaffold, Rrox_v1 ENSRROG038484, whole genome shotgun sequence
#=GS NW_014805033.1/1309019-1308973   DE Macaca mulatta isolate 17573 chromosome 7 genomic scaffold, Mmul_8.0.1, whole genome shotgun sequence
#=GS NW_012012267.1/385551-385597     DE Macaca nemestrina isolate M95218 unplaced genomic scaffold, Mnem_1.0 Scaffold252, whole genome shotgun sequence
#=GS NC_037675.1/24672652-24672606    DE Theropithecus gelada isolate Dixy chromosome 7b, Tgel_1.0, whole genome shotgun sequence
#=GS NW_005092973.1/22604598-22604552 DE Macaca fascicularis chromosome 7 genomic scaffold, Macaca_fascicularis_5.0, whole genome shotgun sequence
#=GS NC_027899.1/84742973-84742927    DE Macaca mulatta isolate 17573 chromosome 7, Mmul_8.0.1, whole genome shotgun sequence
#=GS NW_016828033.1/1121784-1121738   DE Rhinopithecus bieti isolate Rb0 unplaced genomic scaffold, ASM169854v1, whole genome shotgun sequence
#=GS NW_006726798.1/11768302-11768251 DE Balaenoptera acutorostrata scammoni unplaced genomic scaffold, BalAcu1.0 scaffold24, whole genome shotgun sequence
#=GS NW_005871345.1/193143-193194     DE Myotis lucifugus unplaced genomic scaffold, Myoluc2.0 scaffold_297, whole genome shotgun sequence
#=GS NC_036893.1/4327136-4327089      DE Pan troglodytes isolate Yerkes chimp pedigree #C0471 (Clint) chromosome 14, Clint_PTRv2, whole genome shotgun sequence
#=GS NC_027882.1/22333429-22333382    DE Pan paniscus isolate Ulindi chromosome 14, panpan1.1, whole genome shotgun sequence
#=GS NW_014014215.1/535382-535429     DE Pan paniscus isolate Ulindi chromosome 14 genomic scaffold, panpan1.1 scf1120388623106, whole genome shotgun sequence
#=GS NW_019932847.1/4327136-4327089   DE Pan troglodytes isolate Yerkes chimp pedigree #C0471 (Clint) chromosome 14 genomic scaffold, Clint_PTRv2 Scaffold_60_87m, whole genome shotgun sequence
#=GS NC_036917.1/4109836-4109790      DE Pongo abelii isolate Susie chromosome 14, Susie_PABv2, whole genome shotgun sequence
#=GS NW_019937237.1/84853582-84853628 DE Pongo abelii isolate Susie chromosome 14 genomic scaffold, Susie_PABv2 Scaffold_25_88m, whole genome shotgun sequence
#=GS NG_023444.1/22753-22799          DE Homo sapiens myosin heavy chain 6 (MYH6), RefSeqGene (LRG_389) on chromosome 14
#=GS NW_017493703.1/21984185-21984231 DE Gorilla gorilla gorilla chromosome 14 genomic scaffold, gorGor4, whole genome shotgun sequence
#=GS NC_018438.2/21984185-21984231    DE Gorilla gorilla gorilla chromosome 14, gorGor4, whole genome shotgun sequence
#=GS NC_000014.9/23390525-23390479    DE Homo sapiens chromosome 14, GRCh38.p12 Primary Assembly
#=GS NT_026437.13/5167002-5166956     DE Homo sapiens chromosome 14 genomic scaffold, GRCh38.p12 Primary Assembly HSCHR14_CTG1
#=GS NW_011888994.1/3694812-3694761   DE Pteropus vampyrus isolate Shadow unplaced genomic scaffold, Pvam_2.0 Scaffold213, whole genome shotgun sequence
#=GS NW_006300366.1/1040293-1040242   DE Myotis davidii unplaced genomic scaffold, ASM32734v1 scaffold1949, whole genome shotgun sequence
#=GS NW_018756305.1/419692-419646     DE Papio anubis isolate 1X1155 chromosome 7 genomic scaffold, Panu_3.0, whole genome shotgun sequence
#=GS NC_018158.2/80392989-80392943    DE Papio anubis isolate 1X1155 chromosome 7, Panu_3.0, whole genome shotgun sequence
#=GS NW_020251511.1/24702385-24702338 DE Theropithecus gelada isolate Dixy chromosome 7b genomic scaffold, Tgel_1.0, whole genome shotgun sequence
#=GS NW_006735279.1/22791157-22791110 DE Chlorocebus sabaeus isolate 1994-021 chromosome 29 genomic scaffold, Chlorocebus_sabeus 1.1 CAE29, whole genome shotgun sequence
#=GS NC_037675.1/24702385-24702338    DE Theropithecus gelada isolate Dixy chromosome 7b, Tgel_1.0, whole genome shotgun sequence
#=GS NW_012122709.1/4579892-4579939   DE Colobus angolensis palliatus isolate OR3802 unplaced genomic scaffold, Cang.pa_1.0 Scaffold88, whole genome shotgun sequence
#=GS NW_018328240.1/511979-511928     DE Odocoileus virginianus texanus isolate animal Pink-7 unplaced genomic scaffold, Ovir.te_1.0 scaffold1118, whole genome shotgun sequence
#=GS NC_022278.1/87140489-87140442    DE Macaca fascicularis chromosome 7, Macaca_fascicularis_5.0, whole genome shotgun sequence
#=GS NW_014805033.1/1338871-1338824   DE Macaca mulatta isolate 17573 chromosome 7 genomic scaffold, Mmul_8.0.1, whole genome shotgun sequence
#=GS NW_012012267.1/355555-355602     DE Macaca nemestrina isolate M95218 unplaced genomic scaffold, Mnem_1.0 Scaffold252, whole genome shotgun sequence
#=GS NW_005092973.1/22634444-22634397 DE Macaca fascicularis chromosome 7 genomic scaffold, Macaca_fascicularis_5.0, whole genome shotgun sequence
#=GS NC_027899.1/84772825-84772778    DE Macaca mulatta isolate 17573 chromosome 7, Mmul_8.0.1, whole genome shotgun sequence
#=GS NW_012148618.1/223337-223389     DE Propithecus coquereli isolate 6110/MARCELLA unplaced genomic scaffold, Pcoq_1.0 Scaffold3, whole genome shotgun sequence
#=GS NW_003944339.1/3635-3682         DE Saimiri boliviensis boliviensis isolate 3227 unplaced genomic scaffold, SaiBol1.0 scaffold00736, whole genome shotgun sequence
#=GS NW_006735279.1/22761797-22761751 DE Chlorocebus sabaeus isolate 1994-021 chromosome 29 genomic scaffold, Chlorocebus_sabeus 1.1 CAE29, whole genome shotgun sequence

NW_019873550.1/28988145-28988094         GCCAGGAGCCUUCUA....GAGCCCUGGGG.aGGGGGCUCUGAUGGAGGGGUC-AGGC
#=GR NW_019873550.1/28988145-28988094 PP ***************....***********.*9999****************9.****
NW_004438590.1/3742933-3742984           GCCAGGAGCCUUCUA....GAGCCCUGGGG.aGGGGGCUGUGAUGGAGGGGUC-AGGC
#=GR NW_004438590.1/3742933-3742984   PP ***************....***********.*9999****************9.****
NW_004438590.1/3773024-3773075           GCCAGGAGCCUUCUA....GAGCCCUGGGG.aGGGGGCUGUGAUGGAGGGGUC-AGGC
#=GR NW_004438590.1/3773024-3773075   PP ***************....***********.*9999****************9.****
NW_020173974.1/135005-134954             GCCAGGAGCCUUCUA....GAGCCCUGGGG.aGGGGGCUGUGAUGGAGGGGUC-AGGC
#=GR NW_020173974.1/135005-134954     PP ***************....***********.*9999****************9.****
NW_019161577.1/2689-2638                 GCCAGGAGCCUUCUA....GAGCCCUGGGG.aGGGGGCUGUGAUGGAGGGGUC-AGGC
#=GR NW_019161577.1/2689-2638         PP ***************....***********.*9999****************9.****
NW_017844172.1/60780-60831               GCCAGGAGCCUUCUA....GAGCCCUGGGG.aGGGGGCUGUGAUGGAGGGGUC-AGGC
#=GR NW_017844172.1/60780-60831       PP ***************....***********.*9999****************9.****
NW_019873550.1/28931616-28931565         GCCAGGAGUCUUCUA....GAGCCCUGGGG.aGGGGGCUCUGAUGGAGGGGUC-AGGC
#=GR NW_019873550.1/28931616-28931565 PP ***************....***********.*9999****************9.****
NW_019873550.1/28982525-28982474         GCCAGGAGUCUUCUA....GAGCCCUGGGG.aGGGGGCUCUGAUGGAGGGGUC-AGGC
#=GR NW_019873550.1/28982525-28982474 PP ***************....***********.*9999****************9.****
NG_007884.1/20350-20397                  GCCGAGAGCCUUUUA....-GAGCC-GGGG..-GGAUUCCAG-UGGAGGGGUCCAGGC
#=GR NG_007884.1/20350-20397          PP ***************.....*****.9999...*********.***************
NW_017493703.1/21954377-21954424         GCCGAGAGCCUUUUA....-GAGCC-GGGG..-GGAUUCCAG-UGGAGGGGUCCAGGC
#=GR NW_017493703.1/21954377-21954424 PP ***************.....*****.9999...*********.***************
NC_018438.2/21954377-21954424            GCCGAGAGCCUUUUA....-GAGCC-GGGG..-GGAUUCCAG-UGGAGGGGUCCAGGC
#=GR NC_018438.2/21954377-21954424    PP ***************.....*****.9999...*********.***************
NC_000014.9/23420312-23420265            GCCGAGAGCCUUUUA....-GAGCC-GGGG..-GGAUUCCAG-UGGAGGGGUCCAGGC
#=GR NC_000014.9/23420312-23420265    PP ***************.....*****.9999...*********.***************
NT_026437.13/5196789-5196742             GCCGAGAGCCUUUUA....-GAGCC-GGGG..-GGAUUCCAG-UGGAGGGGUCCAGGC
#=GR NT_026437.13/5196789-5196742     PP ***************.....*****.9999...*********.***************
NW_005871345.1/163743-163794             GCCAGGAGUCUUCUAgagcUGGGGGAGGGG..GCU-CCC---AUGGAGGGCUCCAGGC
#=GR NW_005871345.1/163743-163794     PP ******************************..***.***...****************
NW_006726798.1/11738943-11738892         GCCAGGAGCCUUCUA....GAGCCCUGGGG.aGGGGGCUCUGAUGGAGGGGUC-CGGC
#=GR NW_006726798.1/11738943-11738892 PP ***************....***********.*9999*****************.9***
NW_005370741.1/169936-169987             GCCAGGAGUUUUCUAgagcUGGGGGAGGGG..GCU-CCC---AUGGAGGGCUCCAGGC
#=GR NW_005370741.1/169936-169987     PP ******************************..***.***...****************
NW_006774793.1/1609870-1609819           GCCGGGAGCCUUCUA....GAGCCCUGGGG.aGGGGGCUGUGACGGAGGGGUC-AGGC
#=GR NW_006774793.1/1609870-1609819   PP ***************....***********.*9999****************9.****
NW_006774793.1/1579062-1579011           GCCAGGAGCCUUCUA....GAGCCCUGGGG.gGGGGGCUGUGACGGAGGGGUC-AGGC
#=GR NW_006774793.1/1579062-1579011   PP ***************....***********.99999****************9.****
NW_017844172.1/51947-51998               GCCAGGAGCCUUCUA....GAGCCCUGGGG.aGGGGGCUGUGAUAGAGGGGUC-AGGC
#=GR NW_017844172.1/51947-51998       PP ***************....***********.*9999****************9.****
NW_007370840.1/879161-879212             GCCAGGAGUCUUCUAgagcCGGGGGAGGGG..GCU-CCC---AUGGAGGGUUCCAGGC
#=GR NW_007370840.1/879161-879212     PP ***************999988888999999..999.999...9***************
NC_019837.1/40897044-40897092            GCCGAGAGCCUUUUA....-GAGCC-GGGG..GGAAUUCCAG-UGGAGGGGUCCAGGC
#=GR NC_019837.1/40897044-40897092    PP ***************.....*****.9999..899*******.***************
NW_004087910.1/40896044-40896092         GCCGAGAGCCUUUUA....-GAGCC-GGGG..GGAAUUCCAG-UGGAGGGGUCCAGGC
#=GR NW_004087910.1/40896044-40896092 PP ***************.....*****.9999..899*******.***************
NW_005370741.1/201654-201705             GCCAGGAAUCUUCUAgagcUGGGGGAGGAG..GCU-CCC---AUGGAGGGCUCCAGGC
#=GR NW_005370741.1/201654-201705     PP ******************************..***.***...****************
NC_036917.1/4139600-4139552              GCCGAGAGCCUUUUA....-GAACC-GGGG..GGGAUUCCAG-UGGAGGAGUCCAGGC
#=GR NC_036917.1/4139600-4139552      PP ***************.....*****.9999..9*********.***************
NW_019937237.1/84823818-84823866         GCCGAGAGCCUUUUA....-GAACC-GGGG..GGGAUUCCAG-UGGAGGAGUCCAGGC
#=GR NW_019937237.1/84823818-84823866 PP ***************.....*****.9999..9*********.***************
NW_017731735.1/878689-878740             GCCAGGAGUCUUCUA....-GAGCCAGGGGagGGGGCUCCCA-CGGAGGGUUCCAGGC
#=GR NW_017731735.1/878689-878740     PP ***************.....999**99999998899999998.***************
NW_017731735.1/906733-906784             GCCAGGAGUCUUCUA....-GAGCCAGGGGagGGGGCUCCCA-CGGAGGGUUCCAGGC
#=GR NW_017731735.1/906733-906784     PP ***************.....999**99999998899999998.***************
NW_006436757.1/703771-703822             GCCAGGAGUCUUCUA....GAGUCUAGGGA..GGGGGCUCUGAUGGAGGGUUCCAGGC
#=GR NW_006436757.1/703771-703822     PP ***************....99999999998..899999********************
NW_006300366.1/1068853-1068802           GCCAGGAGUCUUCUAgagcUGAGGGAGGGG..GCU-CCC---AUGGAGGGCUCCAGGC
#=GR NW_006300366.1/1068853-1068802   PP *******************99999999999..9**.***...****************
NW_018328240.1/541135-541084             GCCAGGAGCCUUCUA....GAGCCCUGGGA..GGGGGCUCCGAUGGAGGGGCCCAGGC
#=GR NW_018328240.1/541135-541084     PP ***************....*******9999..9999**********************
NW_020173974.1/164722-164671             GCCAGGAGCCUUCUA....GAGCCUUGGGG.aGGGGGCUCUGAUGGAGGGGUC-AGGU
#=GR NW_020173974.1/164722-164671     PP ***************....***********.*9999****************9.****
NW_020251511.1/24672652-24672606         CCUGGUAGCCUUUUA....-GAGCC-GGGG..-GGAUUCCAG-UGGAGGGGU-CCAGG
#=GR NW_020251511.1/24672652-24672606 PP ***************.....*****.9999...*********.*********.*****
NC_022278.1/87110643-87110597            CCUGGUAGCCUUUUA....-GAGCC-GGGG..-GGAUUCCAG-UGGAGGGGU-CCAGG
#=GR NC_022278.1/87110643-87110597    PP ***************.....*****.9999...*********.*********.*****
NW_012104032.1/1308787-1308741           CCUGGUAGCCUUUUA....-GAGCC-GGGG..-GGAUUCCAG-UGGAGGGGU-CCAGG
#=GR NW_012104032.1/1308787-1308741   PP ***************.....*****.9999...*********.*********.*****
NW_012002324.1/672420-672466             CCUGGUAGCCUUUUA....-GAGCC-GGGG..-GGAUUCCAG-UGGAGGGGU-CCAGG
#=GR NW_012002324.1/672420-672466     PP ***************.....*****.9999...*********.*********.*****
NW_010822021.1/979262-979216             CCUGGUAGCCUUUUA....-GAGCC-GGGG..-GGAUUCCAG-UGGAGGGGU-CCAGG
#=GR NW_010822021.1/979262-979216     PP ***************.....*****.9999...*********.*********.*****
NW_014805033.1/1309019-1308973           CCUGGUAGCCUUUUA....-GAGCC-GGGG..-GGAUUCCAG-UGGAGGGGU-CCAGG
#=GR NW_014805033.1/1309019-1308973   PP ***************.....*****.9999...*********.*********.*****
NW_012012267.1/385551-385597             CCUGGUAGCCUUUUA....-GAGCC-GGGG..-GGAUUCCAG-UGGAGGGGU-CCAGG
#=GR NW_012012267.1/385551-385597     PP ***************.....*****.9999...*********.*********.*****
NC_037675.1/24672652-24672606            CCUGGUAGCCUUUUA....-GAGCC-GGGG..-GGAUUCCAG-UGGAGGGGU-CCAGG
#=GR NC_037675.1/24672652-24672606    PP ***************.....*****.9999...*********.*********.*****
NW_005092973.1/22604598-22604552         CCUGGUAGCCUUUUA....-GAGCC-GGGG..-GGAUUCCAG-UGGAGGGGU-CCAGG
#=GR NW_005092973.1/22604598-22604552 PP ***************.....*****.9999...*********.*********.*****
NC_027899.1/84742973-84742927            CCUGGUAGCCUUUUA....-GAGCC-GGGG..-GGAUUCCAG-UGGAGGGGU-CCAGG
#=GR NC_027899.1/84742973-84742927    PP ***************.....*****.9999...*********.*********.*****
NW_016828033.1/1121784-1121738           CCUGGUAGCCUUUUA....-GAGCC-GGGG..-GGAUUCCAG-UGGAGGGGU-CCAGG
#=GR NW_016828033.1/1121784-1121738   PP ***************.....*****.9999...*********.*********.*****
NW_006726798.1/11768302-11768251         GCCAGGAACCUUCUA....GAGCCCUGGGG.aGGGGGCUCUGAUGAAGGGGUC-CGGC
#=GR NW_006726798.1/11768302-11768251 PP ***************....***********.*9999*****************.9***
NW_005871345.1/193143-193194             GUCAAGAGUCUUCUAgagcUGGGGGAGGGG..GCU-CCC---AUGGAGGGCUCCAGGC
#=GR NW_005871345.1/193143-193194     PP ******************************..***.***...****************
NC_036893.1/4327136-4327089              GCCGAGAGCCUUUUA....-GAGCC-GGGG..-GGAUUCCAG-UGGAGGGGUCCAGCC
#=GR NC_036893.1/4327136-4327089      PP ***************.....*****.9999...*********.***************
NC_027882.1/22333429-22333382            GCCGAGAGCCUUUUA....-GAGCC-GGGG..-GGAUUCCAG-UGGAGGGGUCCAGCC
#=GR NC_027882.1/22333429-22333382    PP ***************.....*****.9999...*********.***************
NW_014014215.1/535382-535429             GCCGAGAGCCUUUUA....-GAGCC-GGGG..-GGAUUCCAG-UGGAGGGGUCCAGCC
#=GR NW_014014215.1/535382-535429     PP ***************.....*****.9999...*********.***************
NW_019932847.1/4327136-4327089           GCCGAGAGCCUUUUA....-GAGCC-GGGG..-GGAUUCCAG-UGGAGGGGUCCAGCC
#=GR NW_019932847.1/4327136-4327089   PP ***************.....*****.9999...*********.***************
NC_036917.1/4109836-4109790              CCUGGUAGCCUUUCA....-GAGCC-GGGG..-GGAUUCCAG-UGGAGGGGU-CCAGG
#=GR NC_036917.1/4109836-4109790      PP ***************.....*****.9999...*********.*********.*****
NW_019937237.1/84853582-84853628         CCUGGUAGCCUUUCA....-GAGCC-GGGG..-GGAUUCCAG-UGGAGGGGU-CCAGG
#=GR NW_019937237.1/84853582-84853628 PP ***************.....*****.9999...*********.*********.*****
NG_023444.1/22753-22799                  CCUGGUAGCUUUUCA....-GAGCC-GGGG..-GGAUUCCAG-UGGAGGGGU-CCAGG
#=GR NG_023444.1/22753-22799          PP ***************.....*****.9999...*********.*********.*****
NW_017493703.1/21984185-21984231         CCUGGUAGCUUUUCA....-GAGCC-GGGG..-GGAUUCCAG-UGGAGGGGU-CCAGG
#=GR NW_017493703.1/21984185-21984231 PP ***************.....*****.9999...*********.*********.*****
NC_018438.2/21984185-21984231            CCUGGUAGCUUUUCA....-GAGCC-GGGG..-GGAUUCCAG-UGGAGGGGU-CCAGG
#=GR NC_018438.2/21984185-21984231    PP ***************.....*****.9999...*********.*********.*****
NC_000014.9/23390525-23390479            CCUGGUAGCUUUUCA....-GAGCC-GGGG..-GGAUUCCAG-UGGAGGGGU-CCAGG
#=GR NC_000014.9/23390525-23390479    PP ***************.....*****.9999...*********.*********.*****
NT_026437.13/5167002-5166956             CCUGGUAGCUUUUCA....-GAGCC-GGGG..-GGAUUCCAG-UGGAGGGGU-CCAGG
#=GR NT_026437.13/5167002-5166956     PP ***************.....*****.9999...*********.*********.*****
NW_011888994.1/3694812-3694761           GCCAGGAGUCUUCUA....GAGUCUCGGGA..GGGGGCUCUGAUGGAAGGUUCCAGGC
#=GR NW_011888994.1/3694812-3694761   PP ***************....****9988888..8888**********************
NW_006300366.1/1040293-1040242           GUCAGGAGUCUUCUAgagcUGAGGGAGGGG..GCU-CCC---AUGGAGGGCUCCAGGC
#=GR NW_006300366.1/1040293-1040242   PP *******************99999999999..9**.***...****************
NW_018756305.1/419692-419646             CCUGGUAGCCUUUUA....-GAGCU-GGGG..-GGAUUCCAG-UGGAGGGGU-CCAGG
#=GR NW_018756305.1/419692-419646     PP ***************.....***99.9999...999******.*********.*****
NC_018158.2/80392989-80392943            CCUGGUAGCCUUUUA....-GAGCU-GGGG..-GGAUUCCAG-UGGAGGGGU-CCAGG
#=GR NC_018158.2/80392989-80392943    PP ***************.....***99.9999...999******.*********.*****
NW_020251511.1/24702385-24702338         GCCGAGAGCCUUUUA....-GAACCAGGU-..-GGAAUCCAG-UGGAGGGGUCCAGGC
#=GR NW_020251511.1/24702385-24702338 PP ***************.....*****9874....888******.***************
NW_006735279.1/22791157-22791110         GCCGAGAGCCUUUUA....-GAACCAGGU-..-GGAAUCCAG-UGGAGGGGUCCAGGC
#=GR NW_006735279.1/22791157-22791110 PP ***************.....*****9874....888******.***************
NC_037675.1/24702385-24702338            GCCGAGAGCCUUUUA....-GAACCAGGU-..-GGAAUCCAG-UGGAGGGGUCCAGGC
#=GR NC_037675.1/24702385-24702338    PP ***************.....*****9874....888******.***************
NW_012122709.1/4579892-4579939           GCCGAGAGCCUUUUA....-GAACCAGGU-..-GGAAUCCAG-UGGAGGGGUCCAGGC
#=GR NW_012122709.1/4579892-4579939   PP ***************.....*****9874....888******.***************
NW_018328240.1/511979-511928             GCCAAGAGCCUUCUA....GAGUCCUGGGA..GGGGGCUCCGAUGGAGGGGCCCAGGC
#=GR NW_018328240.1/511979-511928     PP ***************....*******9999..9999**********************
NC_022278.1/87140489-87140442            GCCAAGAGCCUUUUA....-GAACCAGGU-..-GGAAUCCAG-UGGAGGGGUCCAGGC
#=GR NC_022278.1/87140489-87140442    PP ***************.....*****9874....888******.***************
NW_014805033.1/1338871-1338824           GCCAAGAGCCUUUUA....-GAACCAGGU-..-GGAAUCCAG-UGGAGGGGUCCAGGC
#=GR NW_014805033.1/1338871-1338824   PP ***************.....*****9874....888******.***************
NW_012012267.1/355555-355602             GCCAAGAGCCUUUUA....-GAACCAGGU-..-GGAAUCCAG-UGGAGGGGUCCAGGC
#=GR NW_012012267.1/355555-355602     PP ***************.....*****9874....888******.***************
NW_005092973.1/22634444-22634397         GCCAAGAGCCUUUUA....-GAACCAGGU-..-GGAAUCCAG-UGGAGGGGUCCAGGC
#=GR NW_005092973.1/22634444-22634397 PP ***************.....*****9874....888******.***************
NC_027899.1/84772825-84772778            GCCAAGAGCCUUUUA....-GAACCAGGU-..-GGAAUCCAG-UGGAGGGGUCCAGGC
#=GR NC_027899.1/84772825-84772778    PP ***************.....*****9874....888******.***************
NW_012148618.1/223337-223389             GCCAGGAGCCUUUUG....GAGCCCAGGGA.uGGGGGCUCUGGCGGAGGGGUCCAAGC
#=GR NW_012148618.1/223337-223389     PP ***************....9999**99998.989989999999***************
NW_003944339.1/3635-3682                 CCUGGUAGCCUUUUA....-GAGCCCAGGG..-GGAUUCCAG-UGGAGGGGU-CCAGG
#=GR NW_003944339.1/3635-3682         PP ***************.....*****99999...*********.*********.*****
NW_006735279.1/22761797-22761751         CCCGGUAGCCUUUUA....-GAGCC-GGGG..-GGAUUCCAG-UGGAGGGGU-CCAGG
#=GR NW_006735279.1/22761797-22761751 PP ***************.....*****.9999...*********.*********.*****
#=GC SS_cons                             <<<-<<<-<<<<<<<....-<<<<<_____.._>>->>>---->>>>>>>->>>->>>
#=GC RF                                  GCCGGGAGCCUUCUA....uGGgccaGGGG..GggAcCCcaGAUGGAGGGGUCCAGGC
//
