# Supplementary material for: Identification of 11 candidate structured noncoding RNA motifs in humans by comparative genomics
Source: BMC Genomics. 2021 Mar 9;22:164. doi: 10.1186/s12864-021-07474-9 (PMC7941889; doi:10.1186/s12864-021-07474-9)
Supplement: Supplementary file 13 — Additional file 13. Motif ZNF516–12356 Stockholm file. [file 12864_2021_7474_MOESM13_ESM.txt]

# STOCKHOLM 1.0

#=GS NW_009912094.1/42592-42672         DE Nestor notabilis isolate BGI_N333 unplaced genomic scaffold, ASM69687v1 scaffold27560, whole genome shotgun sequence
#=GS NW_009752531.1/20242-20163         DE Haliaeetus albicilla isolate BGI_N329 unplaced genomic scaffold, ASM69140v1 scaffold22951, whole genome shotgun sequence
#=GS NW_014650526.1/3948838-3948759     DE Sturnus vulgaris isolate 715 unplaced genomic scaffold, Sturnus_vulgaris-1.0 Scaffold65, whole genome shotgun sequence
#=GS NW_013185697.1/4777134-4777055     DE Anser cygnoides domesticus breed Zhedong unplaced genomic scaffold, AnsCyg_PRJNA183603_v1.0 scaffold173, whole genome shotgun sequence
#=GS NW_009952485.1/1560575-1560654     DE Chaetura pelagica isolate M959 unplaced genomic scaffold, ChaPel_1.0 scaffold312, whole genome shotgun sequence
#=GS NC_031769.1/92709627-92709548      DE Parus major isolate Abel chromosome 2, Parus_major1.1, whole genome shotgun sequence
#=GS NW_018362566.1/4792215-4792136     DE Numida meleagris isolate 19003 breed g44 Domestic line chromosome 2 genomic scaffold, NumMel1.0, whole genome shotgun sequence
#=GS NC_021673.1/95982929-95982850      DE Ficedula albicollis isolate OC2 chromosome 2, FicAlb1.5, whole genome shotgun sequence
#=GS NW_009702074.1/21872-21793         DE Apaloderma vittatum isolate BGI_N311 unplaced genomic scaffold, ASM70340v1 scaffold17212, whole genome shotgun sequence
#=GS NW_007931122.1/31794421-31794342   DE Serinus canaria unplaced genomic scaffold, SCA1 SCA1_u1, whole genome shotgun sequence
#=GS NW_010973023.1/4804652-4804731     DE Haliaeetus leucocephalus isolate CR32 unplaced genomic scaffold, Haliaeetus_leucocephalus-4.0 Scaffold587, whole genome shotgun sequence
#=GS NW_004973349.1/1035957-1035878     DE Columba livia breed Danish Tumbler unplaced genomic scaffold, Cliv_1.0 scaffold173, whole genome shotgun sequence
#=GS NW_008246059.1/2750797-2750718     DE Corvus brachyrhynchos isolate BGI_N302 unplaced genomic scaffold, ASM69197v1 scaffold409, whole genome shotgun sequence
#=GS NW_009629003.1/47334-47413         DE Cariama cristata isolate BGI_N322 unplaced genomic scaffold, ASM69053v1 scaffold27947, whole genome shotgun sequence
#=GS NW_005081547.1/4015629-4015708     DE Zonotrichia albicollis isolate Tan morph unplaced genomic scaffold, Zonotrichia_albicollis-1.0.1 Scaffold11, whole genome shotgun sequence
#=GS NW_020340258.1/1187134-1187213     DE Manacus vitellinus isolate BGI_N305 unplaced genomic scaffold, ASM171598v2 NW_017219558.1_pilon, whole genome shotgun sequence
#=GS NW_004775541.1/4172887-4172966     DE Ficedula albicollis isolate OC2 chromosome 2 genomic scaffold, FicAlb1.5 N00027, whole genome shotgun sequence
#=GS NC_034410.1/89389573-89389494      DE Numida meleagris isolate 19003 breed g44 Domestic line chromosome 2, NumMel1.0, whole genome shotgun sequence
#=GS NW_011950922.1/4825661-4825740     DE Aquila chrysaetos canadensis isolate GSEH35GE unplaced genomic scaffold, Aquila_chrysaetos-1.0.2 Scaffold53, whole genome shotgun sequence
#=GS NW_009987308.1/20424-20345         DE Tyto alba isolate BGI_N341 unplaced genomic scaffold, ASM68720v1 scaffold9473, whole genome shotgun sequence
#=GS NW_009664380.1/646717-646638       DE Picoides pubescens isolate BGI_N307 unplaced genomic scaffold, ASM69900v1 scaffold365, whole genome shotgun sequence
#=GS NC_006089.5/90865315-90865236      DE Gallus gallus breed Red Jungle Fowl isolate RJF #256 chromosome 2, GRCg6a
#=GS NW_005054311.1/9187899-9187820     DE Geospiza fortis unplaced genomic scaffold, GeoFor_1.0 scaffold206, whole genome shotgun sequence
#=GS NW_019776314.1/1959618-1959697     DE Cyanistes caeruleus isolate BT333_1 chromosome 2 unlocalized genomic scaffold, cyaCae2 chr2_part6, whole genome shotgun sequence
#=GS NW_016690220.1/171911-171990       DE Lepidothrix coronata isolate B3197 unplaced genomic scaffold, Lepidothrix_coronata-1.0 Scaffold40, whole genome shotgun sequence
#=GS NW_010773887.1/7253-7332           DE Balearica regulorum gibbericeps isolate BGI_N312 unplaced genomic scaffold, ASM70989v1 Scaffold47238, whole genome shotgun sequence
#=GS NW_015379230.1/92709627-92709548   DE Parus major isolate Abel chromosome 2 genomic scaffold, Parus_major1.1 chr2, whole genome shotgun sequence
#=GS NW_004678171.1/431336-431257       DE Anas platyrhynchos breed Pekin duck unplaced genomic scaffold, BGI_duck_1.0 scaffold1818, whole genome shotgun sequence
#=GS NW_018114010.1/1394617-1394696     DE Corvus cornix cornix isolate S_Up_H32 unplaced genomic scaffold, ASM73873v2 Super-Scaffold_420, whole genome shotgun sequence
#=GS NW_010205399.1/31388-31467         DE Mesitornis unicolor isolate BGI_N332 unplaced genomic scaffold, ASM69576v1 scaffold17609, whole genome shotgun sequence
#=GS NW_010296684.1/20272-20193         DE Caprimulgus carolinensis isolate BGI_N321 unplaced genomic scaffold, ASM70074v1 scaffold28651, whole genome shotgun sequence
#=GS NW_020109688.1/38214077-38213998   DE Gallus gallus breed Red Jungle Fowl isolate RJF #256 chromosome 2 genomic scaffold, GRCg6a CHR2_SCAF_2
#=GS NW_009648539.1/1365616-1365695     DE Charadrius vociferus isolate BGI_N301 unplaced genomic scaffold, ASM70802v2 scaffold195, whole genome shotgun sequence
#=GS NW_015090810.1/10627955-10627876   DE Calidris pugnax isolate Ruff unplaced genomic scaffold, ASM143184v1 scaffold13, whole genome shotgun sequence
#=GS NW_015438579.1/5374432-5374511     DE Coturnix japonica isolate 7356 chromosome 2 genomic scaffold, Coturnix japonica 2.0 Scaffold17, whole genome shotgun sequence
#=GS NC_029517.1/81821974-81821895      DE Coturnix japonica isolate 7356 chromosome 2, Coturnix japonica 2.0, whole genome shotgun sequence
#=GS NW_004994034.1/3223130-3223051     DE Falco cherrug unplaced genomic scaffold, F_cherrug_v1.0 scaffold91_1, whole genome shotgun sequence
#=GS NW_004930275.1/874437-874516       DE Falco peregrinus unplaced genomic scaffold, F_peregrinus_v1.0 scaffold202_2, whole genome shotgun sequence
#=GS NW_007619034.1/1285108-1285029     DE Calypte anna isolate BGI_N300 unplaced genomic scaffold, ASM69908v1 scaffold20, whole genome shotgun sequence
#=GS NW_007359895.1/13910755-13910834   DE Chrysemys picta bellii isolate RCT428 unplaced genomic scaffold, Chrysemys_picta_bellii-3.0.3 Scaffold78601, whole genome shotgun sequence
#=GS NW_005854744.1/70288-70209         DE Pelodiscus sinensis isolate Daiwa-1 unplaced genomic scaffold, PelSin_1.0 scaffold517, whole genome shotgun sequence
#=GS NW_010460148.1/7254-7333           DE Chlamydotis macqueenii isolate BGI_N324 unplaced genomic scaffold, ASM69519v1 scaffold52161, whole genome shotgun sequence
#=GS NW_020455466.1/3483867-3483788     DE Nothoprocta perdicaria isolate Ctin4 unplaced genomic scaffold, notPer1 scaffold_24, whole genome shotgun sequence
#=GS NW_010581274.1/497389-497468       DE Tinamus guttatus isolate BGI_N309 unplaced genomic scaffold, ASM70537v2 scaffold1723, whole genome shotgun sequence
#=GS NW_009902446.1/1562854-1562775     DE Opisthocomus hoazin isolate BGI_N306 unplaced genomic scaffold, ASM69207v1 scaffold697, whole genome shotgun sequence
#=GS NW_004848281.1/18585041-18584962   DE Melopsittacus undulatus unplaced genomic scaffold, Melopsittacus_undulatus_6.3 budgerigar_v6.3_scf900160277069, whole genome shotgun sequence
#=GS NW_002198279.1/4167135-4167056     DE Taeniopygia guttata isolate Black17 chromosome 2 genomic scaffold, Taeniopygia_guttata-3.2.4 Tgu2_WGA223_1, whole genome shotgun sequence
#=GS NC_011465.1/96273286-96273207      DE Taeniopygia guttata isolate Black17 chromosome 2, Taeniopygia_guttata-3.2.4, whole genome shotgun sequence
#=GS NW_008649901.1/11286-11207         DE Acanthisitta chloris isolate BGI_N310 unplaced genomic scaffold, ASM69581v1 scaffold10040, whole genome shotgun sequence
#=GS NW_010132193.1/20500-20421         DE Pterocles gutturalis isolate BGI_N339 unplaced genomic scaffold, ASM69924v1 scaffold41879, whole genome shotgun sequence
#=GS NW_020664409.1/15944853-15944774   DE Terrapene mexicana triunguis isolate 2854851 unplaced genomic scaffold, T_m_triunguis-2.0 Scaffold58, whole genome shotgun sequence
#=GS NW_009260128.1/1136576-1136497     DE Egretta garzetta isolate BGI_Z169 unplaced genomic scaffold, ASM68718v1 scaffold126, whole genome shotgun sequence
#=GS NW_008795036.1/3103294-3103215     DE Aptenodytes forsteri isolate BGI_AS27 unplaced genomic scaffold, ASM69914v1 Scaffold97, whole genome shotgun sequence
#=GS NW_009270794.1/387197-387118       DE Struthio camelus australis isolate BGI_N308 unplaced genomic scaffold, ASM69896v1 scaffold313, whole genome shotgun sequence
#=GS NW_020799095.1/90380916-90380839   DE Athene cunicularia isolate RWA chromosome 2 unlocalized genomic scaffold, athCun1 chr2_part1, whole genome shotgun sequence
#=GS NW_005087555.1/57380378-57380457   DE Pseudopodoces humilis unplaced genomic scaffold, PseHum1.0 scaffold13, whole genome shotgun sequence
#=GS NW_020452704.1/671572-671493       DE Dromaius novaehollandiae isolate 6597 unplaced genomic scaffold, droNov1 scaffold_225, whole genome shotgun sequence
#=GS NW_012001949.1/5625005-5625087     DE Cercocebus atys isolate FAK unplaced genomic scaffold, Caty_1.0 Scaffold219, whole genome shotgun sequence
#=GS NG_032949.1/129039-128957          DE Homo sapiens zinc finger protein 516 (ZNF516), RefSeqGene on chromosome 18
#=GS NT_010966.15/55459946-55460028     DE Homo sapiens chromosome 18 genomic scaffold, GRCh38.p12 Primary Assembly HSCHR18_CTG1_1
#=GS NC_000018.10/76371152-76371234     DE Homo sapiens chromosome 18, GRCh38.p12 Primary Assembly
#=GS NW_006735267.1/3575222-3575140     DE Chlorocebus sabaeus isolate 1994-021 chromosome 18 genomic scaffold, Chlorocebus_sabeus 1.1, whole genome shotgun sequence
#=GS NC_023659.1/3575222-3575140        DE Chlorocebus sabaeus isolate 1994-021 chromosome 18, Chlorocebus_sabeus 1.1, whole genome shotgun sequence
#=GS NW_010526492.1/20045-19966         DE Phaethon lepturus isolate BGI_N335 unplaced genomic scaffold, ASM68728v1 scaffold49352, whole genome shotgun sequence
#=GS NW_010398109.1/20006-19927         DE Buceros rhinoceros silvestris isolate BGI_N320 unplaced genomic scaffold, ASM71030v1 scaffold2482, whole genome shotgun sequence
#=GS NW_010060426.1/22279-22358         DE Tauraco erythrolophus isolate BGI_N340 unplaced genomic scaffold, ASM70936v1 scaffold16225, whole genome shotgun sequence
#=GS NW_001581902.1/52484441-52484520   DE Monodelphis domestica chromosome 3 genomic scaffold, MonDom5, whole genome shotgun sequence
#=GS NC_008803.1/305254314-305254393    DE Monodelphis domestica chromosome 3, MonDom5, whole genome shotgun sequence
#=GS NW_019317552.1/3448326-3448244     DE Piliocolobus tephrosceles isolate RC106 unplaced genomic scaffold, ASM277652v1 PDMG01001230.1, whole genome shotgun sequence
#=GS NW_008621346.1/20009-19930         DE Merops nubicus isolate BGI_N331 unplaced genomic scaffold, ASM69184v1 scaffold24797, whole genome shotgun sequence
#=GS NW_009168033.1/20983-20904         DE Phalacrocorax carbo isolate BGI_N336 unplaced genomic scaffold, ASM70892v1 scaffold9978, whole genome shotgun sequence
#=GS NW_010252268.1/19563-19484         DE Eurypyga helias isolate BGI_N326 unplaced genomic scaffold, ASM69077v1 scaffold19695, whole genome shotgun sequence
#=GS NW_007778829.1/2762-2683           DE Galeopterus variegatus unplaced genomic scaffold, G_variegatus-3.0.2 Scaffold52718, whole genome shotgun sequence
#=GS NW_008824908.1/888664-888743       DE Pygoscelis adeliae isolate BGI_AS28 unplaced genomic scaffold, ASM69910v1 Scaffold135, whole genome shotgun sequence
#=GS NW_009245600.1/2083075-2082996     DE Cuculus canorus isolate BGI_N303 unplaced genomic scaffold, ASM70932v1 scaffold246, whole genome shotgun sequence
#=GS NW_017493710.1/74166436-74166518   DE Gorilla gorilla gorilla chromosome 18 genomic scaffold, gorGor4 18, whole genome shotgun sequence
#=GS NC_018442.2/74166436-74166518      DE Gorilla gorilla gorilla chromosome 18, gorGor4, whole genome shotgun sequence
#=GS NW_020251522.1/69136357-69136439   DE Theropithecus gelada isolate Dixy chromosome 18 genomic scaffold, Tgel_1.0, whole genome shotgun sequence
#=GS NC_037686.1/69136357-69136439      DE Theropithecus gelada isolate Dixy chromosome 18, Tgel_1.0, whole genome shotgun sequence
#=GS NW_012116121.1/3203451-3203533     DE Colobus angolensis palliatus isolate OR3802 unplaced genomic scaffold, Cang.pa_1.0 Scaffold287, whole genome shotgun sequence
#=GS NW_019932863.1/4165259-4165177     DE Pan troglodytes isolate Yerkes chimp pedigree #C0471 (Clint) chromosome 18 genomic scaffold, Clint_PTRv2 Scaffold_36_74m, whole genome shotgun sequence
#=GS NC_036897.1/70609211-70609293      DE Pan troglodytes isolate Yerkes chimp pedigree #C0471 (Clint) chromosome 18, Clint_PTRv2, whole genome shotgun sequence
#=GS NW_014014338.1/29258482-29258564   DE Pan paniscus isolate Ulindi chromosome 18 genomic scaffold, panpan1.1 scf1120388623468, whole genome shotgun sequence
#=GS NC_027886.1/73034687-73034769      DE Pan paniscus isolate Ulindi chromosome 18, panpan1.1, whole genome shotgun sequence
#=GS NW_018343978.1/20079996-20079917   DE Phascolarctos cinereus isolate Bilbo 61053 unplaced genomic scaffold, phaCin_unsw_v4.1 phaCin_unsw_v4.1.fa.scaf00027, whole genome shotgun sequence
#=GS NW_010687662.1/6552-6631           DE Colius striatus isolate BGI_N325 unplaced genomic scaffold, ASM69071v1 scaffold43325, whole genome shotgun sequence
#=GS NW_003823347.1/481854-481933       DE Sarcophilus harrisii isolate Salem chromosome 2 unlocalized genomic scaffold, Devil_ref v7.0 Chr2_supercontig_000000196, whole genome shotgun sequence
#=GS NW_017728886.1/166606881-166606802 DE Crocodylus porosus isolate Cpor-Errol unplaced genomic scaffold, CroPor_comp1, whole genome shotgun sequence
#=GS NW_017728992.1/72136496-72136417   DE Gavialis gangeticus isolate Ggan-Ray unplaced genomic scaffold, GavGan_comp1, whole genome shotgun sequence
#=GS NW_017710615.1/20658303-20658382   DE Alligator mississippiensis isolate KSC_2009_1 unplaced genomic scaffold, ASM28112v4, whole genome shotgun sequence
#=GS NW_010829838.1/2748279-2748197     DE Rhinopithecus roxellana isolate Xiao Hai unplaced genomic scaffold, Rrox_v1 ENSRROG047023, whole genome shotgun sequence
#=GS NW_016841755.1/2425863-2425945     DE Rhinopithecus bieti isolate Rb0 unplaced genomic scaffold, ASM169854v1, whole genome shotgun sequence
#=GS NW_009086916.1/11363-11284         DE Pelecanus crispus isolate BGI_N334 unplaced genomic scaffold, ASM68737v1 scaffold57375, whole genome shotgun sequence
#=GS NW_018655836.1/5649075-5648996     DE Lonchura striata domestica isolate white83orange57 unplaced genomic scaffold, LonStrDom1 scaffold_2, whole genome shotgun sequence
#=GS NW_019937248.1/71977435-71977513   DE Pongo abelii isolate Susie chromosome 18 genomic scaffold, Susie_PABv2 Scaffold_20_75m, whole genome shotgun sequence
#=GS NC_036921.1/71977435-71977513      DE Pongo abelii isolate Susie chromosome 18, Susie_PABv2, whole genome shotgun sequence
#=GS NW_012101587.1/3950510-3950428     DE Mandrillus leucophaeus isolate KB7577 unplaced genomic scaffold, Mleu.le_1.0 Scaffold16, whole genome shotgun sequence
#=GS NW_018759898.1/3896-3978           DE Papio anubis isolate 1X1155 chromosome 18 genomic scaffold, Panu_3.0, whole genome shotgun sequence
#=GS NC_018169.2/68845753-68845835      DE Papio anubis isolate 1X1155 chromosome 18, Panu_3.0, whole genome shotgun sequence
#=GS NW_004087883.1/3869337-3869255     DE Nomascus leucogenys isolate Asia; international studbook 0098 chromosome 4 genomic scaffold, Nleu_3.0, whole genome shotgun sequence
#=GS NC_019819.1/3870337-3870255        DE Nomascus leucogenys isolate Asia; international studbook 0098 chromosome 4, Nleu_3.0, whole genome shotgun sequence
#=GS NW_009882014.1/27971-28051         DE Leptosomus discolor isolate BGI_N330 unplaced genomic scaffold, ASM69178v1 scaffold20829, whole genome shotgun sequence
#=GS NW_006203974.1/96109-96188         DE Tupaia chinensis unplaced genomic scaffold, TupChi_1.0 Scaffold144119_1, whole genome shotgun sequence
#=GS NW_005842935.1/305235-305156       DE Alligator sinensis unplaced genomic scaffold, ASM45574v1 scaffold411_1, whole genome shotgun sequence
#=GS NW_014805709.1/12642620-12642702   DE Macaca mulatta isolate 17573 chromosome 18 genomic scaffold, Mmul_8.0.1, whole genome shotgun sequence
#=GS NC_027910.1/66522500-66522582      DE Macaca mulatta isolate 17573 chromosome 18, Mmul_8.0.1, whole genome shotgun sequence
#=GS NW_005092996.1/3734942-3734860     DE Macaca fascicularis chromosome 18 genomic scaffold, Macaca_fascicularis_5.0, whole genome shotgun sequence
#=GS NC_022289.1/3734942-3734860        DE Macaca fascicularis chromosome 18, Macaca_fascicularis_5.0, whole genome shotgun sequence
#=GS NW_012011145.1/3931953-3931871     DE Macaca nemestrina isolate M95218 unplaced genomic scaffold, Mnem_1.0 Scaffold151, whole genome shotgun sequence
#=GS NW_004624806.1/4211622-4211545     DE Heterocephalus glaber isolate NMR 29 unplaced genomic scaffold, HetGla_female_1.0 scaffold00077, whole genome shotgun sequence
#=GS NW_007248835.1/117370-117288       DE Carlito syrichta isolate Samal-C Ts95f unplaced genomic scaffold, Tarsius_syrichta-2.0.1 Scaffold304739, whole genome shotgun sequence
#=GS NW_003184336.1/4582136-4582216     DE Callithrix jacchus chromosome 13 genomic scaffold, Callithrix jacchus-3.2, whole genome shotgun sequence
#=GS NC_013908.1/113975082-113975162    DE Callithrix jacchus chromosome 13, Callithrix jacchus-3.2, whole genome shotgun sequence
#=GS NW_004955402.1/59760853-59760930   DE Chinchilla lanigera isolate Chin_1 unplaced genomic scaffold, ChiLan1.0 scaffold00001, whole genome shotgun sequence
#=GS NW_011046472.1/3140956-3140879     DE Fukomys damarensis unplaced genomic scaffold, DMR_v1.0 scaffold550, whole genome shotgun sequence
#=GS NW_006607785.1/1433884-1433805     DE Chelonia mydas unplaced genomic scaffold, CheMyd_1.0 scaffold133, whole genome shotgun sequence
#=GS NW_004524696.1/4255454-4255531     DE Octodon degus isolate 3935 unplaced genomic scaffold, OctDeg1.0 scaffold00120, whole genome shotgun sequence
#=GS NW_004454163.1/42414260-42414339   DE Ceratotherium simum simum isolate SDZICR_KB13650 unplaced genomic scaffold, CerSimSim1.0 scaffold00008, whole genome shotgun sequence
#=GS NW_009315996.1/15425-15346         DE Gavia stellata isolate BGI_N328 unplaced genomic scaffold, ASM69087v1 scaffold42094, whole genome shotgun sequence
#=GS NW_012148574.1/1686587-1686665     DE Propithecus coquereli isolate 6110/MARCELLA unplaced genomic scaffold, Pcoq_1.0 Scaffold296, whole genome shotgun sequence
#=GS NW_009209841.1/20704-20625         DE Fulmarus glacialis isolate BGI_N327 unplaced genomic scaffold, ASM69083v1 scaffold6774, whole genome shotgun sequence
#=GS NW_018502140.1/2815506-2815424     DE Aotus nancymaae isolate 86115 unplaced genomic scaffold, Anan_2.0 Scaffold252.6, whole genome shotgun sequence

NW_009912094.1/42592-42672                 AAUUUGUGCUGGUGGCAACAGAAUUCAUUAGCA..UAUUCAUUUCU.GAG.UA-CCC-----.........UAC.UC.U.CUUAAUUa..aAAU..AAa.aCAUUUGC
NW_009752531.1/20242-20163                 AAUUUGUGCUGGUGGCAACAGAAUUCAUUAGCA..UAUUCAUUUCU.GAG.UA-CCC-----.........UAC.UC.U.CU-AAUUa..aAAU..AAa.aCAUUUGC
NW_014650526.1/3948838-3948759             AAUUUGUGCUGGUGGCAACAGAAUUCAUUAGCA..UAUUCAUUUCU.GAG.UA-CCC-----.........UAC.UC.U.CU-AAUUa..aAAU..AAa.aCAUUUGC
NW_013185697.1/4777134-4777055             AAUUUGUGCUGGUGGCAACAGAAUUCAUUAGCA..UAUUCAUUUCU.GAG.UA-CCC-----.........UAC.UC.U.CU-AAUUa..aAAU..AAa.aCAUUUGC
NW_009952485.1/1560575-1560654             AAUUUGUGCUGGUGGCAACAGAAUUCAUUAGCA..UAUUCAUUUCU.GAG.UA-CCC-----.........UAC.UC.U.CU-AAUUa..aAAU..AAa.aCAUUUGC
NC_031769.1/92709627-92709548              AAUUUGUGCUGGUGGCAACAGAAUUCAUUAGCA..UAUUCAUUUCU.GAG.UA-CCC-----.........UAC.UC.U.CU-AAUUa..aAAU..AAa.aCAUUUGC
NW_018362566.1/4792215-4792136             AAUUUGUGCUGGUGGCAACAGAAUUCAUUAGCA..UAUUCAUUUCU.GAG.UA-CCC-----.........UAC.UC.U.CU-AAUUa..aAAU..AAa.aCAUUUGC
NC_021673.1/95982929-95982850              AAUUUGUGCUGGUGGCAACAGAAUUCAUUAGCA..UAUUCAUUUCU.GAG.UA-CCC-----.........UAC.UC.U.CU-AAUUa..aAAU..AAa.aCAUUUGC
NW_009702074.1/21872-21793                 AAUUUGUGCUGGUGGCAACAGAAUUCAUUAGCA..UAUUCAUUUCU.GAG.UA-CCC-----.........UAC.UC.U.CU-AAUUa..aAAU..AAa.aCAUUUGC
NW_007931122.1/31794421-31794342           AAUUUGUGCUGGUGGCAACAGAAUUCAUUAGCA..UAUUCAUUUCU.GAG.UA-CCC-----.........UAC.UC.U.CU-AAUUa..aAAU..AAa.aCAUUUGC
NW_010973023.1/4804652-4804731             AAUUUGUGCUGGUGGCAACAGAAUUCAUUAGCA..UAUUCAUUUCU.GAG.UA-CCC-----.........UAC.UC.U.CU-AAUUa..aAAU..AAa.aCAUUUGC
NW_004973349.1/1035957-1035878             AAUUUGUGCUGGUGGCAACAGAAUUCAUUAGCA..UAUUCAUUUCU.GAG.UA-CCC-----.........UAC.UC.U.CU-AAUUa..aAAU..AAa.aCAUUUGC
NW_008246059.1/2750797-2750718             AAUUUGUGCUGGUGGCAACAGAAUUCAUUAGCA..UAUUCAUUUCU.GAG.UA-CCC-----.........UAC.UC.U.CU-AAUUa..aAAU..AAa.aCAUUUGC
NW_009629003.1/47334-47413                 AAUUUGUGCUGGUGGCAACAGAAUUCAUUAGCA..UAUUCAUUUCU.GAG.UA-CCC-----.........UAC.UC.U.CU-AAUUa..aAAU..AAa.aCAUUUGC
NW_005081547.1/4015629-4015708             AAUUUGUGCUGGUGGCAACAGAAUUCAUUAGCA..UAUUCAUUUCU.GAG.UA-CCC-----.........UAC.UC.U.CU-AAUUa..aAAU..AAa.aCAUUUGC
NW_020340258.1/1187134-1187213             AAUUUGUGCUGGUGGCAACAGAAUUCAUUAGCA..UAUUCAUUUCU.GAG.UA-CCC-----.........UAC.UC.U.CU-AAUUa..aAAU..AAa.aCAUUUGC
NW_004775541.1/4172887-4172966             AAUUUGUGCUGGUGGCAACAGAAUUCAUUAGCA..UAUUCAUUUCU.GAG.UA-CCC-----.........UAC.UC.U.CU-AAUUa..aAAU..AAa.aCAUUUGC
NC_034410.1/89389573-89389494              AAUUUGUGCUGGUGGCAACAGAAUUCAUUAGCA..UAUUCAUUUCU.GAG.UA-CCC-----.........UAC.UC.U.CU-AAUUa..aAAU..AAa.aCAUUUGC
NW_011950922.1/4825661-4825740             AAUUUGUGCUGGUGGCAACAGAAUUCAUUAGCA..UAUUCAUUUCU.GAG.UA-CCC-----.........UAC.UC.U.CU-AAUUa..aAAU..AAa.aCAUUUGC
NW_009987308.1/20424-20345                 AAUUUGUGCUGGUGGCAACAGAAUUCAUUAGCA..UAUUCAUUUCU.GAG.UA-CCC-----.........UAC.UC.U.CU-AAUUa..aAAU..AAa.aCAUUUGC
NW_009664380.1/646717-646638               AAUUUGUGCUGGUGGCAACAGAAUUCAUUAGCA..UAUUCAUUUCU.GAG.UA-CCC-----.........UAC.UC.U.CU-AAUUa..aAAU..AAa.aCAUUUGC
NC_006089.5/90865315-90865236              AAUUUGUGCUGGUGGCAACAGAAUUCAUUAGCA..UAUUCAUUUCU.GAG.UA-CCC-----.........UAC.UC.U.CU-AAUUa..aAAU..AAa.aCAUUUGC
NW_005054311.1/9187899-9187820             AAUUUGUGCUGGUGGCAACAGAAUUCAUUAGCA..UAUUCAUUUCU.GAG.UA-CCC-----.........UAC.UC.U.CU-AAUUa..aAAU..AAa.aCAUUUGC
NW_019776314.1/1959618-1959697             AAUUUGUGCUGGUGGCAACAGAAUUCAUUAGCA..UAUUCAUUUCU.GAG.UA-CCC-----.........UAC.UC.U.CU-AAUUa..aAAU..AAa.aCAUUUGC
NW_016690220.1/171911-171990               AAUUUGUGCUGGUGGCAACAGAAUUCAUUAGCA..UAUUCAUUUCU.GAG.UA-CCC-----.........UAC.UC.U.CU-AAUUa..aAAU..AAa.aCAUUUGC
NW_010773887.1/7253-7332                   AAUUUGUGCUGGUGGCAACAGAAUUCAUUAGCA..UAUUCAUUUCU.GAG.UA-CCC-----.........UAC.UC.U.CU-AAUUa..aAAU..AAa.aCAUUUGC
NW_015379230.1/92709627-92709548           AAUUUGUGCUGGUGGCAACAGAAUUCAUUAGCA..UAUUCAUUUCU.GAG.UA-CCC-----.........UAC.UC.U.CU-AAUUa..aAAU..AAa.aCAUUUGC
NW_004678171.1/431336-431257               AAUUUGUGCUGGUGGCAACAGAAUUCAUUAGCA..UAUUCAUUUCU.GAG.UA-CCC-----.........UAC.UC.U.CU-AAUUa..aAAU..AAa.aCAUUUGC
NW_018114010.1/1394617-1394696             AAUUUGUGCUGGUGGCAACAGAAUUCAUUAGCA..UAUUCAUUUCU.GAG.UA-CCC-----.........UAC.UC.U.CU-AAUUa..aAAU..AAa.aCAUUUGC
NW_010205399.1/31388-31467                 AAUUUGUGCUGGUGGCAACAGAAUUCAUUAGCA..UAUUCAUUUCU.GAG.UA-CCC-----.........UAC.UC.U.CU-AAUUa..aAAU..AAa.aCAUUUGC
NW_010296684.1/20272-20193                 AAUUUGUGCUGGUGGCAACAGAAUUCAUUAGCA..UAUUCAUUUCU.GAG.UA-CCC-----.........UAC.UC.U.CU-AAUUa..aAAU..AAa.aCAUUUGC
NW_020109688.1/38214077-38213998           AAUUUGUGCUGGUGGCAACAGAAUUCAUUAGCA..UAUUCAUUUCU.GAG.UA-CCC-----.........UAC.UC.U.CU-AAUUa..aAAU..AAa.aCAUUUGC
NW_009648539.1/1365616-1365695             AAUUUGUGCUGGUGGCAACAGAAUUCAUUAGCA..UAUUCAUUUCU.GAG.UA-CCC-----.........UAC.UC.U.CU-AAUUa..aAAU..AAa.aCAUUUGC
NW_015090810.1/10627955-10627876           AAUUUGUGCUGGUGGCAACAGAAUUCAUUAGCA..UAUUCAUUUCU.GAG.UA-CCC-----.........UAC.UC.U.CU-AAUUa..aAAU..AAa.gCAUUUGC
NW_015438579.1/5374432-5374511             AAUUUGUGCUGGUGGCAACGGAAUUCAUUAGCA..UAUUCAUUUCU.GAG.UA-CCC-----.........UAC.UC.U.CU-AAUUa..aAAU..AAa.aCAUUUGC
NC_029517.1/81821974-81821895              AAUUUGUGCUGGUGGCAACGGAAUUCAUUAGCA..UAUUCAUUUCU.GAG.UA-CCC-----.........UAC.UC.U.CU-AAUUa..aAAU..AAa.aCAUUUGC
NW_004994034.1/3223130-3223051             AAUUUGUGCUGGUGGCAAAAGAAUUCAUUAGCA..UAUUCAUUUCU.GAG.UA-CCC-----.........UAC.UC.U.CU-AAUUa..aAAU..AAa.aCAUUUGC
NW_004930275.1/874437-874516               AAUUUGUGCUGGUGGCAAAAGAAUUCAUUAGCA..UAUUCAUUUCU.GAG.UA-CCC-----.........UAC.UC.U.CU-AAUUa..aAAU..AAa.aCAUUUGC
NW_007619034.1/1285108-1285029             AAUUUGUGCUAGUGGCAACAGAAUUCAUUAGCA..UAUUCAUUUCU.GAG.UA-CCC-----.........UAC.UC.U.CU-AAUUa..aAAU..AAa.aCAUUUGC
NW_007359895.1/13910755-13910834           AAUUUGUGCUGGUGGCAACAGAAUUCAUUAGCA..UAUUCAUUUCU.GAG.UAUC-C-----.........UAC.UC.U.CU-AAUUa..aAAU..AAa.gCAUUUGC
NW_005854744.1/70288-70209                 AAUUUGUGCUGGUGGCAACAGAAUUCAUUAGCA..UAUUCAUUUCU.GAG.UAUC-C-----.........UAC.UC.U.CU-AAUUa..aAAU..AAa.gCAUUUGC
NW_010460148.1/7254-7333                   AAUUUGUGCUGGUGGCAACAGAAUUCAUUAGCA..UAUUCAUUUCU.GAG.UA-CCC-----.........UGC.UC.U.CU-AAUUa..aAAU..AAa.aCAUUUGC
NW_020455466.1/3483867-3483788             AAUUUGUGCUGGUGGCAACAGAAUUCAUUAGCA..UAUUCAUUUCU.GAG.UAGC-C-----.........UAC.UC.U.CU-AAUUa..aAAU..AAa.aCAUUUGC
NW_010581274.1/497389-497468               AAUUUGUGCUGGUGGCAACAGAAUUCAUUAGCA..UAUUCAUUUCU.GAG.UAGC-C-----.........UAC.UC.U.CU-AAUUa..aAAU..AAa.aCAUUUGC
NW_009902446.1/1562854-1562775             AAUUUGUGCUGGUGGCAAUAGAAUUCAUUAGCA..UAUUCAUUUCU.GAG.UA-CCC-----.........UAC.UC.U.CU-AAUUa..aAAU..AAa.aCCUUUGC
NW_004848281.1/18585041-18584962           AAUUUGUGCUGGUGGCAACAGAAUUCAUUAGCA..UAUUCAUUUCU.GAG.UA-CUC-----.........UAC.UC.U.CU-AAUUa..aAAU..AAa.aCAUUUGC
NW_002198279.1/4167135-4167056             AAUUUGUGCUGGUGGCAACAGAAUUCAUUAGCA..UAUUCAUUUCU.GAG.UA-CUC-----.........UAC.UC.U.CU-AAUUa..aAAU..AAa.aCAUUUGC
NC_011465.1/96273286-96273207              AAUUUGUGCUGGUGGCAACAGAAUUCAUUAGCA..UAUUCAUUUCU.GAG.UA-CUC-----.........UAC.UC.U.CU-AAUUa..aAAU..AAa.aCAUUUGC
NW_008649901.1/11286-11207                 AAUUUGUGCUGGUGGCAACAGAAUUCAUUAGCA..UAUUCAUUUCU.GAG.UA-CUC-----.........UAC.UC.U.CU-AAUUa..aAAU..AAa.aCAUUUGC
NW_010132193.1/20500-20421                 AAUUUGUGCUGGUGGCAACAGAAUUCAUUAGCA..UAUUCAUUUCU.GAG.UA-CUC-----.........UAC.UC.U.CU-AAUUa..aAAU..AAa.aCAUUUGC
NW_020664409.1/15944853-15944774           AAUUUGUGCUGGUGGCAAAAGAAUUCAUUAGCA..UAUUCAUUUCU.GAG.UAUC-C-----.........UAC.UC.U.CU-AAUUa..aAAU..AAa.gCAUUUGC
NW_009260128.1/1136576-1136497             AAUUUGUGCUGGUGGCAACAGAAUUCAUUAGCA..UAUUCAUUUCU.GAG.UA-CCC-----.........UAC.UC.U.CU-AAUUa..aAAU..AAa.aGAUUUGC
NW_008795036.1/3103294-3103215             AAUUUGUGCUGGUGGCAACAGAAUUCAUUAGCA..UAUUCAUUUCU.GAG.UA-CCC-----.........UAC.UC.U.CU-AAUUa..aAAU..AAa.aGAUUUGC
NW_009270794.1/387197-387118               AAUGUGUGCUGGUGGCAACAGAAUUCAUUAGCA..UAUUCAUUUCU.GAG.UAGC-C-----.........UAC.UC.U.CU-AAUUa..aAAU..AAa.aCAUUUGC
NW_020799095.1/90380916-90380839           AAUUUGUGCUGGUGGCAACAGAAUUCAUUAGCA..UAUUCAUUUCU.GAG.UA-CCC-----.........UAC.UC.U.AAUUAA-....AAU..AAa.aCAUUUGC
NW_005087555.1/57380378-57380457           AAUUUGUGCUGGUGGCAACAGAAUUCAUUAGCA..UAUUCAUUUCU.GAG.UA-CCC-----.........UAC.UC.U.CU-AAUUa..aAAU..AAa.aCAUUUAC
NW_020452704.1/671572-671493               AAUUUGUGCUGGUGGCAACAGAAUUCAUUAGCA..UAUUCAUUUCU.GAG.UAGC-U-----.........UAC.UC.U.CU-AAUUa..aAAU..AAa.aCAUUUGC
NW_012001949.1/5625005-5625087             AAUGUGUGCUGGUGGCAAUGCCAUUCAUUAGCAuaUUCA-UUU-CUgAGG.AGUC--AGUUA.........CUCuCU.A.AUUAAAA....UGG..AA...CAUUUGC
NG_032949.1/129039-128957                  AAUGUGUGCUGGUGGCAAUGCCAUUCAUUAGCAuaUUCA-UUU-CUgAGG.AGUC--AGUUA.........CUCuCU.A.AUUAAAA....UGG..AA...CAUUUGC
NT_010966.15/55459946-55460028             AAUGUGUGCUGGUGGCAAUGCCAUUCAUUAGCAuaUUCA-UUU-CUgAGG.AGUC--AGUUA.........CUCuCU.A.AUUAAAA....UGG..AA...CAUUUGC
NC_000018.10/76371152-76371234             AAUGUGUGCUGGUGGCAAUGCCAUUCAUUAGCAuaUUCA-UUU-CUgAGG.AGUC--AGUUA.........CUCuCU.A.AUUAAAA....UGG..AA...CAUUUGC
NW_006735267.1/3575222-3575140             AAUGUGUGCUGGUGGCAAUGCCAUUCAUUAGCAuaUUCA-UUUUUG.AGG.AGUC--AGUUA.........CUCuCU.A.AUUAAAA....UGG..AA...CAUUUGC
NC_023659.1/3575222-3575140                AAUGUGUGCUGGUGGCAAUGCCAUUCAUUAGCAuaUUCA-UUUUUG.AGG.AGUC--AGUUA.........CUCuCU.A.AUUAAAA....UGG..AA...CAUUUGC
NW_010526492.1/20045-19966                 AAUUUGUGCUGAUGGCAACAGAAUUCAUUAGCA..UAUUCAUUUCU.GAG.UA-CCC-----.........UAC.UC.U.CU-AAUUa..aAAU..AAa.aGAUUUGC
NW_010398109.1/20006-19927                 AAUUUGUGCUGGUGGCAAAAGAAUUCAUUAGCA..UAUUCAUUCCU.GAG.UA-CCC-----.........UAC.UC.C.CU-AAUUa..aAAU..AAa.aCAUUUGC
NW_010060426.1/22279-22358                 AAUUUGUGCUGGUGGCAACGGAAUUCAUUAGCA..UACUCAUUUCU.GAG.UA-CCC-----.........UAC.UC.U.CU-AAUUa..aAAU..AAa.aCAUUUGC
NW_001581902.1/52484441-52484520           AAUUUGUGCUGGUGGCAAUAGAAUUCAUUAGCA..UAUUUAUUUCU.GAG.UAGC-C-----.........UAC.UC.U.CU-AAUUa..aAAUgg--a.aCAUUUGC
NC_008803.1/305254314-305254393            AAUUUGUGCUGGUGGCAAUAGAAUUCAUUAGCA..UAUUUAUUUCU.GAG.UAGC-C-----.........UAC.UC.U.CU-AAUUa..aAAUgg--a.aCAUUUGC
NW_019317552.1/3448326-3448244             CAUGUGUGCUGGUGGCAAUGCCAUUCAUCAGCAuaUUCA-UUUUUG.AGG.AGUC--AGUUA.........CUCuCU.A.AUUAAAA....UGG..AA...CAUUUGC
NW_008621346.1/20009-19930                 AAUUUGUGCUGGUGGCAACAGAAUUCAUUAGCA..UAUUCAUUUCU.GAG.UA-CCC-----.........UAC.AC.U.CU-AAUUa..aAAU..AAa.aCAUUUGC
NW_009168033.1/20983-20904                 AAUUUGUGCUGGUGGCAACAGAAUUCAUUAGCA..UAUUCAUUUCU.GAG.UA-CCC-----.........UAC.UC.U.CU-AAUUa..aAAU..ACa.aGAUUUGC
NW_010252268.1/19563-19484                 AAUUCGUGCUGGUGGCAACAGAAUUCAUUAGCA..UAUUCAUUUCU.GAG.UA-CCC-----.........UAC.UC.U.CU-AAUUa..aAAU..ACa.aCAUUUGC
NW_007778829.1/2762-2683                   AAUUUGUGCUGGUGGCAACAGAAUUCAUUAGCAuaUUCA-UUU-CUgAGG.AG-CCC----A.........CUCuCU.A.AUUAAAA....UGG..AA...CAUUUGC
NW_008824908.1/888664-888743               AAUUUGUGCUGGUGGCAACAGAAUUCAUUAGCA..UAUUCAUUUCU.GAG.UA-CCC-----.........UAC.UC.U.CU-AAUUa.aa-AG..AAa.aGAUUUGC
NW_009245600.1/2083075-2082996             AAUUUGUGCUGGUGGCAAUAGAAUUCAUUAGCA..UAUUCAUUUCU.GAG.UA-CCC-----.........UAG.UC.U.CU-AAUUa..aAAU..AAa.aCAUUUGC
NW_017493710.1/74166436-74166518           AACGUGUGCUGGUGGCAAUGCCAUUCAUUAGCAuaUUCA-UUU-CUgAGG.AGUC--AGUUA.........CUCuCU.A.AUUAAAA....UGG..AA...CAUUUGC
NC_018442.2/74166436-74166518              AACGUGUGCUGGUGGCAAUGCCAUUCAUUAGCAuaUUCA-UUU-CUgAGG.AGUC--AGUUA.........CUCuCU.A.AUUAAAA....UGG..AA...CAUUUGC
NW_020251522.1/69136357-69136439           AAUGAGUGCUGGUGGCAAUGCCAUUCAUUAGCAuaUUCA-UUU-CUgAGG.AGUC--AGUUA.........CUCuCU.A.AUUAAAA....UGG..AA...CAUUUGC
NC_037686.1/69136357-69136439              AAUGAGUGCUGGUGGCAAUGCCAUUCAUUAGCAuaUUCA-UUU-CUgAGG.AGUC--AGUUA.........CUCuCU.A.AUUAAAA....UGG..AA...CAUUUGC
NW_012116121.1/3203451-3203533             AAUGUGUGCUGGUGGCAAUGCCAUUCAUUAGCAuaUUCA-UUUUUG.AGG.AGUC--AGUUA.........CUCuCU.A.AUUAAAA....UGG..AA...GAUUUGC
NW_019932863.1/4165259-4165177             AAUGUGUGCUGGUGGCAAUGCCAUUCAUUAGCAuaUUCA-UUU-CUgAGG.AGUC--AGUUA.........CUCuCU.A.AUUAAAA....CGG..AA...CAUUUGC
NC_036897.1/70609211-70609293              AAUGUGUGCUGGUGGCAAUGCCAUUCAUUAGCAuaUUCA-UUU-CUgAGG.AGUC--AGUUA.........CUCuCU.A.AUUAAAA....CGG..AA...CAUUUGC
NW_014014338.1/29258482-29258564           AAUGUGUGCUGGUGGCAAUGCCAUUCAUUAGCAuaUUCA-UUU-CUgAGG.AGUC--AGUUA.........CUCuCU.A.AUUAAAA....CGG..AA...CAUUUGC
NC_027886.1/73034687-73034769              AAUGUGUGCUGGUGGCAAUGCCAUUCAUUAGCAuaUUCA-UUU-CUgAGG.AGUC--AGUUA.........CUCuCU.A.AUUAAAA....CGG..AA...CAUUUGC
NW_018343978.1/20079996-20079917           AAUUUGUGCUGGUGGCAAUAGAAUUCAUUAGCA..UAUUCAUUUCU.GAG.UAGC-C-----.........UGC.UC.U.CU-AAUUa..aAAUggAA...CAUUUGC
NW_010687662.1/6552-6631                   AAUUUGUGCUGGUGGCAAGAGAAUUCAUUAGCA..UAUUCAUUUCU.GAG.UA-CCC-----.........UGC.UC.U.CU-AAUUa..aAAC..AAa.aCAUUUGC
NW_003823347.1/481854-481933               AAUUUGUGCUGGUGGCAAUAGAAUUCAUUAGCA..UAUUCAUUUUU.GAG.UAGC-C-----.........UAC.UC.U.CU-AAUUaaaaUGG..AA...CAUUUGC
NW_017728886.1/166606881-166606802         AAUUUGUGCUGGUGGCAACAGAAUUCAUUAGCA..UAUUCAUUUCU.AAG.UAUC-C-----.........UAC.UC.U.CU-AAUUa..aAGU..AAa.aCAUUUGC
NW_017728992.1/72136496-72136417           AAUUUGUGCUGGUGGCAACAGAAUUCAUUAGCA..UAUUCAUUUCU.AAG.UAUC-C-----.........UAC.UC.U.CU-AAUUa..aAGU..AAa.aCAUUUGC
NW_017710615.1/20658303-20658382           AAUUUGUGCUGGUGGCAACAGAAUUCAUUAGCA..UAUUCAUUUCU.AAG.UAUC-C-----.........UAC.UC.U.CU-AAUUa..aAGU..AAa.aCAUUUGC
NW_010829838.1/2748279-2748197             AAUGUGUGCUGGUGGCAAUGCCAUUUAUUAGCAuaUUCA-UUUUUG.AGG.AGUC--AGUUA.........CUCuCU.A.AUUAAAA....UGG..AA...CAUUUGC
NW_016841755.1/2425863-2425945             AAUGUGUGCUGGUGGCAAUGCCAUUUAUUAGCAuaUUCA-UUUUUG.AGG.AGUC--AGUUA.........CUCuCU.A.AUUAAAA....UGG..AA...CAUUUGC
NW_009086916.1/11363-11284                 AAUUUGUGCUGGUGGCAACAGAAUUCAUUAGCA..UAUUCAUUUCU.GAG.UA-CCC-----.........UAC.UC.U.CU-AAUUa..aAAU..AAa.aGACUCGC
NW_018655836.1/5649075-5648996             AAUUUGUGCUGGUGGCAACAGAAUUCAUUAGCA..UAUUCAUUUCU.GAA.UA-CUC-----.........UAC.UC.U.CU-AAUUa..aAAU..AAa.aCAUUUGC
NW_019937248.1/71977435-71977513           AAUGUGUGCUGGUGGCAAUGCCAUUCAUUAGCAuaUUCA-UUU-CUgAGG.AGUC------A.........CUCuCU.A.AUUAAAA....UGG..AA...CAUUUGC
NC_036921.1/71977435-71977513              AAUGUGUGCUGGUGGCAAUGCCAUUCAUUAGCAuaUUCA-UUU-CUgAGG.AGUC------A.........CUCuCU.A.AUUAAAA....UGG..AA...CAUUUGC
NW_012101587.1/3950510-3950428             AAUGUGUGCUGCUGGCAAUGCCAUUCAUUAGCAuaUUCA-UUU-CUgAGG.AGUC--AGUUA.........CUCuCU.A.AUUAAAA....UGG..AA...CAUUUGC
NW_018759898.1/3896-3978                   AAUGAGUGCUGGUGGCAAUGCCAUUCAUUAGCAuaUUCA-UUU-CU.GAGaAGUC--AGUUA.........CUC.UC.UaAUUAAAA....UGG..AA...CAUUUGC
NC_018169.2/68845753-68845835              AAUGAGUGCUGGUGGCAAUGCCAUUCAUUAGCAuaUUCA-UUU-CU.GAGaAGUC--AGUUA.........CUC.UC.UaAUUAAAA....UGG..AA...CAUUUGC
NW_004087883.1/3869337-3869255             AAUGUGUGCUGGUAGCAAUGCCAUUCAUUAGCAuaUUCA-UUU-CUgAGG.AGUC--AGUUA.........CUCuCU.A.AUUAAAA....UGG..AA...CAUUUGC
NC_019819.1/3870337-3870255                AAUGUGUGCUGGUAGCAAUGCCAUUCAUUAGCAuaUUCA-UUU-CUgAGG.AGUC--AGUUA.........CUCuCU.A.AUUAAAA....UGG..AA...CAUUUGC
NW_009882014.1/27971-28051                 AAUUUGCGCUGGUGGCAACGGAAUUCAUUAGCA..UAUUCAUUUCU.GAG.UA-CCC-----.........UGC.UC.U.CU-AAUUa..aAAU..AAaacAAUUUGC
NW_006203974.1/96109-96188                 AAUUUGUGCUGGUGGCAAUACAAUUCAUUAGCAuaUUCA-UUU-CU.GAG.AUGUCU----A.........CUC.UCuA.AUUAAAA....UGG..AA...CAUUUGC
NW_005842935.1/305235-305156               AAUUUGUGCUGGUGGCAACAGAAUUCAUUAGCA..UAUUCAUUUCU.AAG.UAUC-C-----.........UAC.UC.U.CU-AAUUa..aAGU..AAa.aCAUGUGC
NW_014805709.1/12642620-12642702           AAUGUGUGCUGGUGGCAAUGCCGUUUAUUAGCAuaUUCA-UUU-CUgAGG.AGUC--AGUUA.........CUCuCU.A.AUUAAAA....UGG..AA...CAUUUGC
NC_027910.1/66522500-66522582              AAUGUGUGCUGGUGGCAAUGCCGUUUAUUAGCAuaUUCA-UUU-CUgAGG.AGUC--AGUUA.........CUCuCU.A.AUUAAAA....UGG..AA...CAUUUGC
NW_005092996.1/3734942-3734860             AAUGUGUGCUGGUGGCAAUGCCGUUUAUUAGCAuaUUCA-UUU-CUgAGG.AGUC--AGUUA.........CUCuCU.A.AUUAAAA....UGG..AA...CAUUUGC
NC_022289.1/3734942-3734860                AAUGUGUGCUGGUGGCAAUGCCGUUUAUUAGCAuaUUCA-UUU-CUgAGG.AGUC--AGUUA.........CUCuCU.A.AUUAAAA....UGG..AA...CAUUUGC
NW_012011145.1/3931953-3931871             AAUGUGUGCUGGUGGCAAUGCCGUUUAUUAGCAuaUUCA-UUU-CUgAGG.AGUC--AGUUA.........CUCuCU.A.AUUAAAA....UGG..AA...CAUUUGC
NW_004624806.1/4211622-4211545             CAUUUGUGCUAGUGGCAAUAUAAUUCAUUAGCAuaUUCA--UUUCUgAAG.AGUCUA-----.........CUC.UA.A.UU-AAAA....UGG..AA...CAUUUGC
NW_007248835.1/117370-117288               AAUUUGUGCUGGUGGCAAUCCUGUCCGUUAGCA..UACUCAUUUCU.AGG.GAAUCAGUUAC.........UCU.CU.A.AUUAAAA....UGG..AA...CAUUUGC
NW_003184336.1/4582136-4582216             GAUGUGUGCUGGUGGCAAUGCCGUUCAUUAACA..UUCA-UUU-CUgAGG.AGUC--AGUUA.........CUCuCU.A.AUUAAAA....UGA..AA...CAUUCGC
NC_013908.1/113975082-113975162            GAUGUGUGCUGGUGGCAAUGCCGUUCAUUAACA..UUCA-UUU-CUgAGG.AGUC--AGUUA.........CUCuCU.A.AUUAAAA....UGA..AA...CAUUCGC
NW_004955402.1/59760853-59760930           CAUUUGUGCUCGUGGCAAUAGAAUUCAUUAGCAuaUUCA--UUUCUgAAG.AGUCUA-----.........CUC.UA.A.UU-AAAA....UGG..AA...CAUUUGC
NW_011046472.1/3140956-3140879             CAUUUGUGCUAGUGGCAAUAUAAUUCAUUAGCA..UAUUCAUUUCUgAAG.AGUCUA-----.........CUC.UA.A.UUAAAAC....-GG..AA...CAUUUGC
NW_006607785.1/1433884-1433805             AAUUUGUGCUGGUGGCAACAGAAUUCAUUUGCA..UAUUCAUUUCC.GAG.UAUC-C-----.........UAC.UC.U.CU-AAUUa..aAAU..AAa.gCAUUUGG
NW_004524696.1/4255454-4255531             CAUUUGUGCUCAUGGCAAUAGAAUCCAUUAGCAuaUUCA--UUUCUgAAG.AGUCUA-----.........CUC.UA.A.UU-AAAA....UGG..AA...CAUUUGC
NW_004454163.1/42414260-42414339           AGUGUGUGCUGGUGGCAGCAAAAUUCAUUAGCAuaUUCA-UUUUUG.AGG.AGUCUA-----.........CUCuCU.A.AUUAAAA....UGG..AA...CAUUUGU
NW_009315996.1/15425-15346                 UAUUUGUGCUGGUGGCAACAGAAUUCAUUUGCA..UAUUCAUUUCU.GAC.UA-CCC-----.........UAU.UC.U.CU-AAUUa..aAAU..AAa.aGAUUUGC
NW_012148574.1/1686587-1686665             AGUUUGUGCUGGUGGCAAUACAACUCAUUAGCAuaUUCA-UUU-CUgAGG.AGUC--GGUUA.........--C.-U.A.AUUAAAA....UGG..AA...CAUUUGC
NW_009209841.1/20704-20625                 AGUUUGUGCUGGUGGCAACAGAAUUCAUUAGCA..UAUUCAUUUCU.G--.-----------cauccccua---.-C.U.CUCUAAUu.aaAAU..AAa.aGAUUUGC
NW_018502140.1/2815506-2815424             AAUGUGUGCUGGUGGCAAUGUCGUUCGUUAACAuaUUCA-UUU-CUgAGG.AGUC--AGUUA.........CUCuCU.A.AUUAAAA....UGG..AA...CAUUCGC
#=GC SS_cons                               :::::<<<<<<<<<<_________>>>>>>>>>..><<<-<<<---.<<<.<<_________~~~~~~~~~>>>.>>.-.---->>>....>>>..::...:::::::
#=GC RF                                    aAUuUGuGCUcgUGgCAaUugcAUuCAugAGCa..UccuuuuuUCU.gaG.gagCCCgcUag~~~~~~~~~ucC.uc.u.cUuaaaa....agg..AA...CAUUUGC
//
