# Supplementary material for: Identification of 11 candidate structured noncoding RNA motifs in humans by comparative genomics
Source: BMC Genomics. 2021 Mar 9;22:164. doi: 10.1186/s12864-021-07474-9 (PMC7941889; doi:10.1186/s12864-021-07474-9)
Supplement: Supplementary file 18 — Additional file 18:. txt file for 11 motifs. [file 12864_2021_7474_MOESM18_ESM.txt]

Note:This file contains RNA motifs and their sequences (in groups). Each group is guided  by the name of the motif. 
   
*****RNA-motif ACVR2B_21548*****

>NC_036906.1/103458513-103458439
AGGGCTTTGCAAAACCTTGATTTgccccggTTTCCAGGGTTTTGTTTTTGACATTGGgTTCTTTCCAGCGGCCCT
>NW_019937212.1/90197743-90197817
AGGGCTTTGCAAAACCTTGATTTgccccggTTTCCAGGGTTTTGTTTTTGACATTGGgTTCTTTCCAGCGGCCCT
>NG_011791.1/29424-29498
AGGGCTTTGCAAAACCTTGATTTgccccggTTACCAGGGTTTTGTTTTTGACATTGGgTTCTTTCCAGCGGCCCT
>NW_014013864.1/4089612-4089538
AGGGCTTTGCAAAACCTTGATTTgccccggTTACCAGGGTTTTGTTTTTGACATTGGgTTCTTTCCAGCGGCCCT
>NT_022517.19/38468722-38468796
AGGGCTTTGCAAAACCTTGATTTgccccggTTACCAGGGTTTTGTTTTTGACATTGGgTTCTTTCCAGCGGCCCT
>NC_000003.12/38478722-38478796
AGGGCTTTGCAAAACCTTGATTTgccccggTTACCAGGGTTTTGTTTTTGACATTGGgTTCTTTCCAGCGGCCCT
>NC_027871.1/38657458-38657532
AGGGCTTTGCAAAACCTTGATTTgccccggTTACCAGGGTTTTGTTTTTGACATTGGgTTCTTTCCAGCGGCCCT
>NW_006789542.1/87865-87782
AGGGCTTCGCAAAACTTTGATTTgcaaaaccTcaaTcTggTTTTCAGGGTTTTGTTTTGCCATCAGGTTCTGCTTaGGGGCCCT
>NC_018427.2/39173304-39173378
AGGGCTTTGCAAAACCTTGATTTgcccTggTTACCAGGGTTTTGTTTTTGACATTGGgTTCTTTCCAGCAGCCCT
>NW_017493682.1/39173304-39173378
AGGGCTTTGCAAAACCTTGATTTgcccTggTTACCAGGGTTTTGTTTTTGACATTGGgTTCTTTCCAGCAGCCCT
>NW_019932799.1/53038383-53038309
AGGGCTTTGCAAAACCTTGATTTgccccggTTACCAGGGTTTTGTTTTTGACATTGGgTTCTTTCCAGCAGCCCT
>NC_036882.1/38664185-38664259
AGGGCTTTGCAAAACCTTGATTTgccccggTTACCAGGGTTTTGTTTTTGACATTGGgTTCTTTCCAGCAGCCCT
>NW_020172172.1/1629051-1629139
AGGGCTTCGCAAAACTTTGATTTgcaaaaccTcaaTccagTcTggTTTTCAGGGTTTTGTTTTGCCATCAGGTTCTGCTTaGGGGCCCT
>NW_004438508.1/4912395-4912307
AGGGCTTCGCAAAACTTTGATTTgcaaaaccTcaaTccagTcTggTTTTCAGGGTTTTGTTTTGCCATCAGGTTCTGCTTaGGGGCCCT
>NW_019873593.1/2263660-2263572
AGGGCTTTGCAAAACTTTGATTTgcaaaaccTcaaTccagTcTggTTTTCAGGGTTTTGTTTTGACATCAGGTTCTGCTTaGAGGCCCT
>NW_012003613.1/5940512-5940438
AGGGCTTTGCAAAACCTTGATTTgccccggTTTCCAAGGTTTTGTTTTTGACATTGAgTTCTTTCCAGCGGCCCT
>NG_011791.1/29614-29673
GGGATCACTGTTGGCCTCATGCTCTGGGGCCTAGCTTAATACAGGTCTTcTCCTGGTCCC
>NW_014013864.1/4089422-4089363
GGGATCACTGTTGGCCTCATGCTCTGGGGCCTAGCTTAATACAGGTCTTcTCCTGGTCCC
>NW_019932799.1/53038193-53038134
GGGATCACTGTTGGCCTCATGCTCTGGGGCCTAGCTTAATACAGGTCTTcTCCTGGTCCC
>NC_036882.1/38664375-38664434
GGGATCACTGTTGGCCTCATGCTCTGGGGCCTAGCTTAATACAGGTCTTcTCCTGGTCCC
>NT_022517.19/38468912-38468971
GGGATCACTGTTGGCCTCATGCTCTGGGGCCTAGCTTAATACAGGTCTTcTCCTGGTCCC
>NC_000003.12/38478912-38478971
GGGATCACTGTTGGCCTCATGCTCTGGGGCCTAGCTTAATACAGGTCTTcTCCTGGTCCC
>NC_027871.1/38657648-38657707
GGGATCACTGTTGGCCTCATGCTCTGGGGCCTAGCTTAATACAGGTCTTcTCCTGGTCCC
>NW_012106419.1/1059589-1059515
AGGGCTTTGCAAAACCTTGATTTgccccggTTTCCAAGGTTTTGTTTTTGACCTTGAgTTCTTTCCAGCGGCCCT
>NW_014804636.1/804090-804016
AGGGCTTTGCAAAACCTTGATTTgccccggTTTCCAAGGTTTTGTTTTTGACATTGAgTTCTTTCCAGTGGCCCT
>NW_005092962.1/26663462-26663536
AGGGCTTTGCAAAACCTTGATTTgccccggTTTCCAAGGTTTTGTTTTTGACATTGAgTTCTTTCCAGTGGCCCT
>NW_012018354.1/8607012-8607086
AGGGCTTTGCAAAACCTTGATTTgccccggTTTCCAAGGTTTTGTTTTTGACATTGAgTTCTTTCCAGTGGCCCT
>NC_027894.1/104250036-104249962
AGGGCTTTGCAAAACCTTGATTTgccccggTTTCCAAGGTTTTGTTTTTGACATTGAgTTCTTTCCAGTGGCCCT
>NC_022273.1/93382205-93382279
AGGGCTTTGCAAAACCTTGATTTgccccggTTTCCAAGGTTTTGTTTTTGACATTGAgTTCTTTCCAGTGGCCCT
>NW_018334970.1/82745-82833
AGGGCTTTGCAAAGCCTTGATTTgcagaaccTcagTccacccTggTTTTGAGGGTTTTGCTTTGACAGCAGGTTCTGCTTaGAGGCCCT
>NW_016814090.1/986753-986679
AGGGCTTTGCAAAACCTTGATTTgccccggTTTCCAAGGTTTTGTTTTTGACACTGAgGTCTTTCCAGCGGCCCT
>NW_019317900.1/203781-203855
AGGGCTTTGCAAAACCTTGATTTgccccggTTTCCAAGGTTTTGTTTTTGACACTGAgGTCTTTCCAGCGGCCCT
>NW_010813132.1/38368-38442
AGGGCTTTGCAAAACCTTGATTTgccccggTTTCCAAGGTTTTGTTTTTGACACTGAgGTCTTTCCAGCGGCCCT

*****RNA-motif ANTXR2_33250*****

>NW_014013898.1/16980943-16981018
GGAAATGTTGTAGAAAACCAAGGGAAGAGGAATTTTCTACGAAAGAATTTTACATCAGCTTAGAATTTATCTTTCC
>NW_019932803.1/40061149-40061224
GGAAATGTTGTAGAAAACCAAGGGAAGAGGAATTTTCTACGAAAGAATTTTACATCAGCTTAGAATTTATCTTTCC
>NC_036883.1/49163124-49163199
GGAAATGTTGTAGAAAACCAAGGGAAGAGGAATTTTCTACGAAAGAATTTTACATCAGCTTAGAATTTATCTTTCC
>NC_000004.12/80069840-80069765
GGAAATGTTGTAGAAAACCAAGGGAAGAGGAATTTTCTACGAAAGAATTTTACATCAGCTTAGAATTTATCTTTCC
>NT_016354.20/21148459-21148384
GGAAATGTTGTAGAAAACCAAGGGAAGAGGAATTTTCTACGAAAGAATTTTACATCAGCTTAGAATTTATCTTTCC
>NG_015987.1/8484-8559
GGAAATGTTGTAGAAAACCAAGGGAAGAGGAATTTTCTACGAAAGAATTTTACATCAGCTTAGAATTTATCTTTCC
>NC_027872.1/49975946-49976021
GGAAATGTTGTAGAAAACCAAGGGAAGAGGAATTTTCTACGAAAGAATTTTACATCAGCTTAGAATTTATCTTTCC
>NC_018428.2/91027944-91027869
GGAAATGTTGTAGAAAACCAAGGGAAGAGGAATTTTCTACGAAAGAATTTTACATCAGCTTAGAATTTATCTTTCC
>NW_017493685.1/11028574-11028499
GGAAATGTTGTAGAAAACCAAGGGAAGAGGAATTTTCTACGAAAGAATTTTACATCAGCTTAGAATTTATCTTTCC
>NC_036907.1/78277831-78277756
GGAAATGTTGTAGAACACCAAGGGAAGAGGAATTTTCTATGAAAGAATTTTACATCAGCTTAGAATTTATCTTTCC
>NW_019937216.1/12474055-12473980
GGAAATGTTGTAGAACACCAAGGGAAGAGGAATTTTCTATGAAAGAATTTTACATCAGCTTAGAATTTATCTTTCC
>NW_003501380.2/27719376-27719301
GGAAATGTTGTGGAACACCAAGGGAAGAGGAATTTTCTACGAAAGAATTTTACATCAGCTTAGAATTTATCTTTCC
>NC_019824.1/64968155-64968080
GGAAATGTTGTGGAACACCAAGGGAAGAGGAATTTTCTACGAAAGAATTTTACATCAGCTTAGAATTTATCTTTCC
>NW_020251508.1/61929579-61929654
GGAAATGTTATAGAACACCAAGGGAAGAGGAATTTTCTATGAAAGAATTTTACATCAGCATAGAATTTATCTTTCC
>NC_037672.1/61929579-61929654
GGAAATGTTATAGAACACCAAGGGAAGAGGAATTTTCTATGAAAGAATTTTACATCAGCATAGAATTTATCTTTCC
>NW_018490587.1/3893892-3893967
GGAAATGATGTAGAACACCAAGGGAAGAGGAATTTTCTACAAAAGAATTTTACGTCAGCTTAGAATTTATCTTTCC
>NW_012115156.1/2015278-2015203
GGAAATGTTGTAGAACACCAAGGGAAGAGGAATTTTCTATGAAAGAATTTTACATCAGCATAGAATTTATCTTTCC
>NW_014804880.1/848809-848884
GGAAATGTTGTAGAACACCAAGGGAAGAGGAATTTTCTATGAAAGAATTTTACATCAGCATAGAATTTATCTTTCC
>NW_005092968.1/50376454-50376529
GGAAATGTTGTAGAACACCAAGGGAAGAGGAATTTTCTATGAAAGAATTTTACATCAGCATAGAATTTATCTTTCC
>NW_018755196.1/255582-255657
GGAAATGTTGTAGAACACCAAGGGAAGAGGAATTTTCTATGAAAGAATTTTACATCAGCATAGAATTTATCTTTCC
>NW_012004825.1/13015371-13015446
GGAAATGTTGTAGAACACCAAGGGAAGAGGAATTTTCTATGAAAGAATTTTACATCAGCATAGAATTTATCTTTCC
>NW_012012411.1/746822-746747
GGAAATGTTGTAGAACACCAAGGGAAGAGGAATTTTCTATGAAAGAATTTTACATCAGCATAGAATTTATCTTTCC
>NC_027897.1/54388036-54388111
GGAAATGTTGTAGAACACCAAGGGAAGAGGAATTTTCTATGAAAGAATTTTACATCAGCATAGAATTTATCTTTCC
>NC_018156.2/61174605-61174680
GGAAATGTTGTAGAACACCAAGGGAAGAGGAATTTTCTATGAAAGAATTTTACATCAGCATAGAATTTATCTTTCC
>NC_022276.1/54434088-54434163
GGAAATGTTGTAGAACACCAAGGGAAGAGGAATTTTCTATGAAAGAATTTTACATCAGCATAGAATTTATCTTTCC
>NW_016107379.1/113028-112953
GGAAATGATGTAGAACACCAAAGAAAGAGGAATTTTCTACGAAAGAATTTTACGTCAGCTTAGAATTTATCTTTCC
>NW_006772469.1/3132197-3132272
GGAGATGAGATAGAACATCAAAGGAAAAAGCACTTTCTACCAAAAAATTTTCCATTGGCCTAGAATTCATCTTTCT
>NW_012108141.1/6319191-6319116
GGAAATGTTGTAGAACACCAAGGGAAGAGGAATTTTCTATGAAAGAATTTTATATCAGCATAGAATTTATCTTTCC
>NW_010829553.1/1532286-1532361
GGAAATGTTGTAGAACACCAAGGGAAGAGAAATTTTCTATGAAAGAATTTTACATCAGCATAGAATTTATCTTTCC
>NC_023648.1/28496122-28496047
GGAAATATTGTAGAACACCAAGGGAAGAGGAATTTTCTATGAAAGAATTTTACATCAGCATAGAATTTATCTTTCC
>NW_006735246.1/10585168-10585093
GGAAATATTGTAGAACACCAAGGGAAGAGGAATTTTCTATGAAAGAATTTTACATCAGCATAGAATTTATCTTTCC
>NW_003943613.1/3700126-3700051
GGAAATGATGTAGAACACCAAGGGAAGAGGAGTTTTCTACAAAAGAATTTTACGTCAGCTTAGAATTTATCTTTCC
>NW_019317461.1/5228786-5228861
GGAAATGTTGTAGAACACCAAGGGAAGAGGAATTTTCTATGAAAGAATTTTACATCAGCATAGAATTGATCTTTCC
>NW_019160918.1/8042930-8042855
GGAGATGAGATAGAACATCAAAGGAAGAAGCACTTTCTACTAAAAAATTTTCCATTGGCCTAGAATTCATCTTTCT
>NW_020174050.1/7691501-7691426
GGAGATGAGATAGAACATCAAAGGAAGAAGCACTTTCTACTAAAAAATTTTCCATTGGCCTAGAATTCATCTTTCT
>NC_013898.1/114468923-114468998
GGAAATGATGTAGAACACCAAGGGAAGAGGAATTTTCTACTAAAGAATTTTATGTCAGCTTAGAATTTATCTTTCC
>NW_003183267.1/2726195-2726270
GGAAATGATGTAGAACACCAAGGGAAGAGGAATTTTCTACTAAAGAATTTTATGTCAGCTTAGAATTTATCTTTCC
>NW_019873609.1/8339201-8339126
GGAGATGAGATAGGACATCAAAGGAAGAAGCACTTTCTACCAAAAAATTTTCCATTGGCCTAGAATTCATCTTTCT
>NW_017843021.1/7387021-7386946
GGAGATGAGATAGAACATCAAAGGAAGAAGCACTTTCTACCAAAAAATTTTCCATTGGCCTACAATTCATCTTTCT
>NW_006725343.1/4174987-4174912
GGAGATGAGATAGAACATCAAAGGAAGAAGCACTTTCTACAAAAGAGTTTTCCATTGGCCTAGAATTCATCTTTCT
>NW_016806447.1/295549-295624
CGAAATGTTGTAGAACACCAAGGGAAGAGAAATTTTCTATGAAAGAATTTTACATCAGCATAGAATTTATCTTTCC
>NW_007739406.1/16708-16783
GGAGATGAAATAGAATACAAAAGGGAGGAGCATTTTCTATGAAAGAATTTTACATCAGCCTAGAATTTATCTTTCC
>NW_004438535.1/1747670-1747745
GGAGATGAGATAGAACATCAAAGGAAGAAGCGCTTTCTACCAAAAAATTTTCCATTGGCCTACAGTTCATCTTTCT
>NW_020356462.1/10403072-10403147
GGGGGTGAGATAGAATACCAAGGGAAGAAGTATTTTCTACAAAAGGATTTTACATTGGCCTAGAATTCATCTTTCT
>NC_034574.1/91001811-91001730
GAGAAGTAGGAGAAGATCAAAGGAAGGAACATTTTTCTAggaAAGAGTCTTGCAGCAGCcTAGAGACTTTCcagTTaTTCTT
>NW_018388417.1/91001811-91001730
GAGAAGTAGGAGAAGATCAAAGGAAGGAACATTTTTCTAggaAAGAGTCTTGCAGCAGCcTAGAGACTTTCcagTTaTTCTT
>NC_034602.1/86485695-86485614
GAGAAGTAGGAGAAGATCAAAGGAAGGAATATTTTTCTAggaAAGAGTCTTGCAGCAGCcTAGAGACTTTCcagTTaTTCTT
>NW_018391587.1/86485695-86485614
GAGAAGTAGGAGAAGATCAAAGGAAGGAATATTTTTCTAggaAAGAGTCTTGCAGCAGCcTAGAGACTTTCcagTTaTTCTT
>NT_109320.5/21929019-21928938
GAGAAGTAGGAGAAGGTCAAAGGAAGGAACATTTTTCTAggaAAGAGTCTTGCAGCAGCcTAGAGACTGTCcagTTaTTCTT
>NC_000071.6/98027873-98027792
GAGAAGTAGGAGAAGGTCAAAGGAAGGAACATTTTTCTAggaAAGAGTCTTGCAGCAGCcTAGAGACTGTCcagTTaTTCTT
>NW_017619847.1/15955334-15955407
GGAGATGAGGTAGAACCAAGGGAAGAAGTGTTTTCTACAAAAGGATTTTACATTGGCCTAGAATTTATCTTTCT
>NW_006711583.1/15636894-15636967
GGAGATGAGGTAGAACCAAGGGAAGAAGTGTTTTCTACAAAAGGATTTTACATTGGCCTAGAATTTATCTTTCT
>NW_015131058.1/1127164-1127237
GGAGATGAGGTAGAACCAAGGGAAGAAGTGTTTTCTACAAAAGGATTTTACATTGGCCTAGAATTTATCTTTCT
>NC_018726.3/142373795-142373868
GGAGATGAGGTAGAACCAAGGGAAGAAGTGTTTTCTACAAAAGGATTTTACATTGGCCTAGAATTTATCTTTCT
>NW_019365218.1/102079316-102079389
GGAGATGAGGTAGAACCAAGGGAAGAAGTGTTTTCTACAAAAGGATTTTACATTGGCCTAGAATTTATCTTTCT
>NW_003726116.1/4299213-4299138
GGAGGTGAGATAGAATACCAAGGGAAGAAGTATTTTCTACAAAAGGATTTTACATTGGCCTACAATTCATCTTTCT
>NC_006614.3/4299313-4299238
GGAGGTGAGATAGAATACCAAGGGAAGAAGTATTTTCTACAAAAGGATTTTACATTGGCCTACAATTCATCTTTCT
>NW_020267356.1/22397467-22397542
GGAGGTGAGATAGAATACCAAGGGAAGAAGTATTTTCTACAAAAGGATTTTACATTGGCCTACAATTCATCTTTCT
>NW_004454188.1/4380194-4380119
GGAGATGAGGTGGAACACCAAGGGAAGAGGCATTCTCTATAAAAGAATTTTACGTTGGCCTAGAATTTATCTTTCT
>NW_007256044.1/157928-157854
GGAGATGAGGTAGAACACCAAAGGAAGAAGCATTTTCCATGAAAGAATTTTGATCAGCCTAGAATTTATCTTTCC
>NW_020339223.1/66572324-66572253
GGAGATGGTAGAACCAAGGGAAGAAGTGTTTTCTACAAAAGGATTTTACATTGGCCTAGAATTTATCTTTCT
>NC_010450.4/137731851-137731926
GGAGATAAAGGAGAACGCCAAAGGAAGAAGCACCTTCTACAAGAGAATTTTACATTGGCCTGGAATTCGTGTTGCT
>NW_018084687.1/83076457-83076532
GGAGATAAAGGAGAACGCCAAAGGAAGAAGCACCTTCTACAAGAGAATTTTACATTGGCCTGGAATTCGTGTTGCT
>NW_020312926.1/64309768-64309683
GGAGATGAGGTAGAACGgggaaaaTagGTAAAGGAAGAAGTATTTTCTACGAAAGGATTTTACATTAGCCTAGAATTCATCTTTCT
>NW_014637047.1/2750981-2750908
GGAGATGAGGTAGACCACCAAGGGAAGAAGTGTTTTCTATGAGGATTTTACATTGGTCTAGAATTTATCTTTCT
>NW_004450593.1/1327675-1327760
GGAGATGAGGTAGAATGgggaaaaTagGTAAAGGAAGAAGTATTTTCTACGAAAGGATTTTACATTGGCCTAGAATTCGTCTTTCT
>NW_001084689.1/7542579-7542664
AGAGATGTAGTAGGAGATCAAAGGAAGGAATATTTTTCTAgggAAGAGTGTTGCAGCAGCcTAGAAACTTTCcagTTaTTcTTTCT
>AC_000082.1/11617161-11617246
AGAGATGTAGTAGGAGATCAAAGGAAGGAATATTTTTCTAgggAAGAGTGTTGCAGCAGCcTAGAAACTTTCcagTTaTTcTTTCT
>NW_007907130.1/8344358-8344273
AGAGATGAGGTAGAACAgggaaaaTacTTAAGGGAAGAAGTATTTTCTACAAAAGGATTTTACATTGGCTCAGAATTCATCTTTCT
>NW_003217292.1/3442510-3442595
AGAGATGAGGTAGAACAgggaaaaTacTTAAGGGAAGAAGTATTTTCTACAAAAGGATTTTACATTGGCTCAGAATTCATCTTTCT
>NW_004949058.1/7378603-7378521
AGAGATGAAGTAGAAGATCAAAGAAGAAACATTTTTCTAagaAAAGATTTTGCAGCAGCCTAGAATCCTTCcagTTgTTCTCT
>NC_022027.1/48367027-48366945
AGAGATGAAGTAGAAGATCAAAGAAGAAACATTTTTCTAagaAAAGATTTTGCAGCAGCCTAGAATCCTTCcagTTgTTCTCT
>NW_012148174.1/672641-672555
AAAAATGATGGAGAACACCAAGGGAAGGAGCATTTTCTATGAAAGAATCTTACATCAGCCCAGAATTTCTTTccagTTagTcTTTTT
>NW_017732080.1/874075-874142
GGAGCTGAGGTAGAACATCTAGCATTTTCTACAAAAGAATTTTACACTGGCCTAGAATTTATCTTTCT
>NW_004504323.1/41096897-41096822
GGGGGTACAGTAGAACACTAAGGGAAGAGGCATTTTCTATGAGTGAATGTTATAACAGCCTAGAATTTTTCTTCCT

*****RNA-motif ARNTL-1638*****

>NW_005081676.1/745155-745291
TGTGGATATTTCTTATACTAATTGTACCATAAAGCCGTTTATTCTTTCTTGTAAGAATCCTTTACTATAAATATTGTTAAAGTGTAATGTATTAGACAGTTAAATATTTTTAAAATAAATGTTTCCCTTGTTCTAAG
>NW_018655327.1/579330-579466
TGTGGATATTTCTTATACTAATTGTACCATAAAGCTGTTTATTCTTTCTTGTAAGAATCCTTTACTATAAATATTGTTAAAGTGTAATGTATTAGACAGTTAAATATTTTTAAAATAAATGTTTCCCTTGTTCTAAG
>NW_014650610.1/1623192-1623328
TGTGGATATTTCTTATACTAATTGTACCATAAAGCTGTTTATTCTTTCTTGTAAGAATCCTTTACTATAAATATTGTTAAAGTGTAATGTATTAGACAGTTAAATATTTTTAAAATAAATGTTTCCCTTGTTCTAAG
>NW_009952707.1/177483-177347
TGTGGATATTTCTTATACTAATTGTACCATAAAGCTGTTTATTCTTTCTTGTAAGAATCCTTTACTATAAATATTGTTAAAGTGTAATGTATTAGACAGTTAAATATTTTTAAAATAAATGTTTCCCTTGTTCTAAG
>NW_008659794.1/46539-46675
TGTGGATATTTCTTATACTAATTGTACCATAAAGCTGTTTATTCTTTCTTGTAAGAATCCTTTACTATAAATATTGTTAAAGTGTAATGTATTAGACAGTTAAATATTTTTAAAATAAATGTTTCCCTTGTTCTAAG
>NW_008824186.1/822913-823049
TGTGGATATTTCTTATACTAATTGTACCATAAAGCTGTTTATTCTTTCTTGTAAGAATCCTTTACTATAAATATTGTTAAAGTGTAATGTATTAGACAGTTAAATATTTTTAAAATAAATGTTTCCCTTGTTCTAAG
>NW_015090965.1/23757-23621
TGTGGATATTTCTTATACTAATTGTACCATAAAGCTGTTTATTCTTTCTTGTAAGAATCCTTTACTATAAATATTGTTAAAGTGTAATGTATTAGACAGTTAAATATTTTTAAAATAAATGTTTCCCTTGTTCTAAG
>NW_009245513.1/552897-552761
TGTGGATATTTCTTATACTAATTGTACCATAAAGCTGTTTATTCTTTCTTGTAAGAATCCTTTACTATAAATATTGTTAAAGTGTAATGTATTAGACAGTTAAATATTTTTAAAATAAATGTTTCCCTTGTTCTAAG
>NW_018362641.1/7545243-7545107
TGTGGATATTTCTTATACTAATTGTACCATAAAGCTGTTTATTCTTTCTTGTAAGAATCCTTTACTATAAATATTGTTAAAGTGTAATGTATTAGACAGTTAAATATTTTTAAAATAAATGTTTCCCTTGTTCTAAG
>NC_021677.1/3825308-3825172
TGTGGATATTTCTTATACTAATTGTACCATAAAGCTGTTTATTCTTTCTTGTAAGAATCCTTTACTATAAATATTGTTAAAGTGTAATGTATTAGACAGTTAAATATTTTTAAAATAAATGTTTCCCTTGTTCTAAG
>NW_015438708.1/498092-498228
TGTGGATATTTCTTATACTAATTGTACCATAAAGCTGTTTATTCTTTCTTGTAAGAATCCTTTACTATAAATATTGTTAAAGTGTAATGTATTAGACAGTTAAATATTTTTAAAATAAATGTTTCCCTTGTTCTAAG
>NW_009705328.1/44500-44636
TGTGGATATTTCTTATACTAATTGTACCATAAAGCTGTTTATTCTTTCTTGTAAGAATCCTTTACTATAAATATTGTTAAAGTGTAATGTATTAGACAGTTAAATATTTTTAAAATAAATGTTTCCCTTGTTCTAAG
>NW_010972609.1/8299218-8299082
TGTGGATATTTCTTATACTAATTGTACCATAAAGCTGTTTATTCTTTCTTGTAAGAATCCTTTACTATAAATATTGTTAAAGTGTAATGTATTAGACAGTTAAATATTTTTAAAATAAATGTTTCCCTTGTTCTAAG
>NW_009859105.1/54027-54163
TGTGGATATTTCTTATACTAATTGTACCATAAAGCTGTTTATTCTTTCTTGTAAGAATCCTTTACTATAAATATTGTTAAAGTGTAATGTATTAGACAGTTAAATATTTTTAAAATAAATGTTTCCCTTGTTCTAAG
>NW_010063553.1/30846-30982
TGTGGATATTTCTTATACTAATTGTACCATAAAGCTGTTTATTCTTTCTTGTAAGAATCCTTTACTATAAATATTGTTAAAGTGTAATGTATTAGACAGTTAAATATTTTTAAAATAAATGTTTCCCTTGTTCTAAG
>NW_004973198.1/8271060-8271196
TGTGGATATTTCTTATACTAATTGTACCATAAAGCTGTTTATTCTTTCTTGTAAGAATCCTTTACTATAAATATTGTTAAAGTGTAATGTATTAGACAGTTAAATATTTTTAAAATAAATGTTTCCCTTGTTCTAAG
>NW_007931215.1/87572-87436
TGTGGATATTTCTTATACTAATTGTACCATAAAGCTGTTTATTCTTTCTTGTAAGAATCCTTTACTATAAATATTGTTAAAGTGTAATGTATTAGACAGTTAAATATTTTTAAAATAAATGTTTCCCTTGTTCTAAG
>NW_010712484.1/23754-23890
TGTGGATATTTCTTATACTAATTGTACCATAAAGCTGTTTATTCTTTCTTGTAAGAATCCTTTACTATAAATATTGTTAAAGTGTAATGTATTAGACAGTTAAATATTTTTAAAATAAATGTTTCCCTTGTTCTAAG
>NW_009599595.1/45572-45708
TGTGGATATTTCTTATACTAATTGTACCATAAAGCTGTTTATTCTTTCTTGTAAGAATCCTTTACTATAAATATTGTTAAAGTGTAATGTATTAGACAGTTAAATATTTTTAAAATAAATGTTTCCCTTGTTCTAAG
>NW_009259180.1/1327625-1327761
TGTGGATATTTCTTATACTAATTGTACCATAAAGCTGTTTATTCTTTCTTGTAAGAATCCTTTACTATAAATATTGTTAAAGTGTAATGTATTAGACAGTTAAATATTTTTAAAATAAATGTTTCCCTTGTTCTAAG
>NW_008590540.1/3982-3846
TGTGGATATTTCTTATACTAATTGTACCATAAAGCTGTTTATTCTTTCTTGTAAGAATCCTTTACTATAAATATTGTTAAAGTGTAATGTATTAGACAGTTAAATATTTTTAAAATAAATGTTTCCCTTGTTCTAAG
>NW_010225891.1/50547-50683
TGTGGATATTTCTTATACTAATTGTACCATAAAGCTGTTTATTCTTTCTTGTAAGAATCCTTTACTATAAATATTGTTAAAGTGTAATGTATTAGACAGTTAAATATTTTTAAAATAAATGTTTCCCTTGTTCTAAG
>NW_010408671.1/12388-12524
TGTGGATATTTCTTATACTAATTGTACCATAAAGCTGTTTATTCTTTCTTGTAAGAATCCTTTACTATAAATATTGTTAAAGTGTAATGTATTAGACAGTTAAATATTTTTAAAATAAATGTTTCCCTTGTTCTAAG
>NW_020340682.1/8964234-8964370
TGTGGATATTTCTTATACTAATTGTACCATAAAGCTGTTTATTCTTTCTTGTAAGAATCCTTTACTATAAATATTGTTAAAGTGTAATGTATTAGACAGTTAAATATTTTTAAAATAAATGTTTCCCTTGTTCTAAG
>NW_009218203.1/30684-30548
TGTGGATATTTCTTATACTAATTGTACCATAAAGCTGTTTATTCTTTCTTGTAAGAATCCTTTACTATAAATATTGTTAAAGTGTAATGTATTAGACAGTTAAATATTTTTAAAATAAATGTTTCCCTTGTTCTAAG
>NW_004775614.1/631165-631301
TGTGGATATTTCTTATACTAATTGTACCATAAAGCTGTTTATTCTTTCTTGTAAGAATCCTTTACTATAAATATTGTTAAAGTGTAATGTATTAGACAGTTAAATATTTTTAAAATAAATGTTTCCCTTGTTCTAAG
>NC_034414.1/7545243-7545107
TGTGGATATTTCTTATACTAATTGTACCATAAAGCTGTTTATTCTTTCTTGTAAGAATCCTTTACTATAAATATTGTTAAAGTGTAATGTATTAGACAGTTAAATATTTTTAAAATAAATGTTTCCCTTGTTCTAAG
>NC_031774.1/9570724-9570860
TGTGGATATTTCTTATACTAATTGTACCATAAAGCTGTTTATTCTTTCTTGTAAGAATCCTTTACTATAAATATTGTTAAAGTGTAATGTATTAGACAGTTAAATATTTTTAAAATAAATGTTTCCCTTGTTCTAAG
>NW_011950884.1/8405544-8405408
TGTGGATATTTCTTATACTAATTGTACCATAAAGCTGTTTATTCTTTCTTGTAAGAATCCTTTACTATAAATATTGTTAAAGTGTAATGTATTAGACAGTTAAATATTTTTAAAATAAATGTTTCCCTTGTTCTAAG
>NW_009785878.1/30344-30208
TGTGGATATTTCTTATACTAATTGTACCATAAAGCTGTTTATTCTTTCTTGTAAGAATCCTTTACTATAAATATTGTTAAAGTGTAATGTATTAGACAGTTAAATATTTTTAAAATAAATGTTTCCCTTGTTCTAAG
>NW_009662645.1/892917-893053
TGTGGATATTTCTTATACTAATTGTACCATAAAGCTGTTTATTCTTTCTTGTAAGAATCCTTTACTATAAATATTGTTAAAGTGTAATGTATTAGACAGTTAAATATTTTTAAAATAAATGTTTCCCTTGTTCTAAG
>NC_006092.5/7819983-7819847
TGTGGATATTTCTTATACTAATTGTACCATAAAGCTGTTTATTCTTTCTTGTAAGAATCCTTTACTATAAATATTGTTAAAGTGTAATGTATTAGACAGTTAAATATTTTTAAAATAAATGTTTCCCTTGTTCTAAG
>NC_029520.1/11878925-11878789
TGTGGATATTTCTTATACTAATTGTACCATAAAGCTGTTTATTCTTTCTTGTAAGAATCCTTTACTATAAATATTGTTAAAGTGTAATGTATTAGACAGTTAAATATTTTTAAAATAAATGTTTCCCTTGTTCTAAG
>NW_019776415.1/1107531-1107667
TGTGGATATTTCTTATACTAATTGTACCATAAAGCTGTTTATTCTTTCTTGTAAGAATCCTTTACTATAAATATTGTTAAAGTGTAATGTATTAGACAGTTAAATATTTTTAAAATAAATGTTTCCCTTGTTCTAAG
>NW_009912469.1/45247-45383
TGTGGATATTTCTTATACTAATTGTACCATAAAGCTGTTTATTCTTTCTTGTAAGAATCCTTTACTATAAATATTGTTAAAGTGTAATGTATTAGACAGTTAAATATTTTTAAAATAAATGTTTCCCTTGTTCTAAG
>NW_016690295.1/1761418-1761554
TGTGGATATTTCTTATACTAATTGTACCATAAAGCTGTTTATTCTTTCTTGTAAGAATCCTTTACTATAAATATTGTTAAAGTGTAATGTATTAGACAGTTAAATATTTTTAAAATAAATGTTTCCCTTGTTCTAAG
>NW_010558277.1/31202-31066
TGTGGATATTTCTTATACTAATTGTACCATAAAGCTGTTTATTCTTTCTTGTAAGAATCCTTTACTATAAATATTGTTAAAGTGTAATGTATTAGACAGTTAAATATTTTTAAAATAAATGTTTCCCTTGTTCTAAG
>NW_009326625.1/14321-14185
TGTGGATATTTCTTATACTAATTGTACCATAAAGCTGTTTATTCTTTCTTGTAAGAATCCTTTACTATAAATATTGTTAAAGTGTAATGTATTAGACAGTTAAATATTTTTAAAATAAATGTTTCCCTTGTTCTAAG
>NW_010759748.1/29955-29819
TGTGGATATTTCTTATACTAATTGTACCATAAAGCTGTTTATTCTTTCTTGTAAGAATCCTTTACTATAAATATTGTTAAAGTGTAATGTATTAGACAGTTAAATATTTTTAAAATAAATGTTTCCCTTGTTCTAAG
>NW_015379235.1/9570724-9570860
TGTGGATATTTCTTATACTAATTGTACCATAAAGCTGTTTATTCTTTCTTGTAAGAATCCTTTACTATAAATATTGTTAAAGTGTAATGTATTAGACAGTTAAATATTTTTAAAATAAATGTTTCCCTTGTTCTAAG
>NW_005087649.1/1086007-1086143
TGTGGATATTTCTTATACTAATTGTACCATAAAGCTGTTTATTCTTTCTTGTAAGAATCCTTTACTATAAATATTGTTAAAGTGTAATGTATTAGACAGTTAAATATTTTTAAAATAAATGTTTCCCTTGTTCTAAG
>NW_002198771.1/85732-85596
TGTGGATATTTCTTATACTAATTGTACCATAAAGCTGTTTATTCTTTCTTGTAAGAATCCTTTACTATAAATATTGTTAAAGTGTAATGTATTAGACAGTTAAATATTTTTAAAATAAATGTTTCCCTTGTTCTAAG
>NW_010182491.1/52991-53127
TGTGGATATTTCTTATACTAATTGTACCATAAAGCTGTTTATTCTTTCTTGTAAGAATCCTTTACTATAAATATTGTTAAAGTGTAATGTATTAGACAGTTAAATATTTTTAAAATAAATGTTTCCCTTGTTCTAAG
>NW_010288310.1/48338-48474
TGTGGATATTTCTTATACTAATTGTACCATAAAGCTGTTTATTCTTTCTTGTAAGAATCCTTTACTATAAATATTGTTAAAGTGTAATGTATTAGACAGTTAAATATTTTTAAAATAAATGTTTCCCTTGTTCTAAG
>NW_020799103.1/1892704-1892840
TGTGGATATTTCTTATACTAATTGTACCATAAAGCTGTTTATTCTTTCTTGTAAGAATCCTTTACTATAAATATTGTTAAAGTGTAATGTATTAGACAGTTAAATATTTTTAAAATAAATGTTTCCCTTGTTCTAAG
>NT_455879.2/1310382-1310246
TGTGGATATTTCTTATACTAATTGTACCATAAAGCTGTTTATTCTTTCTTGTAAGAATCCTTTACTATAAATATTGTTAAAGTGTAATGTATTAGACAGTTAAATATTTTTAAAATAAATGTTTCCCTTGTTCTAAG
>NW_009077105.1/31089-30953
TGTGGATATTTCTTATACTAATTGTACCATAAAGCTGTTTATTCTTTCTTGTAAGAATCCTTTACTATAAATATTGTTAAAGTGTAATGTATTAGACAGTTAAATATTTTTAAAATAAATGTTTCCCTTGTTCTAAG
>NW_009650173.1/1558619-1558755
TGTGGATATTTCTTATACTAATTGTACCATAAAGCTGTCTATTCTTTCTTGTAAGAATCCTTTACTATAAATATTGTTAAAGTGTAATGTATTAGACAGTTAAATATTTTTAAAATAAATGTTTCCCTTGTTCTAAG
>NW_009126058.1/29924-29788
TGTGGATATTTCTTATACTAATTGTACCATAAAGCTGTTTTTTCTTTCTTGTAAGAATCCTTTACTATAAATATTGTTAAAGTGTAATGTATTAGACAGTTAAATATTTTTAAAATAAATGTTTCCCTTGTTCTAAG
>NW_010017489.1/50932-51068
TGTGGATATTTCTTACACTAATTGTACCATAAAGCTGTTTATTCTTTCTTGTAAGAATCCTTTACTATAAATATTGTTAAAGTGTAATGTATTAGACAGTTAAATATTTTTAAAATAAATGTTTCCCTTGTTCTAAG
>NW_004848271.1/9454705-9454569
TGTGGATATTTCTTATACTAATTGTACCATAAAGCTGTTTATTCTTTCTTGTAAGAATCCTTTACTATAAATATTGTTAAAGTGTAATGTATTAGACAGTTAAATATTTTTAAAATAAATGTTTCCCTTGTTCTAAA
>NW_014005408.1/9691439-9691575
TGTGGATATTTCTTATACTAATTGTACCATAAAGCTGTTTATTCTTTCTTGTAAGAATCCTTTACTATAAATATTGTTAAAGTGTAATGTATTAGACAGTTAAATATTTTTAAAATAAATGTTTCCCTTGTTCTAAA
>NW_020451016.1/2494053-2493917
TGTGGATATTTCTTATACTAATTGTACCATAAAGCTGTTTATTCTTTCTTGTAAGAATCCTTTACTATAAATATTGTTAAAGTGTAATGTATTAGACAGTTAAATATTTTTAAAATAAATGTTTCCCTTGTTCTAAA
>NW_020453304.1/5265264-5265400
TGTGGATATTTCTTATACTAATTGTACCATAAAGCTGTTTATTCTTTCTTGTAAGAATCCTTTACTATAAATATTGTTAAAGTGTAATGTATTAGACAGTTAAATATTTTTAAAATAAATGTTTCCCTTGTTCTAAA
>NW_009270293.1/64864-64728
TGTGGATATTTCTTACACTAATTGTACCATAAAGCTGTTTATTCTTTCTTGTAAGAATCCTTTACTATAAATATTGTTAAAGTGTAATGTATTAGACAGTTAAATATTTTTAAAATAAATGTTTCCCTTGTTCTAAA
>NW_010492756.1/19480-19616
TGTGGATATTTCTTATACTAATTGTACCATAAAGCTGTTTATTCTTTCTTGTAAGAATCCTTTACTATACATATTGTTAAAGTGTAATGTATTAGACAGTTAAATATTTTTAAAATAAATGTTTCCCTTGTTCTAAG
>NW_008236509.1/1658517-1658653
TGTGGATATTTCTTATACTAATTGTACCATAAAGCTGTTTATTCTTTCTTGTAAGAATCCTTTACTATAAATATTGTTAAAGTGTAATGTATTAGACAGTTAAATATTTTTAAAATAAATGTTTCCCTTGTTCTACG
>NW_018114021.1/1653126-1653262
TGTGGATATTTCTTATACTAATTGTACCATAAAGCTGTTTATTCTTTCTTGTAAGAATCCTTTACTATAAATATTGTTAAAGTGTAATGTATTAGACAGTTAAATATTTTTAAAATAAATGTTTCCCTTGTTCTACG
>NW_004929805.1/3029215-3029351
TGTGGATCTTTCTTATACTAATTGTACCATAAAGCTGTTTATTCTTTCTTGTAAGAATCCTTTACTATAAATATTGTTAAAGTGTAATGTATTAGACAGTTAAATATTTTTAAAATAAATGTTTCCCTTGTTCTAAG
>NW_004994826.1/3345849-3345985
TGTGGATCTTTCTTATACTAATTGTACCATAAAGCTGTTTATTCTTTCTTGTAAGAATCCTTTACTATAAATATTGTTAAAGTGTAATGTATTAGACAGTTAAATATTTTTAAAATAAATGTTTCCCTTGTTCTAAG
>NW_004678121.1/83871-84007
TGTGGATATTTCTTATACTAATTGTACCATAAAGCTGTTTATTCTTTCTTGTAAGAATCCTTTACTATAAATATTGTTGAAGTGTAACGTATTAGACAGTTCAATATTTTTAAAATAAATGTTTCCCTTGTTCTAAG
>NW_013185750.1/184683-184547
TGTGGATATTTCTTATACTAATTGTACCATAAAGCTGTTTATTCATTCTTGTAAGAATCCTTTACTATAAATATTGTTGAAGTGTAATGTACTAGACAGTTAAATATTTTTGAAATAAATGTTTCCCTTGTTCTAAG
>NW_008796218.1/8849842-8849978
TGTGGATATTTCTTATACTAATTGTACCATAAAGCTGTTTATTCTTTCTTGTAAGAATCCTTTACTATAAATATTGTTAAAGTGTAATGTATTAGACAGTTAAAAATTTTTAAAATAAATGTTTCCCTTGTTCTAAG
>NW_005843300.1/63261-63398
TGTGGATATTTCTTATACTAATTGTATCATAAAGCTGTTTATTCTTTCTTGTAAGAATCCTTTACTATAAATATTGTTAAAGTGTAATGTATTAGACAGTTAAATATTTTTAAAAATAAATGTTTCCCTTGTTCTAAA
>NW_017713697.1/32163381-32163244
TGTGGATATTTCTTACACTAATTGTATCATAAAGCTGTTTATTCTTTCTTGTAAGAATCCTTTACTATAAATATTGTTAAAGTGTAATGTATTAGACAGTTAAATATTTTTAAAAATAAATGTTTCCCTTGTTCTAAA
>NW_017493698.1/13233830-13233965
TGTGGATATTTCTTATACTAATTGTATCATAAAGCCGTTTATTCTTCCTTGTAAGAATCCTTTACTATAAATATGgGTTAAAGTATAATGTACTAGACAGTTAAATATTTTTAATAAATGTTTCCCTTGTTCTATA
>NC_018435.2/13233830-13233965
TGTGGATATTTCTTATACTAATTGTATCATAAAGCCGTTTATTCTTCCTTGTAAGAATCCTTTACTATAAATATGgGTTAAAGTATAATGTACTAGACAGTTAAATATTTTTAATAAATGTTTCCCTTGTTCTATA
>NW_019937233.1/74449033-74449168
TGTGGATATTTCTTATACTAATTGTATCATAAAGCCGTTTATTCTTCCTTGTAAGAATCCTTTACTATAAATATGgGTTAAAGTATAATGTACTAGACAGTTAAATATTTTTAATAAATGTTTCCCTTGTTCTATA
>NC_036914.1/53673119-53672984
TGTGGATATTTCTTATACTAATTGTATCATAAAGCCGTTTATTCTTCCTTGTAAGAATCCTTTACTATAAATATGgGTTAAAGTATAATGTACTAGACAGTTAAATATTTTTAATAAATGTTTCCCTTGTTCTATA
>NW_019932837.1/13263871-13264006
TGTGGATATTTCTTATACTAATTGTATCATAAAGCCGTTTATTCTTCCTTGTAAGAATCCTTTACTATAAATATGgGTTAAAGTATAATGTACTAGACAGTTAAATATTTTTAATAAATGTTTCCCTTGTTCTATA
>NC_036890.1/13263871-13264006
TGTGGATATTTCTTATACTAATTGTATCATAAAGCCGTTTATTCTTCCTTGTAAGAATCCTTTACTATAAATATGgGTTAAAGTATAATGTACTAGACAGTTAAATATTTTTAATAAATGTTTCCCTTGTTCTATA
>NT_009237.19/13327129-13327264
TGTGGATATTTCTTATACTAATTGTATCATAAAGCCGTTTATTCTTCCTTGTAAGAATCCTTTACTATAAATATGgGTTAAAGTATAATGTACTAGACAGTTAAATATTTTTAATAAATGTTTCCCTTGTTCTATA
>NC_000011.10/13387129-13387264
TGTGGATATTTCTTATACTAATTGTATCATAAAGCCGTTTATTCTTCCTTGTAAGAATCCTTTACTATAAATATGgGTTAAAGTATAATGTACTAGACAGTTAAATATTTTTAATAAATGTTTCCCTTGTTCTATA
>NW_014014137.1/5498567-5498702
TGTGGATATTTCTTATACTAATTGTATCATAAAGCCGTTTATTCTTCCTTGTAAGAATCCTTTACTATAAATATGgGTTAAAGTATAATGTACTAGACAGTTAAATATTTTTAATAAATGTTTCCCTTGTTCTATA
>NC_027879.1/13240239-13240374
TGTGGATATTTCTTATACTAATTGTATCATAAAGCCGTTTATTCTTCCTTGTAAGAATCCTTTACTATAAATATGgGTTAAAGTATAATGTACTAGACAGTTAAATATTTTTAATAAATGTTTCCCTTGTTCTATA
>NW_005054402.1/2799588-2799723
TGTGGATATTTCTTATACTAATTGTACCATAAAGCCGTTTATTCTTTCTTGTAAGAATCCTTTACTATAAATATTGTTAAAGTGTAATGTATTAGACAGTTAAATATTTTTAAAATAAATGTTTCCTTGTTCTAAG
>NW_006735233.1/51430807-51430672
TGTGGATATTTCTTATACTAATTGTATCATAAAGCCGTTTATTCTTCCTTGTAAGAATCCTTTACTATAAATATGgGTTAAAGTATAACGTACTAGACAGTTAAATATTTTTAATAAATGTTTCCCTTGTTCTATA
>NC_023642.1/51430807-51430672
TGTGGATATTTCTTATACTAATTGTATCATAAAGCCGTTTATTCTTCCTTGTAAGAATCCTTTACTATAAATATGgGTTAAAGTATAACGTACTAGACAGTTAAATATTTTTAATAAATGTTTCCCTTGTTCTATA
>NW_012100076.1/343680-343815
TGTGGATATTTCTTATACTAATTGTATCATAAAGCCGTTTATTCTTCCTTGTAAGAATCCTTTACTATAAATATGgGTTAAAGTATAACGTACTAGACAGTTAAATATTTTTAATAAATGTTTCCCTTGTTCTATA
>NW_012117155.1/939331-939196
TGTGGATATTTCTTATACTAATTGTATCATAAAGCCGTTTATTCTTCCTTGTAAGAATCCTTTACTATAAATATGgGTTAAAGTATAACGTACTAGACAGTTAAATATTTTTAATAAATGTTTCCCTTGTTCTATA
>NW_012001806.1/3298412-3298547
TGTGGATATTTCTTATACTAATTGTATCATAAAGCCGTTTATTCTTCCTTGTAAGAATCCTTTACTATAAATATGgGTTAAAGTATAACGTACTAGACAGTTAAATATTTTTAATAAATGTTTCCCTTGTTCTATA
>NW_014805462.1/4374928-4374793
TGTGGATATTTCTTATACTAATTGTATCATAAAGCCGTTTATTCTTCCTTGTAAGAATCCTTTACTATAAATATGgGTTAAAGTATAACGTACTAGACAGTTAAATATTTTTAATAAATGTTTCCCTTGTTCTATA
>NC_027906.1/53008647-53008512
TGTGGATATTTCTTATACTAATTGTATCATAAAGCCGTTTATTCTTCCTTGTAAGAATCCTTTACTATAAATATGgGTTAAAGTATAACGTACTAGACAGTTAAATATTTTTAATAAATGTTTCCCTTGTTCTATA
>NW_005092988.1/54325089-54324954
TGTGGATATTTCTTATACTAATTGTATCATAAAGCCGTTTATTCTTCCTTGTAAGAATCCTTTACTATAAATATGgGTTAAAGTATAACGTACTAGACAGTTAAATATTTTTAATAAATGTTTCCCTTGTTCTATA
>NC_022285.1/54325089-54324954
TGTGGATATTTCTTATACTAATTGTATCATAAAGCCGTTTATTCTTCCTTGTAAGAATCCTTTACTATAAATATGgGTTAAAGTATAACGTACTAGACAGTTAAATATTTTTAATAAATGTTTCCCTTGTTCTATA
>NW_018758674.1/16484-16349
TGTGGATATTTCTTATACTAATTGTATCATAAAGCCGTTTATTCTTCCTTGTAAGAATCCTTTACTATAAATATGgGTTAAAGTATAACGTACTAGACAGTTAAATATTTTTAATAAATGTTTCCCTTGTTCTATA
>NW_019317881.1/5522477-5522342
TGTGGATATTTCTTATACTAATTGTATCATAAAGCCGTTTATTCTTCCTTGTAAGAATCCTTTACTATAAATATGgGTTAAAGTATAACGTACTAGACAGTTAAATATTTTTAATAAATGTTTCCCTTGTTCTATA
>NC_018165.2/51766960-51766825
TGTGGATATTTCTTATACTAATTGTATCATAAAGCCGTTTATTCTTCCTTGTAAGAATCCTTTACTATAAATATGgGTTAAAGTATAACGTACTAGACAGTTAAATATTTTTAATAAATGTTTCCCTTGTTCTATA
>NW_012010945.1/2064415-2064550
TGTGGATATTTCTTATACTAATTGTATCATAAAGCCGTTTATTCTTCCTTGTAAGAATCCTTTACTATAAATATGgGTTAAAGTATAACGTACTAGACAGTTAAATATTTTTAATAAATGTTTCCCTTGTTCTATA
>NW_020251518.1/52065619-52065484
TGTGGATATTTCTTATACTAATTGTATCATAAAGCCGTTTATTCTTCCTTGTAAGAATCCTTTACTATAAATATGgGTTAAAGTATAACGTACTAGACAGTTAAATATTTTTAATAAATGTTTCCCTTGTTCTATA
>NC_037682.1/52065619-52065484
TGTGGATATTTCTTATACTAATTGTATCATAAAGCCGTTTATTCTTCCTTGTAAGAATCCTTTACTATAAATATGgGTTAAAGTATAACGTACTAGACAGTTAAATATTTTTAATAAATGTTTCCCTTGTTCTATA
>NW_020454649.1/7035487-7035624
TGTGGATATTTCTTATACTAATTGTACCATAAAGCTGTTTATTCTTTCTTGTAAGAATTCCTTTACTATAAATATTGTTAAAGTGTAATGTATTAGACAGTTAAATATTTTTAAAATAAATGTTTCCCTTGTTCTAAA
>NW_017728947.1/18310667-18310804
TGTGGATATTTCTTATACTAATTGTATCATAAAGCTGTTTATTCTTTATTGTAAGAATCCTTTACTATAAATATTGTTAAAGTGTAATGTATTAGACAGTTAAATATTTTTAAAAATAAATGTTTCCCTTGTTCTAAA
>NW_017729025.1/130238271-130238134
TGTGGATATTTCTTATACTAATTGTATCATAAAGCTGTTTATTCTTTATTGTAAGAATCCTTTACTATAAATATTGTTAAAGTGTAATGTATTAGACAGTTAAATATTTTTAAAAATAAATGTTTCCCTTGTTCTAAA
>NW_006921601.1/11073969-11074104
TGTGGATATTTCTTATACTAATTGTATCATAAAGCCGTTAATTCTTCCTTGTAAGAATCCTTTACTATAAATATGgGTTAAAGTATAATGTATTAGACAGTTAAATATTTTTAATAAATGTTTCCCTTGTTCTATA
>NW_004567116.1/30284848-30284713
CGTGGATATTTCTTATACTAATTGTATCATAAAGCCGTTTATTCTTCCTTGTAAGAATCCTTTACTATAAATATGgGTTAAAGTATAATGTATTAGACAGTTAAATATTTTTAATAAATGTTTCCCTTGTTCTATA
>NW_010110414.1/30686-30551
TGTGGATATTTCTTATACTAATTGTACCATAAAGCTGTTTATTCTTTCTTGTAAGAATCCTTTACTATAAATATTGTTAAAGTGTAATGTATTAGACAGTTAATATTTTTAAAATAAATGTTTCCCTTGTTCTAAG
>NW_006408601.1/2282316-2282451
TGTGGATATTTCTTATACTAATTGTATCATAAAGCCGTTTATTCTTCCTTGTAAGAATCCTTTACTATAAATATGgGTTAAAGTATAATGTATTAGACAGTTAAATATTTTTAATAAATGTTTCCCTTGTTCTATA
>NW_007729579.1/38634-38499
TGTGGATATTTCTTATACTAATTGTATCATAAAGCCGTTTATTCTTCCTTGTAAGAATCCTTTACTATAAATATGgGTTAAAGTATAATGTATTAGACAGTTAAATATTTTTAATAAATGTTTCCCTTGTTCTATA
>NW_007929448.1/2308677-2308812
TGTGGATATTTCTTATACTAATTGTATCATAAAGCCGTTTATTCTTCCTTGTAAGAATCCTTTACTATAAATATGgGTTAAAGTATAATGTATTAGACAGTTAAATATTTTTAATAAATGTTTCCCTTGTTCTATA
>NW_003943604.1/17508542-17508677
TGTGGATATTTCTTATACTAATTGTATCATAAAGCCGTTTATTCTTCCTTGTAAGAATCCTTTACTATAAATATGgGTTAAAGTATAATGTATTAGACAGTTAAATATTTTTAATAAATGTTTCCCTTGTTCTATA
>NW_004450296.1/5879460-5879595
TGTGGATATTTCTTATACTAATTGTATCATAAAGCCGTTTATTCTTCCTTGTAAGAATCCTTTACTATAAATATGgGTTAAAGTATAATGTATTAGACAGTTAAATATTTTTAATAAATGTTTCCCTTGTTCTATA
>NW_012267329.1/119325-119190
TGTGGATATTTCTTATACTAATTGTATCATAAAGCCGTTTATTCTTCCTTGTAAGAATCCTTTACTATAAATATGgGTTAAAGTATAATGTATTAGACAGTTAAATATTTTTAATAAATGTTTCCCTTGTTCTATA
>NW_006711867.1/7159934-7160069
TGTGGATATTTCTTATACTAATTGTATCATAAAGCCGTTTATTCTTCCTTGTAAGAATCCTTTACTATAAATATGgGTTAAAGTATAATGTATTAGACAGTTAAATATTTTTAATAAATGTTTCCCTTGTTCTATA
>NW_016107354.1/3411123-3411258
TGTGGATATTTCTTATACTAATTGTATCATAAAGCCGTTTATTCTTCCTTGTAAGAATCCTTTACTATAAATATGgGTTAAAGTATAATGTATTAGACAGTTAAATATTTTTAATAAATGTTTCCCTTGTTCTATA
>NW_008355789.1/5722971-5723106
TGTGGATATTTCTTATACTAATTGTATCATAAAGCCGTTTATTCTTCCTTGTAAGAATCCTTTACTATAAATATGgGTTAAAGTATAATGTATTAGACAGTTAAATATTTTTAATAAATGTTTCCCTTGTTCTATA
>NW_017619874.1/7041221-7041356
TGTGGATATTTCTTATACTAATTGTATCATAAAGCCGTTTATTCTTCCTTGTAAGAATCCTTTACTATAAATATGgGTTAAAGTATAATGTATTAGACAGTTAAATATTTTTAATAAATGTTTCCCTTGTTCTATA
>NW_018503629.1/12049637-12049772
TGTGGATATTTCTTATACTAATTGTATCATAAAGCCGTTTATTCTTCCTTGTAAGAATCCTTTACTATAAATATGgGTTAAAGTATAATGTATTAGACAGTTAAATATTTTTAATAAATGTTTCCCTTGTTCTATA
>NW_003726097.1/36323762-36323897
TGTGGATATTTCTTATACTAATTGTATCATAAAGCCGTTTATTCTTCCTTGTAAGAATCCTTTACTATAAATATGgGTTAAAGTATAATGTATTAGACAGTTAAATATTTTTAATAAATGTTTCCCTTGTTCTATA
>NC_006603.3/36323862-36323997
TGTGGATATTTCTTATACTAATTGTATCATAAAGCCGTTTATTCTTCCTTGTAAGAATCCTTTACTATAAATATGgGTTAAAGTATAATGTATTAGACAGTTAAATATTTTTAATAAATGTTTCCCTTGTTCTATA
>NW_004065044.3/37462488-37462623
TGTGGATATTTCTTATACTAATTGTATCATAAAGCCGTTTATTCTTCCTTGTAAGAATCCTTTACTATAAATATGgGTTAAAGTATAATGTATTAGACAGTTAAATATTTTTAATAAATGTTTCCCTTGTTCTATA
>NC_018732.3/71647171-71647306
TGTGGATATTTCTTATACTAATTGTATCATAAAGCCGTTTATTCTTCCTTGTAAGAATCCTTTACTATAAATATGgGTTAAAGTATAATGTATTAGACAGTTAAATATTTTTAATAAATGTTTCCCTTGTTCTATA
>NW_020269139.1/13656842-13656977
TGTGGATATTTCTTATACTAATTGTATCATAAAGCCGTTTATTCTTCCTTGTAAGAATCCTTTACTATAAATATGgGTTAAAGTATAATGTATTAGACAGTTAAATATTTTTAATAAATGTTTCCCTTGTTCTATA
>NW_020313006.1/4234175-4234040
TGTGGATATTTCTTATACTAATTGTATCATAAAGCCGTTTATTCTTCCTTGTAAGAATCCTTTACTATAAATATGgGTTAAAGTATAATGTATTAGACAGTTAAATATTTTTAATAAATGTTTCCCTTGTTCTATA
>NW_020339798.1/34338904-34338769
TGTGGATATTTCTTATACTAATTGTATCATAAAGCCGTTTATTCTTCCTTGTAAGAATCCTTTACTATAAATATGgGTTAAAGTATAATGTATTAGACAGTTAAATATTTTTAATAAATGTTTCCCTTGTTCTATA
>NW_006385075.1/394230-394095
TGTGGATATTTCTTATACTAACTGTATCATAAAGCCGTTTATTCTTCCTTGTAAGAATCCTTTACTATAAATATGgGTTAAAGTATAATGTATTAGACAGTTAAATATTTTTAATAAATGTTTCCCTTGTTCTATA
>NW_018734298.1/7855784-7855919
TGTGGATATTTCTTATACTAACTGTATCATAAAGCCGTTTATTCTTCCTTGTAAGAATCCTTTACTATAAATATGgGTTAAAGTATAATGTATTAGACAGTTAAATATTTTTAATAAATGTTTCCCTTGTTCTATA
>NW_004443942.1/5619257-5619392
TGTGGATATTTCTTATACTAATTGTATCATAAAGCCGTTTATTCTTCCTTGTAAGAATCCCTTACTATAAATATGgGTTAAAGTATAATGTATTAGACAGTTAAATATTTTTAATAAATGTTTCCCTTGTTCTATA
>NW_004948996.1/4979360-4979495
TGTGGATATTTCTTATACTAATTGTATCATAAAGCTGTTTATTCTTCCTTGTAAGAATCCTTTACTATAAATATCgGTTAAAGTATAATGTATTAGACAGTTAAATATTTTTAATAAATGTTTCCCTTGTTCTATA
>NC_022015.1/4979360-4979495
TGTGGATATTTCTTATACTAATTGTATCATAAAGCTGTTTATTCTTCCTTGTAAGAATCCTTTACTATAAATATCgGTTAAAGTATAATGTATTAGACAGTTAAATATTTTTAATAAATGTTTCCCTTGTTCTATA
>NW_017870608.1/199174-199309
CGTGGATATTTCTTATACTAATTGTATCATAAAGCTGTTTATTCTTCCTTGTAAGAATCCTTTACTATAAATATGgGTTAAAGTATAATGTATTAGACAGTTAAATATTTTTAATAAATGTTTCCCTTGTTCTATA
>NW_010828486.1/1590115-1589980
TGTGGATATTTCTTATACTAATTGTATCATAAAGCCGTTTATTCTTCCTTGTAAGAATCCTTTACTATAAATATGgGTTAAAGTATAACGTACTAGACAGTTAAATATTTTTAATAAATGTTTTCCTTGTTCTATA
>NW_016807378.1/2710955-2710820
TGTGGATATTTCTTATACTAATTGTATCATAAAGCCGTTTATTCTTCCTTGTAAGAATCCTTTACTATAAATATGgGTTAAAGTATAACGTACTAGACAGTTAAATATTTTTAATAAATGTTTTCCTTGTTCTATA
>NW_007370715.1/3254679-3254544
TGTGGATATTTCTTATACTAATTGTATCATAAAGCTGTTTATTCTTCCTTGTAAGAATCCTTTACTATAAATATGgGTTAAAGTATAATGTATTAGACAGTTAAATATTTTTAATAAATGTTTCCCTTGTTCTATA
>NW_004535499.1/5299548-5299413
TGTGGATATTTCTTATACTAATTGTATCATAAAGCTGTTTATTCTTCCTTGTAAGAATCCTTTACTATAAATATGgGTTAAAGTATAATGTATTAGACAGTTAAATATTTTTAATAAATGTTTCCCTTGTTCTATA
>NW_004955414.1/28747959-28748094
TGTGGATATTTCTTATACTAATTGTATCATAAAGCTGTTTATTCTTCCTTGTAAGAATCCTTTACTATAAATATGgGTTAAAGTATAATGTATTAGACAGTTAAATATTTTTAATAAATGTTTCCCTTGTTCTATA
>NW_006159538.1/5090828-5090693
TGTGGATATTTCTTATACTAATTGTATCATAAAGCTGTTTATTCTTCCTTGTAAGAATCCTTTACTATAAATATGgGTTAAAGTATAATGTATTAGACAGTTAAATATTTTTAATAAATGTTTCCCTTGTTCTATA
>NW_015130879.1/2955367-2955502
TGTGGATATTTCTTATACTAATTGTATCATAAAGCTGTTTATTCTTCCTTGTAAGAATCCTTTACTATAAATATGgGTTAAAGTATAATGTATTAGACAGTTAAATATTTTTAATAAATGTTTCCCTTGTTCTATA
>NW_015351213.1/26310355-26310490
TGTGGATATTTCTTATACTAATTGTATCATAAAGCTGTTTATTCTTCCTTGTAAGAATCCTTTACTATAAATATGgGTTAAAGTATAATGTATTAGACAGTTAAATATTTTTAATAAATGTTTCCCTTGTTCTATA
>NW_006297395.1/647700-647835
TGTGGATATTTCTTATACTAATTGTATCATAAAGCTGTTTATTCTTCCTTGTAAGAATCCTTTACTATAAATATGgGTTAAAGTATAATGTATTAGACAGTTAAATATTTTTAATAAATGTTTCCCTTGTTCTATA
>NW_006501141.1/4854352-4854487
TGTGGATATTTCTTATACTAATTGTATCATAAAGCTGTTTATTCTTCCTTGTAAGAATCCTTTACTATAAATATGgGTTAAAGTATAATGTATTAGACAGTTAAATATTTTTAATAAATGTTTCCCTTGTTCTATA
>NW_015504217.1/3550130-3549995
TGTGGATATTTCTTATACTAATTGTATCATAAAGCTGTTTATTCTTCCTTGTAAGAATCCTTTACTATAAATATGgGTTAAAGTATAATGTATTAGACAGTTAAATATTTTTAATAAATGTTTCCCTTGTTCTATA
>NW_003614577.1/1935-2070
TGTGGATATTTCTTATACTAATTGTATCATAAAGCTGTTTATTCTTCCTTGTAAGAATCCTTTACTATAAATATGgGTTAAAGTATAATGTATTAGACAGTTAAATATTTTTAATAAATGTTTCCCTTGTTCTATA
>NW_006879700.1/1589775-1589910
TGTGGATATTTCTTATACTAATTGTATCATAAAGCTGTTTATTCTTCCTTGTAAGAATCCTTTACTATAAATATGgGTTAAAGTATAATGTATTAGACAGTTAAATATTTTTAATAAATGTTTCCCTTGTTCTATA
>NT_039433.8/31062667-31062802
TGTGGATATTTCTTATACTAATTGTATCATAAAGCTGTTTATTCTTCCTTGTAAGAATCCTTTACTATAAATATGgGTTAAAGTATAATGTATTAGACAGTTAAATATTTTTAATAAATGTTTCCCTTGTTCTATA
>NC_000073.6/113313990-113314125
TGTGGATATTTCTTATACTAATTGTATCATAAAGCTGTTTATTCTTCCTTGTAAGAATCCTTTACTATAAATATGgGTTAAAGTATAATGTATTAGACAGTTAAATATTTTTAATAAATGTTTCCCTTGTTCTATA
>NW_003159229.1/72309090-72309225
TGTGGATATTTCTTATACTAATTGTATCATAAAGCTGTTTATTCTTCCTTGTAAGAATCCTTTACTATAAATATGgGTTAAAGTATAATGTATTAGACAGTTAAATATTTTTAATAAATGTTTCCCTTGTTCTATA
>NC_013669.1/155171053-155171188
TGTGGATATTTCTTATACTAATTGTATCATAAAGCTGTTTATTCTTCCTTGTAAGAATCCTTTACTATAAATATGgGTTAAAGTATAATGTATTAGACAGTTAAATATTTTTAATAAATGTTTCCCTTGTTCTATA
>NW_001084773.1/27508021-27508156
TGTGGATATTTCTTATACTAATTGTATCATAAAGCTGTTTATTCTTCCTTGTAAGAATCCTTTACTATAAATATGgGTTAAAGTATAATGTATTAGACAGTTAAATATTTTTAATAAATGTTTCCCTTGTTCTATA
>AC_000069.1/165299810-165299945
TGTGGATATTTCTTATACTAATTGTATCATAAAGCTGTTTATTCTTCCTTGTAAGAATCCTTTACTATAAATATGgGTTAAAGTATAATGTATTAGACAGTTAAATATTTTTAATAAATGTTTCCCTTGTTCTATA
>NW_007905660.1/17156401-17156536
TGTGGATATTTCTTATACTAATTGTATCATAAAGCTGTTTATTCTTCCTTGTAAGAATCCTTTACTATAAATATGgGTTAAAGTATAATGTATTAGACAGTTAAATATTTTTAATAAATGTTTCCCTTGTTCTATA
>NC_005100.4/178137333-178137468
TGTGGATATTTCTTATACTAATTGTATCATAAAGCTGTTTATTCTTCCTTGTAAGAATCCTTTACTATAAATATGgGTTAAAGTATAATGTATTAGACAGTTAAATATTTTTAATAAATGTTTCCCTTGTTCTATA
>NW_017731538.1/1636299-1636434
TGTGGATATTTCTTATACTAATTGTATCATAAAGCTGTTTATTCTTCCTTGTAAGAATCCTTTACTATAAATATGgGTTAAAGTATAATGTATTAGACAGTTAAATATTTTTAATAAATGTTTCCCTTGTTCTATA
>NW_017738926.1/5091829-5091964
TGTGGATATTTCTTATACTAATTGTATCATAAAGCTGTTTATTCTTCCTTGTAAGAATCCTTTACTATAAATATGgGTTAAAGTATAATGTATTAGACAGTTAAATATTTTTAATAAATGTTTCCCTTGTTCTATA
>NW_003218335.1/539038-539173
TGTGGATATTTCTTATACTAATTGTATCATAAAGCTGTTTATTCTTCCTTGTAAGAATCCTTTACTATAAATATGgGTTAAAGTATAATGTATTAGACAGTTAAATATTTTTAATAAATGTTTCCCTTGTTCTATA
>NW_017963759.1/46963954-46963819
TGTGGATATTTCTTATACTAATTGTATCATAAAGCTGTTTATTCTTCCTTGTAAGAATCCTTTACTATAAATATGgGTTAAAGTATAATGTATTAGACAGTTAAATATTTTTAATAAATGTTTCCCTTGTTCTATA
>NC_033664.1/46963954-46963819
TGTGGATATTTCTTATACTAATTGTATCATAAAGCTGTTTATTCTTCCTTGTAAGAATCCTTTACTATAAATATGgGTTAAAGTATAATGTATTAGACAGTTAAATATTTTTAATAAATGTTTCCCTTGTTCTATA
>NW_018391575.1/83108875-83109010
TGTGGATATTTCTTATACTAATTGTATCATAAAGCTGTTTATTCTTCCTTGTAAGAATCCTTTACTATAAATATGgGTTAAAGTATAATGTATTAGACAGTTAAATATTTTTAATAAATGTTTCCCTTGTTCTATA
>NC_034590.1/83108875-83109010
TGTGGATATTTCTTATACTAATTGTATCATAAAGCTGTTTATTCTTCCTTGTAAGAATCCTTTACTATAAATATGgGTTAAAGTATAATGTATTAGACAGTTAAATATTTTTAATAAATGTTTCCCTTGTTCTATA
>NW_018388419.1/115584934-115585069
TGTGGATATTTCTTATACTAATTGTATCATAAAGCTGTTTATTCTTCCTTGTAAGAATCCTTTACTATAAATATGgGTTAAAGTATAATGTATTAGACAGTTAAATATTTTTAATAAATGTTTCCCTTGTTCTATA
>NC_034576.1/115584934-115585069
TGTGGATATTTCTTATACTAATTGTATCATAAAGCTGTTTATTCTTCCTTGTAAGAATCCTTTACTATAAATATGgGTTAAAGTATAATGTATTAGACAGTTAAATATTTTTAATAAATGTTTCCCTTGTTCTATA
>NW_004801660.1/5924407-5924272
TGTGGATATTTCTTATACTAATTGTATCATAAAGCTGTTTATTCTTCCTTGTAAGAATCCTTTACTATAAATATGgGTTAAAGTATAATGTATTAGACAGTTAAATATTTTTAATAAATGTTTCCCTTGTTCTATA
>NW_018658740.1/241495-241630
TGTGGATATTTCTTATACTAATTGTATCATAAAGCTGTTTATTCTTCCTTGTAAGAATCCTTTACTATAAATATGgGTTAAAGTATAATGTATTAGACAGTTAAATATTTTTAATAAATGTTTCCCTTGTTCTATA
>NW_018658740.1/307339-307204
TGTGGATATTTCTTATACTAATTGTATCATAAAGCTGTTTATTCTTCCTTGTAAGAATCCTTTACTATAAATATGgGTTAAAGTATAATGTATTAGACAGTTAAATATTTTTAATAAATGTTTCCCTTGTTCTATA
>NW_004936528.1/5167792-5167657
TGTGGATATTTCTTATACTAATTGTATCATAAAGCTGTTTATTCTTCCTTGTAAGAATCCTTTACTATAAATATGgGTTAAAGTATAATGTATTAGACAGTTAAATATTTTTAATAAATGTTTCCCTTGTTCTATA
>NW_007252920.1/190777-190912
TGTGGATATTTCTTATACTAATTGTATCATAAAGCTGTTTATTCTTCCTTGTAAGAATCCTTTACTATAAATATGgGTTAAAGTATAATGTATTAGACAGTTAAATATTTTTAATAAATGTTTCCCTTGTTCTATA
>NW_003852396.1/42447749-42447884
TGTGGATATTTCTTATACTAATTGTATCATAAAGCTGTTTATTCTTCCTTGTAAGAATCCTTTACTATAAATATGgGTTAAAGTATAATGTATTAGACAGTTAAATATTTTTAATAAATGTTTCCCTTGTTCTATA
>NT_176352.1/4135082-4135217
TGTGGATATTTCTTATACTAATTGTATCATAAAGCTGTTTATTCTTCCTTGTAAGAATCCTTTACTATAAATATGgGTTAAAGTATAATGTATTAGACAGTTAAATATTTTTAATAAATGTTTCCCTTGTTCTATA
>NW_004524643.1/6323969-6324104
TGTGGATATTTCTTATACTAATTGTATCATAAAGCTGTTTATTCTTCCTTGTAAGAATCCTTTACTATAAATATGgGTTAAAGTATAATGTATTAGACAGTTAAATATTTTTAATAAATGTTTCCCTTGTTCTATA
>NW_005871109.1/1466655-1466520
TGTGGATATTTCTTATACTAATTGTATCATAAAGCTGTTTATTCTTCCTTGTAAGAATCCTTTACTATAAATATGgGTTAAAGTATAATGTATTAGACAGTTAAATATTTTTAATAAATGTTTCCCTTGTTCTATA
>NW_020091348.1/24956061-24955926
TGTGGATATTTCTTATACTAATTGTATCATAAAGCTGTTTATTCTTCCTTGTAAGAATCCTTTACTATAAATATGgGTTAAAGTATAATGTATTAGACAGTTAAATATTTTTAATAAATGTTTCCCTTGTTCTATA
>NW_004558755.1/4453163-4453298
CGTGGATATTTCTTATACTAATTGTATCATAAAGCCGTTTATTCTTCCTTGTAAGAATCCTTTCCTATAAATATGgGTTAAAGTATAATGTATTAGACAGTTAAATATTTTTAATAAATGTTTCCCTTGTTCTATA
>NW_004569174.1/4842204-4842339
TGTGGATATTTCTTATACTAATTGTATCATAAAGCCGTTTATTCTTCCTTGTAAGAATCCTTTCCTATAAATATGgGTTAAAGTATAATGTATTAGACAGTTAAATATTTTTAATAAATGTTTCCCTTGTTCTATA
>NW_019154152.1/1316687-1316552
TGTGGATATTTCTTATACTAATTGTATCATAAAGCCGTTTATTCTTCCTTGTAAGAATCCTTTCCTATAAATATGgGTTAAAGTATAATGTATTAGACAGTTAAATATTTTTAATAAATGTTTCCCTTGTTCTATA
>NW_012150174.1/6409644-6409509
TGTGGATATTTCTTATACTAATTGTATCATAAAGCTGTTTATTCTTCCTTGTAAGAATCCTTTACTATAAATATGgGTTAAAGTATAATGTATTAGACAGCTAAATATTTTTAATAAATGTTTCCCTTGTTCTATA
>NW_004624766.1/5391508-5391643
TGTGGATATTTCTTATACTAATTGTATCATAAAACCGTTTATTCTTCCTTGTAAGAATCCTTTACTATAAATATGgGTTAAAGTATAATGTATTAGACAGTTAAATATTTTTAATAAATGTTTCCCTTGTTCTATA
>NW_004484707.1/4346966-4346831
TGTGGATATTTCTTATACTAATTGTATCATAAAGTCATTTATTCTTCCTTGTAAGAATCCTTTACTATAAATATGgGTTAAAGTATAATGTATTAGACAGTTAAATATTTTTAATAAATGTTTCCCTTGTTCTATA
>NW_015495116.1/130458-130593
TGTGGATATTTCTTATACTAATTGTATCATAAAGCTGTTTATTCTTCCTTGTAAGAATCCTTTACTATAAATATGgGTTAAAGTATAATGTATTAGACAGTTAAATATTTTTAATAAATGTTTCCCTTATTCTATA
>NW_011889021.1/1183982-1184117
TGTGGATATTTCTTATACTAATTGTATCATAAAGCTGTTTATTCTTCCTTGTAAGAATCCTTTACTATAAATATGgGTTAAAGTATAATGTATTAGACAGTTAAATATTTTTAATAAATGTTTCCCTTATTCTATA
>NW_006431079.1/4383536-4383671
TGTGGATATTTCTTATACTAATTGTATCATAAAGCTGTTTATTCTTCCTTGTAAGAATCCTTTACTATAAATATGgGTTAAAGTATAATGTATTAGACAGTTAAATATTTTTAATAAATGTTTCCCTTATTCTATA
>NW_011047954.1/4636091-4635956
TGTGGATATTTCTTATACTAATTGTATCATAAAACTGTTTATTCTTCCTTGTAAGAATCCTTTACTATAAATATGgGTTAAAGTATAATGTATTAGACAGTTAAATATTTTTAATAAATGTTTCCCTTGTTCTATA
>NW_020356505.1/4404718-4404583
TGTCGATATTTCTTATACTAATTGTATCATAAAGCCGTTTATTCTTCCTTGTAAGAATCCTTTACTATAAATATGgGTTAAAGTATAATGTATTAGACAGTTAAATATTTTTAATAAATGTTTCCCTTGTTCTATA
>NW_017963780.1/1562476-1562341
TGTGGATATTTCTTATACTAATTGTATCATAAAGCTGTTTATTCTTCCTTGTAAGAATTCTTTACTATAAATATGgGTTAAAGTATAATGTATTAGACAGTTAAATATTTTTAATAAATGTTTCCCTTGTTCTATA
>NC_033685.1/1562476-1562341
TGTGGATATTTCTTATACTAATTGTATCATAAAGCTGTTTATTCTTCCTTGTAAGAATTCTTTACTATAAATATGgGTTAAAGTATAATGTATTAGACAGTTAAATATTTTTAATAAATGTTTCCCTTGTTCTATA
>NW_003573441.1/36152717-36152582
TGTGGATATTTCTTATACTAATTGTATCATAAAGCTGTTTATTCTTCCTTGTAAGAATTCCTTACTATAAATATGgGTTAAAGTATAATGTATTAGACAGTTAAATATTTTTAATAAATGTTTCCCTTGTTCTATA
>NW_005370473.1/516107-516242
TGTGGATATTTCTTATACTGATTGTATCATAAAGCTGTTTATTCTTGCTTGTAAGAATCCTTTACTATAAATATGgGTTAAAGTATAATGTATTAGACAGTTAAATATTTTTAATAAATGTTTCCCTTGTTCTATA
>NW_001581970.1/64138363-64138500
TGTGGACATTTCTTATACTAATTGTATCATAAAGCCGTTTATTCTTTCTTGTAAGAATCCTTTACTATAAATATGgGTTAAAGTGTAATGTATTAGACAGTTAAATATTTTTAAAATAAATGTTTCCTTTGTTCTATA
>NC_008805.1/253698051-253698188
TGTGGACATTTCTTATACTAATTGTATCATAAAGCCGTTTATTCTTTCTTGTAAGAATCCTTTACTATAAATATGgGTTAAAGTGTAATGTATTAGACAGTTAAATATTTTTAAAATAAATGTTTCCTTTGTTCTATA
>NW_006625077.1/1512024-1511886
TGTGGATATTTCTTATACTAATTGTATCATAAAGCTGTTTATTCTTTCTTGTCAGAATCCTTTACTATAAATATTGTTAAAGTGTAATGTATTAGACAGTTAAATATTTTTAAAATaaATATGTTTCCCTTGTTCTAAA
>NW_007359850.1/1677218-1677080
TGTGGATATTTCTTATACTAATTGTATCATAAAGCTGTTTATTCTTTCTTGTCAGAATCCTTTACTATAAATATTGTTAAAGTGTAATGTATTAGACAGTTAAATATTTTTAAAATaaATATGTTTCCCTTGTTCTAAA
>NW_007673667.1/668458-668594
TGTGGATATTTCTTATACTAATTGTATCATAAAGCCGTTTATTCTTCCTTGTAAGAATCCTTTACTATAAATATGgGTTAAAGTATAATGTATTAGACAGTTaAAATATTTTTAATAAATGTTTCCCTTGTTCTATA
>NW_004454156.1/63051043-63051179
TGTGGATATTTCTTATACTAATTGTATCATAAAGCCGTTTATTCTTCCTTGTAAGAATCCTTTACTATAAATATGgGTTAAAGTATAATGTATTAGACAGTTaAAATATTTTTAATAAATGTTTCCCTTGTTCTATA
>NW_014637948.1/4363548-4363412
TGTGGATATTTCTTATACTAATTGTATCATAAAGCCGTTTATTCTTCCTTGTAAGAATCCTTTACTATAAATATGgGTTAAAGTATAATGTATTAGACAGTTaAAATATTTTTAATAAATGTTTCCCTTGTTCTATA
>NW_019641718.1/84341256-84341392
TGTGGATATTTCTTATACTAATTGTATCATAAAGCCGTTTATTCTTCCTTGTAAGAATCCTTTACTATAAATATGgGTTAAAGTATAATGTATTAGACAGTTaAAATATTTTTAATAAATGTTTCCCTTGTTCTATA
>NC_009150.3/84341256-84341392
TGTGGATATTTCTTATACTAATTGTATCATAAAGCCGTTTATTCTTCCTTGTAAGAATCCTTTACTATAAATATGgGTTAAAGTATAATGTATTAGACAGTTaAAATATTTTTAATAAATGTTTCCCTTGTTCTATA
>NW_018344045.1/5368728-5368865
TGTGGACATTTCTTATACTAATTGTATCATAAAGCTGTTTATTCTTTCTTGTAAGAATCCTTTACTATAAATATGgGTTAAAGTGTAATGTATTAGACAGTTAAATATTTTTAAAATAAATGTTTCCTTTGTTCTATA
>NW_003846892.1/2715476-2715613
TGTGGACATTTCTTATACTAATTGTATCATAAAGCTGTTTATTCTTTCTTGTAAGAATCCTTTACTATAAATATGgGTTAAAGTGTAATGTATTAGACAGTTAAATATTTTTAAAATAAATGTTTCCTTTGTTCTATA
>NW_006399794.1/206781-206646
TGTGGATATTTCTTATACTAATTGTATCATAAAGCTGTTTATTCTTCCTTGTAAGAATCCTTTACTATAAATATGaGTTAAAGTATAATGTATTAGACAGTTACATATTTTTAATAAATGTTTCCCTTGTTCTATA
>NW_003501373.2/28003178-28003317
TGTGGATATTTCTTATACTAATTGTATCATAAAGCCGTTTATTCTTCCTTGTAAgaaaGAATCCTTTACTATAAATATGgGTTAAAGTATAATGTACTAGACAGTTAAATATTTTTAATAAATGTTTCCCTTGTTCTATA
>NC_019830.1/75294197-75294336
TGTGGATATTTCTTATACTAATTGTATCATAAAGCCGTTTATTCTTCCTTGTAAgaaaGAATCCTTTACTATAAATATGgGTTAAAGTATAATGTACTAGACAGTTAAATATTTTTAATAAATGTTTCCCTTGTTCTATA
>NW_004545921.1/3968778-3968644
TGTGGATATTTCTTATACTAATTGTATCATAAAGCTGTTTATTCTTCCTTGTAAGAATCCTTTACTATAAATATGgGTTAAAGTATAATGTATTAGACAGTTAAATATTTTTAATAAATGTTTCCTTGTTCTATA
>NW_004504315.1/10227590-10227451
TGTGGATATTTCTTATACTAATTGTATCATAAAGCCGTTTATTCCTCCTTGTAAGAATCCTTTACTATAAATATGgGTTAAAGTATAATGTATTAGACAGTTAAATATTTTTAATAAATGTTTcTTTCCCTTGTTCTATA
>NW_020664447.1/8332937-8333072
TGTGGATATTTCTTATACTAATTGTATCATAAAACTGTTTATTCTTTGTCAGAATCCTTTACTATAAATATTGTTAAAGTGTAATGTATTAGACAGTTAAATATTTTTAAAATAAATATGTTTCCCTTGTTCTAAA
>NW_006203729.1/602444-602309
TGTGGGTATTTCTTATACTAATTGTATCATAAAGCTGTTGATTCTTCCTTGTAAGAATCCTTGACTGTAAATATGgGTTACAGTATAATGTATTAGACAGTTAAATATTTTTAAAAAATGTTTCCTTTGTTCTATA
>NT_176417.1/14798028-14797892
TGTGGATATTTCTTATACTAATTGTATTTATAAAGCTGTTTATTCTTCCTTGTAAGAATCCTTTACTATAAATATGgGTTAAAGTATAATGTATTAGACAGTTAAATATTTTTAATAAATGTTTCCCTTGTTCTATA
>NW_006804064.1/1275237-1275105
TGTGGATATTTCTTAGACTAATTGTACCATAAAGCTGTTTATTCTTCCTTGTAAGAACCCTTTACTATAAATATGgGCTAAAGTATGTATTAGACAGGTAAATATTTTTAATAAATGTCTCCCTTGTTCTATA
>NW_003338784.1/1479849-1479976
AATGGATATTTCTTATACTAATGTATCAAAATTGTTTCTTGTAAGATCCTTTACTATAAATATTGTTGAAGTGTAATGTATTAGACAGTGAAATATTTTTAAAATAAAATGTTTTCCCTTATTCTGAA
>NW_005852508.1/250460-250589
TGTGGATATTTCTTATACTAATTGTATCATAAAGCTGTTTATTCTTTGTCAGAATACTATAAATATTGTTAAATTGTAATGTATTAGAaCAGTTAAATATTTTTAAAATAAATGTTTCCCTTGTTCTAAA
>NW_001594515.1/3584031-3583895
GATGGATATTTCTTATACCGACTGTATCATAAAGCGGTTTATTCTTTCCGGTAAGAACCCTTTCCTATAAATATGGTAAAAGTGTAATGTATTAGACAGTTGAATATTTTTAAAATAAACGTCGCCCTTGTTGTATA
>NW_001766108.1/483-347
GATGGATATTTCTTATACCGACTGTATCATAAAGCGGTTTATTCTTTCCGGTAAGAACCCTTTCCTATAAATATGGTAAAAGTGTAATGTATTAGACAGTTGAATATTTTTAAAATAAACGTCGCCCTTGTTGTATA
>NC_009096.1/20964036-20963900
GATGGATATTTCTTATACCGACTGTATCATAAAGCGGTTTATTCTTTCCGGTAAGAACCCTTTCCTATAAATATGGTAAAAGTGTAATGTATTAGACAGTTGAATATTTTTAAAATAAACGTCGCCCTTGTTGTATA
>NW_015160235.1/451650-451779
AATGGATATTCTTATACTAATGTATCATAAAGCTGTTTCTTGTTAAGATCCTTTACTATAAATATTGTTGAAGTGTAATGTATTAGACGGTTGAATATTTTTAAAATAAAATATTTTCCCTTGTTCTAAA
>NW_006536738.1/33957-34084
AAGGAATATTTCTTATACTAATATATCAAAACTGTTTCTTGTAAGATCCTTTACTATAAATATTGTTGAAGTGTAATGTATTAGACAGTTAAATATTTTTAAAATAAAATGTTTTCTCTTGTTCTAAA
>NW_020769309.1/2030624-2030750
AAGGAATATTTCTTATACTAATATATCAAAGCTGTTTCTTGTAAGATCCTTTACTATAAATATTGTTGAAGTGTAATGTATTAGACAGTTAAATATTTTTAAAATAAAATGTTTTCTTTGTTCTAAA
>NW_020716620.1/18129028-18128902
AAGGAATATTTCTTATACTAATATATCAAAGCTGTTTCTTGTAAGATCCTTTACTATAAATATTGTTGAAGTGTAATGTATTAGACAGTTAAATATTTTTAAAATAAAATGTTTTCTTTGTTCTAAA
>NW_013659243.1/93716-93842
AAGGAATATTTCTTATACTAATATATCAAAGCTGTTTCTTGTAAGATCCTTTACTATAAATATTGTTGAAGTGTAATGTATTAGACAGTTAAATATTTTTAAAATAAAATGTTTTCTTTGTTCTAAA
>NW_003852505.1/4031619-4031754
TGTTGAGATTTCTTATATTAATTGTATTATAAATCTGTTTATTCTTCCTTGGAAGAATCCTTTGCTATAAATATGgGTTAAAGTATAATATATTAGACAGGTAGATATTTTTAATAAATATTTCCCTCGTTCTATT
>NW_015387279.1/477553-477679
AAAGAATATTTCTTATACTAATATATCAAAACTGTTTCTTGTAAGATCCTTTACTATAAATATTGTTGAAGTGTAATGTATTAGACAGTTAAATATTTTTAAAATAAAATGTTTTCTTTGTTCTAAA
>NW_011045002.1/5023016-5022886
TGTGGATATTCCTTATATCGATTGTATCATAAAACCATTTGTTCTTCCAAGAATCATTTACTAAAATATGgGTTAAAATATAATGTATTAGACAGTTAAATATTTTTAATAAATGTTTCCCTTGTTCTATA
>NW_016108309.1/17953-18069
TGTGGATATTTCTTATACTAATTATATCATAAAGTCATTTATTCTTCCTTGTAAGAaTccTTTACTATAAGTATCAGACAGTTAAATATTTTAAATAAATGTTTCCCTTGTTCTATA
>NW_018150915.1/970656-970785
AATGGATATTTCTTATACTAATGTATCAAATGTTTCTTGTTAAGATCCTTTATTATAAATATTGTTGAAGTGTAATGTATTAGACAGTTAAATATTTTTAAAATAAAATATGTTTTTCCCTTGTTCTACA
>NW_004545875.1/19260722-19260592
TGTGGATATTTCTTATACTAATAGTATCATAAAGCTGTTTGTTCTTCCTTGTAAGAATCTCTTACTATAAATAGAGTTAAAGTAGTGTATTAAACAGTTAAATATTTTTAATAAGTGCCTCCTATTTTATA
>NW_003943660.1/4723518-4723411
TGTGGATATTTCTTATACTAATTATATCATAAAGCCATTTATTCTTCCTTGTAAGaaTACTGTATTAGACAGTTAAATATTTTAAATAAATGTTTCCCTTATTCTGTA
>NW_003816444.1/71451-71584
TGTGGATACTTTTTGTGCTAATTGTATCATAAAGCTATTTGTTCTTTTTTATAAAAATCCTTTACTACAAATATTgGTTAAAATGTAATATATTAAACAGTTATATTTTCAATAAATGTTTCCCTTGTTCCACT
>NW_008355654.1/36868-36735
TGTGGATATTTCTTATACCAACTATATCAGAGTCATTTAATCTTCCTTGTAACAAACCTTTACTCTAAATATGaGTTAAAGTATAATGTATTAGAGAGTTAAATATTTGTAATGAGTGCTTTCCTTGTTAAAAA

*****RNA-motif CAPN6_33096*****

>NT_011651.18/48785195-48785105
GCAGAGGATgggATGTCAACTTCAAGCAAGGCCTACATTAGATTCATTTTCATATTCCTATATAAAATATGGAAAAGGAAAGGGAAGTGGG
>NC_000023.11/111247737-111247647
GCAGAGGATgggATGTCAACTTCAAGCAAGGCCTACATTAGATTCATTTTCATATTCCTATATAAAATATGGAAAAGGAAAGGGAAGTGGG
>NG_015962.1/27810-27900
GCAGAGGATgggATGTCAACTTCAAGCAAGGCCTACATTAGATTCATTTTCATATTCCTATATAAAATATGGAAAAGGAAAGGGAAGTGGG
>NC_018447.2/111309409-111309319
GCAGAGGATgggATGTCAACTTCAGGCAAGGCCTACATTAGATTCATTTTCATATTCCTATATAAAATATGGAAAAGGAAAGGGAAGTGGG
>NW_017493719.1/49256128-49256038
GCAGAGGATgggATGTCAACTTCAGGCAAGGCCTACATTAGATTCATTTTCATATTCCTATATAAAATATGGAAAAGGAAAGGGAAGTGGG
>NC_036926.1/105846736-105846646
GCAGAGGATgggATGTCAACTTCAGGCAAGGCCTACATTAGATTCATTTTCATATTCCTATATAAAATATGGAAAAAGAAAGGGAAGTGGG
>NW_019937265.1/28034642-28034552
GCAGAGGATgggATGTCAACTTCAGGCAAGGCCTACATTAGATTCATTTTCATATTCCTATATAAAATATGGAAAAAGAAAGGGAAGTGGG
>NW_014014456.1/2481849-2481759
GCAGAGGATgggATGTCAACTTCAGGCAAAGCCCACATTAGATTCATTTTCATATTCCTATATAAAATATGGAAAAGGAAAGGGAAGTGGG
>NC_027891.1/110825184-110825094
GCAGAGGATgggATGTCAACTTCAGGCAAAGCCCACATTAGATTCATTTTCATATTCCTATATAAAATATGGAAAAGGAAAGGGAAGTGGG
>NC_036902.1/106707811-106707721
GCAGAGGATgggATGTCAACTTCAGGCAAAGCCCACATTAGATTCATTTTCATATTCCTATATAAAATATGGAAAAGGAAAGGGAAGTGGG
>NW_019932880.1/4461087-4461177
GCAGAGGATgggATGTCAACTTCAGGCAAAGCCCACATTAGATTCATTTTCATATTCCTATATAAAATATGGAAAAGGAAAGGGAAGTGGG
>NC_019841.1/98545513-98545423
GCAGAGGGTgggATGTCAACTTCAGGCAAGGCCTACATTAGATTCATTTTCATATTCCTATATAAAATATGGAAAAGGAAAGGGAAGTGGG
>NW_004087912.1/63573773-63573683
GCAGAGGGTgggATGTCAACTTCAGGCAAGGCCTACATTAGATTCATTTTCATATTCCTATATAAAATATGGAAAAGGAAAGGGAAGTGGG
>NW_012102798.1/3235993-3236083
GCAGAGGATgggATGTCAACTTCAGGCAAGGCCTACAATAGATTCATTTTCATATTCCTATACAAAATATGGAAAAGGAAAGGGAAGTGGG
>NW_018760875.1/43032-42942
GCAGAGGATgggATGTCAACTTCAGGCAAGGCCTACAATAGATTCATTTTCATATTCCTATACAAAATATGGAAAAGGAAAGGGAAGTGGG
>NW_010826423.1/5133-5043
GCAGAGGATgggATGTCAACTTCAGGCAAGGCCTACAATAGATTCATTTTCATATTCCTATACAAAATATGGAAAAGGAAAGGGAAGTGGG
>NW_019363966.1/7326381-7326291
GCAGAGGATgggATGTCAACTTCAGGCAAGGCCTACAATAGATTCATTTTCATATTCCTATACAAAATATGGAAAAGGAAAGGGAAGTGGG
>NW_014806008.1/2765266-2765176
GCAGAGGATgggATGTCAACTTCAGGCAAGGCCTACAATAGATTCATTTTCATATTCCTATACAAAATATGGAAAAGGAAAGGGAAGTGGG
>NC_037689.1/109178154-109178064
GCAGAGGATgggATGTCAACTTCAGGCAAGGCCTACAATAGATTCATTTTCATATTCCTATACAAAATATGGAAAAGGAAAGGGAAGTGGG
>NW_012116533.1/2901746-2901656
GCAGAGGATgggATGTCAACTTCAGGCAAGGCCTACAATAGATTCATTTTCATATTCCTATACAAAATATGGAAAAGGAAAGGGAAGTGGG
>NC_018172.2/100737374-100737284
GCAGAGGATgggATGTCAACTTCAGGCAAGGCCTACAATAGATTCATTTTCATATTCCTATACAAAATATGGAAAAGGAAAGGGAAGTGGG
>NW_020251525.1/109178154-109178064
GCAGAGGATgggATGTCAACTTCAGGCAAGGCCTACAATAGATTCATTTTCATATTCCTATACAAAATATGGAAAAGGAAAGGGAAGTGGG
>NW_012011256.1/4519979-4519889
GCAGAGGATgggATGTCAACTTCAGGCAAGGCCTACAATAGATTCATTTTCATATTCCTATACAAAATATGGAAAAGGAAAGGGAAGTGGG
>NW_005093003.1/49238767-49238677
GCAGAGGATgggATGTCAACTTCAGGCAAGGCCTACAATAGATTCATTTTCATATTCCTATACAAAATATGGAAAAGGAAAGGGAAGTGGG
>NW_016825472.1/93626-93716
GCAGAGGATgggATGTCAACTTCAGGCAAGGCCTACAATAGATTCATTTTCATATTCCTATACAAAATATGGAAAAGGAAAGGGAAGTGGG
>NC_027913.1/105276455-105276365
GCAGAGGATgggATGTCAACTTCAGGCAAGGCCTACAATAGATTCATTTTCATATTCCTATACAAAATATGGAAAAGGAAAGGGAAGTGGG
>NC_022292.1/108342903-108342813
GCAGAGGATgggATGTCAACTTCAGGCAAGGCCTACAATAGATTCATTTTCATATTCCTATACAAAATATGGAAAAGGAAAGGGAAGTGGG
>NW_018505261.1/4154303-4154393
GCAGAGGATgTgATGTCAACTTCACGCAAGGCCTACGTTAAATTCATTTTCATATTCCTATGTAAAATGTGGAAAAGGAAAGGGAAGTGGG
>NW_006735280.1/99054735-99054645
GCAGAGGATgggATGTCAACTTCAGGCAAGACCTATAATAGATTCATTTTCATATTCCTATACAAAATATGGAAAAGGAAAGGGAAGTGGG
>NW_005357414.1/322465-322548
AAAATGGAATGTAAACTATGGGAAAGGCCTAGATAATATTTATTTTATATTCCTTTACAAAATGTATGGAAAAAAGGAACCAGG
>NW_006291724.1/214588-214671
AAAATGGAATGTAAACTATGGGAAAGGCCTAGATAATATTTATTTTATATTCCTTTATAAAGTGTATGGAAAAAAGGAACCAGG
>NW_012002290.1/10367114-10367204
GCAGAGGATgggATGTCAACTTCAGGCAAGACCTACGATAGATTCACTTTCATATTCCTATACAAAATATGGAAAAGGAAAGGGAAGTGGG
>NW_003943682.1/4020849-4020939
GCAGAAGATgggATGTCAACTTCACATAAGGCCTACATTAGATTCATTTTCATATTTCTATGTAAAATATGGAAAAGTAAAGGGAAGTGGG
>NW_004454246.1/4424337-4424248
AGAACGGGATGTAAAcTTCTTTGGGCAAGGCCTACATAATATTCATTTTTATATTCCTATATAAAGTATAGAAAAGAAAAGGGAAGCAGG
>NW_005871050.1/24601115-24601198
AAAATGGAATGTAAACTATGGGAAAGGCCTAGATAATATTTATTTTATATTCTTTTATAAAATGTATGGAAAAAAGGAACCAGG
>NW_006793272.1/1144805-1144727
AAAGTCTTTGGGCAAAGGGCCTATCTAATACTCATTTCTGTATCCCTATATAAAGTATAGAAAAGAAAAGGGAAATAGG
>NW_019160952.1/3657996-3658073
AAAGTCTTGGGGCAAGGGCCTATCTAATATTCATTTCTATATCCCTATATAAAGTATAGAAAAGAAAAGGGAAATAGG
>NW_004438560.1/4108637-4108560
AAAGTCTTGGGGCAAGGGCCTATCTAATATTCATTTCTATATCCCTATATAAAGTATAGAAAAGAAAAGGGAAATAGG
>NW_017844263.1/13277652-13277729
AAAGTCTTGGGGCAAGGGCCTATCTAATATTCATTTCTATATCCCTATATAAAGTATAGAAAAGAAAAGGGAAATAGG
>NW_019873575.1/4119299-4119202
AAAAGAGAAAaTgggaTaTaaaagTCTCTGGGCAAGgGCCTATCTAATATTCATTTCTATATCCCTATATAAAGTGTAGAAAAGAAAAGGGAAATAGG
>NW_016107607.1/2966731-2966821
GCAGAGGATgggATGTCAACTTCACACAAGGCCTACAGTAGATTCATTTACATATTTCTATGTAAAATATGGAAAAGGAAATGGAAGTGGG
>NW_020090627.1/8228891-8228802
AAAATTGAATGTAAACTTTTTTGGGCAAGGCCTACATAATATTCATTTTTACATTCCTTTATAAAATGTAGAAAAGAATAGGGAATCAGG
>NC_013918.1/99751247-99751157
GCAAAGGATgggATGTCAACTTCACACAAGGCCTACAGTAGATTCATTTTCATATTCCTATGTAAAATACGGAAAAGGAAAGGGAAGTGGG
>NW_003185010.1/6969721-6969631
GCAAAGGATgggATGTCAACTTCACACAAGGCCTACAGTAGATTCATTTTCATATTCCTATGTAAAATACGGAAAAGGAAAGGGAAGTGGG
>NC_009175.3/92038195-92038106
AGAATGGGATGTAAAcTTCTTTGGGCAAGGGCTACGTAATATTCACTTTTGTATTCCTATATAAAGTATAGAAAAGAAAAGGGAAGCAGG
>NW_007676750.1/135769-135680
AGAATGGGATGTAAAcTTCTTTGGGCAAGGGCTACGTAATATTCACTTTTGTATTCCTATATAAAGTATAGAAAAGAAAAGGGAAGCAGG
>NW_019641743.1/92038195-92038106
AGAATGGGATGTAAAcTTCTTTGGGCAAGGGCTACGTAATATTCACTTTTGTATTCCTATATAAAGTATAGAAAAGAAAAGGGAAGCAGG
>NW_014636815.1/4697079-4696990
AGAATGGGATGTAAAcTcCTTTGGGCAAGGGCTACGTAATATTCACTTTTGTATTCCTATATAAAGTATAGAAAAGAAAAGGGAAGCAGG
>NW_015503913.1/1976930-1977017
AAAATGGAATGTAAACTTTGTGCAAGGCCTACATAATATTTATTTTTATATTaTTCCTTTATAAAGTGTAGGGGAAAAGGGAACCAGG
>NW_011889025.1/2147904-2147815
AGAATGGGATGTAAAcTTCTTTGGGCAAGGCCTACATAATATTTATTTTTATATTTTTTTATAAAGTATAAAAAAGAAAAGGGAAGCAAG
>NW_012134303.1/7901798-7901709
AAAATGGGATGTCAAcTTCTTTGAGCCAGGCCTACATAAGATTAATTTTTATGTTCCTATATAAAATATGGAAAAGGACAAGGTAGTAGG
>NW_006727420.1/597287-597364
AAAGTCTTTGGGCAAGGGACTATCTAACATTCATTTCTATATCCCTATATAAAGTATAGAAGAGAAAAGGGAAATAGG
>NW_011046271.1/3433272-3433183
AAAATGGGATGTGATcTTCTTTGGGCAAGGTCTATGTAATACTTATTTTTATATTCCTATATGAAATATAGAAAAGGAAAGGGACGAAGA
>NW_006440619.1/1329216-1329128
AGAATGGGATGTAAAcTTCTTTGGGCAAGGCCTACATAATATTTATTTTTATATTTTTTTATAAAGTATAAAAAGAAAAGGGAAGCAAG
>NC_033692.1/39682841-39682752
AGAATGGGATGTCAAcTTCTTTGGGCCAGGCCTACATAAGATTAATTTTTATATTCTTATATAAAATATGGAAACAGACAAGGTAGTAGG
>NW_017963787.1/39682841-39682752
AGAATGGGATGTCAAcTTCTTTGGGCCAGGCCTACATAAGATTAATTTTTATATTCTTATATAAAATATGGAAACAGACAAGGTAGTAGG
>NW_007727736.1/196458-196368
AGACTGGGATGTAAacTTcTTTGGGGCAAGGCTTACATAATGCTCACTTTTGTATTCCTGTATAAAATACAGGAAAGGACAGGGAAGTAGG
>NW_018335532.1/1107103-1107014
AAAATGGGATATAAgTgTCTTTGGGCAAGGACTATCTAGTATTCATTTTTATATCCTTCTATAAAATATAGAAAAGAAAAGGAAAGTAGA
>NW_004492586.1/278119-278205
AGAATGGGATGTAATCTTTATGTAAGACCTCCATAATATTCATCTTCATATTTTTATATACAATATGGAAAAAGAAAGAGAAATAGG
>NW_006213166.1/246792-246881
AAAATGGGATGTAAgcTTCTTTGCGCAAGGCCTAGCTAGTATTTATTTTTCTATTCCTATATAAAGTATAGAGAAGAAAAGGGAAGTAAG
>NW_011515754.1/479976-480065
AAAATGGGATGTAAgcTTCTTTGCGCAAGGCCTAGCTAGTATTTATTTTTCTATTCCTATATAAAGTATAGAGAAGAAAAGGGAAGTAAG
>NW_011592095.1/653314-653225
AAAATGGGATGTAAgcTTCTTTGCGCAAGGCCTAGCTAGTATTTATTTTTCTATTCCTATATAAAGTATAGAGAAGAAAAGGGAAGTAAG
>NC_037569.1/82671117-82671206
AAAATGGGATATAAgTgTCTTTGGGGGAGGCCTATCTAGTATTCATTTTTATATCCTTCTATAAAATATAGAAAAGAAAAGGAAAGTAGA
>NW_020228707.1/82671117-82671206
AAAATGGGATATAAgTgTCTTTGGGGGAGGCCTATCTAGTATTCATTTTTATATCCTTCTATAAAATATAGAAAAGAAAAGGAAAGTAGA
>NW_005394717.1/231602-231513
AAAATGGGATATAAgagTCTTTGGGGGAGGCCTATCTAGTATTCATTTTTATATCCTTCTATAAAATATAGAAAAGAAAAGGAAAGTAGA
>NW_017844738.1/37479660-37479571
AAAATGGGATATAAgagTCTTTGGGGGAGGCCTATCTAGTATTCATTTTTATATCCTTCTATAAAATATAGAAAAGAAAAGGAAAGTAGA
>NC_037357.1/59416333-59416244
AAAATGGGATATAAgagTCTTTGGGGGAGGCCTATCTAGTATTCATTTTTATATCCTTCTATAAAATATAGAAAAGAAAAGGAAAGTAGA
>NW_020190114.1/59416333-59416244
AAAATGGGATATAAgagTCTTTGGGGGAGGCCTATCTAGTATTCATTTTTATATCCTTCTATAAAATATAGAAAAGAAAAGGAAAGTAGA
>NW_011493689.1/18334-18245
AAAATGGGATATAAgagTCTTTGGGGGAGGCCTATCTAGTATTCATTTTTATATCCTTCTATAAAATATAGAAAAGAAAAGGAAAGTAGA
>NC_032679.1/37479660-37479571
AAAATGGGATATAAgagTCTTTGGGGGAGGCCTATCTAGTATTCATTTTTATATCCTTCTATAAAATATAGAAAAGAAAAGGAAAGTAGA
>NW_005882909.1/620419-620508
AAAATGGGATATAAgcTTCTTTGCGCAAGGCCTAGCTAGTATTTATTTTTCTATTCCTATATAAAGTATAGAGAAGAAAAGGGAAGTAAG
>NW_004955490.1/4520334-4520423
AAAATGGGATGTAAAcTTCTTTGGGCAAGATCTACGTAATACATATTTTTATATTCATATATGAAATATGAAAAAGGAAAGGGAAGAAGA
>NW_007370845.1/419872-419793
AAAATGGAATGTAAACTCTGGGAAAGGTCTAGATAATATTTATTTTATATTCCTAAAGTGTAGGGAATAAAGGAGCCAGG
>NW_011943567.1/197295-197384
AAAATGGGATATAAgTgTCTTTGGGGGAGGCCTGTCTAGTATTCATTTTTATATCCTTCTATAAAATATAGAAAAGAAAAGGAAAGTAGA
>NC_019484.2/117260829-117260918
AAAATGGGATATAAgTgTCTTTGGGGGAGGCCTGTCTAGTATTCATTTTTATATCCTTCTATAAAATATAGAAAAGAAAAGGAAAGTAGA
>NW_014639036.1/117260829-117260918
AAAATGGGATATAAgTgTCTTTGGGGGAGGCCTGTCTAGTATTCATTTTTATATCCTTCTATAAAATATAGAAAAGAAAAGGAAAGTAGA
>NW_003852662.1/414373-414463
AGAATGGGACGTCAACTTATTTGGGCCAGGCCTACATGAGATTAACTTTTATATTTCTCTATAAaAATATGGAAAAGGAAAAGGAAGTAGG
>NT_176373.1/9406132-9406225
AAAGAAGATgggATGTAAACTTCTTTGGGCAAGATCTATACAATACTTAGTTTTATATTCCTATACGAAATATGGAAAAGGAAAGGAAAGAAGA
>NW_017189517.1/32819094-32819183
AAAATGGGATATAAgTgTCTTTGGGGGAGGCCTGTCTAGTATTCATTTTTATATCCTTCTATAAAATATAGAAGAGAAAAGGAAAGTAGA

*****RNA-motif CD247_2015*****

>NT_004487.20/24249351-24249275
CACTTCTCATCCCAGCTGCAAATGCCcATGTGGTGGCCATCAGAGGTGAAGGCGAACCTGGCTgTCACCCAGCCGGG
>NG_007384.1/89672-89748
CACTTCTCATCCCAGCTGCAAATGCCcATGTGGTGGCCATCAGAGGTGAAGGCGAACCTGGCTgTCACCCAGCCGGG
>NC_000001.11/167433938-167433862
CACTTCTCATCCCAGCTGCAAATGCCcATGTGGTGGCCATCAGAGGTGAAGGCGAACCTGGCTgTCACCCAGCCGGG
>NC_027868.1/146652032-146651956
CACTTCTCATCCCAGCTGCAAACGCCcATGTGGTGGCCATCAGAGGTGAAGGCGAACCTGGCTgTCACCCAGCCGGG
>NW_014013792.1/5773354-5773278
CACTTCTCATCCCAGCTGCAAACGCCcATGTGGTGGCCATCAGAGGTGAAGGCGAACCTGGCTgTCACCCAGCCGGG
>NC_036879.1/142472353-142472277
CACTTCTCATCCCAGCTGCAAACGCCcATGTGGTGGCCATCAGAGGTGAAGGCGAACCTGGCTgTCACCCAGCCGGG
>NC_018424.2/146421475-146421399
CACTTCTCATCCCAGCTGCAAACGCCcATGTGGTGGCCATCAGAGGTGAAGGCGAACCTGGCTgTCACCCAGCCGGG
>NW_019932792.1/61058881-61058957
CACTTCTCATCCCAGCTGCAAACGCCcATGTGGTGGCCATCAGAGGTGAAGGCGAACCTGGCTgTCACCCAGCCGGG
>NW_017493678.1/22130877-22130801
CACTTCTCATCCCAGCTGCAAACGCCcATGTGGTGGCCATCAGAGGTGAAGGCGAACCTGGCTgTCACCCAGCCGGG
>NW_012113808.1/7691416-7691340
CACTTCTCATCCCAGCTGCAAACGCCcATGTGGTGGCCATCAGAGGTGAAGGCGAACCTGGCagTCACCCAGTCGGG
>NW_019317079.1/4327655-4327579
CACTTCTCATCCCAGCTGCAAACGCCcATGTGGTGGCCATCAGAGGTGAAGGCGAACCTGGCagTCACCCAGTCGGG
>NW_006785816.1/1297020-1296941
CCTTCCTCCTATCACCTGCAAAAGCCcATGTGGTGGCTGCCagAGGCAAAGGTTAATCCAGCTGTCaTCCATTTGATAGT
>NC_036903.1/82952969-82953045
CACTTCTCATCCCAGCTGCAAACGCCcATGTGTTGGCCATCAGAGGTGAAGGCGAACCTGACTgTCACCCAGTCGGG
>NW_019937203.1/19709154-19709078
CACTTCTCATCCCAGCTGCAAACGCCcATGTGTTGGCCATCAGAGGTGAAGGCGAACCTGACTgTCACCCAGTCGGG
>NW_019873626.1/1415407-1415328
CCTTCCTCCTATCACCTGCAAAAGCCcATGTGGTGGCTGCCagAGGCAAAGGTTAATCCATCTGTCaTCCATTTGATAGT
>NW_005370460.1/3423383-3423310
CACCTATTCgTaCCACCTGCAAAAGCCATGTGGTGGCCACAgAGGTGAAGGCAACCCAGCTTCTACCCATCGGG
>NW_014804585.1/2858556-2858632
CACTTCTCATCCCAGCGGCAAACGCCcATGTGGTGGCCATCAGAGGTGAAGGCGAACCTGGCagTCACCCAGTCGGG
>NW_005092959.1/25399408-25399332
CACTTCTCATCCCAGCGGCAAACGCCcATGTGGTGGCCATCAGAGGTGAAGGCGAACCTGGCagTCACCCAGTCGGG
>NW_018753644.1/1089176-1089252
CACTTCTCATCCCAGCGGCAAACGCCcATGTGGTGGCCATCAGAGGTGAAGGCGAACCTGGCagTCACCCAGTCGGG
>NC_027893.1/200245346-200245422
CACTTCTCATCCCAGCGGCAAACGCCcATGTGGTGGCCATCAGAGGTGAAGGCGAACCTGGCagTCACCCAGTCGGG
>NW_020251504.1/198078050-198078126
CACTTCTCATCCCAGCGGCAAACGCCcATGTGGTGGCCATCAGAGGTGAAGGCGAACCTGGCagTCACCCAGTCGGG
>NC_018152.2/193198324-193198400
CACTTCTCATCCCAGCGGCAAACGCCcATGTGGTGGCCATCAGAGGTGAAGGCGAACCTGGCagTCACCCAGTCGGG
>NC_022272.1/25399408-25399332
CACTTCTCATCCCAGCGGCAAACGCCcATGTGGTGGCCATCAGAGGTGAAGGCGAACCTGGCagTCACCCAGTCGGG
>NW_012011511.1/4474036-4473960
CACTTCTCATCCCAGCGGCAAACGCCcATGTGGTGGCCATCAGAGGTGAAGGCGAACCTGGCagTCACCCAGTCGGG
>NC_037668.1/198078050-198078126
CACTTCTCATCCCAGCGGCAAACGCCcATGTGGTGGCCATCAGAGGTGAAGGCGAACCTGGCagTCACCCAGTCGGG
>NW_020173022.1/398230-398151
CCTTCCTCCTATCACCTGCAAAAGCCcACGTGGTGGCCGCCagAGGCAAAGGTTAGTCCAGCTGTCaTCCATTTGATAGT
>NW_012002568.1/3377501-3377577
CACTTCTCATCCCAGCAGCAAACGCCcATGTGGTGGCCATCAGAGGTGAAGGCGAACCTGGCagTCACCCAGTTGGG
>NW_004438446.1/1315844-1315765
CCTTCCTCCTATCACCTGCAAAAGCCcACGTGGTGGCTGCCagAGGCAAAGGTTAGTCCAGCTATCaTCCATTTGATAGT
>NW_005871327.1/199610-199537
CACCTATTCgTaCCACCTGCAAAAGCCATGTGGTGGCCGCAgAGGTGAAGGCAACCCAGCTCCTACCCATCGGG
>NW_006291020.1/2503137-2503210
CACCTATTCgTaCCACCTGCAAAAGCCATGTGGTGGCTGCAgAGGTGAAGGCAACCCAGCTCCTACCCATCGGG
>NW_004087897.1/35211031-35211107
CACTCCTCATCCCAGCTGCAAACGCCcATGTGCTGGCCATCAGAGGTGAAGGTGAACCTGGCTgTCACCCAGTTGGG
>NC_019827.1/35212031-35212107
CACTCCTCATCCCAGCTGCAAACGCCcATGTGCTGGCCATCAGAGGTGAAGGTGAACCTGGCTgTCACCCAGTTGGG
>NW_012102110.1/1664335-1664259
CACTTCTCATCCCAGCGGCAAACGCCcATGTGGTGGCCATCAGAGGTGAAGGTGAACCTGGCagTCACCCAGTTGGG
>NW_019160964.1/1039948-1039869
CCTTCCTCCTATCACCTGCAAAAGCCcACGTGGTGGCTGCCagGGGCAAAGGTTAGTCCAGCTGTCaTCCATTTGATAGT
>NW_006725799.1/1376528-1376449
CCTTCCTCCCATCACCTGCAAAAGCCcACGTGGTGGCTGCCagAGGCAAAGGTTAATCCAGCTGTCaTCCATTTGATAGT
>NW_003943631.1/1895282-1895206
CACTTCTCATCCCAGCTGCAAATGCCcAAGTGGTGGCCATCAGAGGTGAAGGCGAACCTGGCTgTCACCCAGTCAGA
>NW_016107399.1/3818981-3818905
CACTTCTCATCCCAGCTGCAAATGCCcAAGTGGTGGCCATCAGAGGTGAAGGCGAACCTGGCTgTCACCCAGTCAGA
>NW_006735275.1/60593220-60593296
CACTTCTCATCCCAGCGGCAAACGCCcATGTGGTGGCCATCAGAGGTGAAGGCGAACCTGGCagTCACCCAGTAGGG
>NW_007370735.1/3314954-3314881
CACCTATTCaTaCCACCTGCAAAAGCCACGTGGTGGCCGCAgAGGTGAAGGTAACCCAGCTCCTACCCATCGGG
>NW_011591336.1/4050669-4050590
CCTTCCTCTGATCACCTGCAAAAGCCcATGTGGTGGCTGGCagAGGCAGAGGTTAGTCCAGCTCTCaCCCACTGGATAGT
>NW_006212689.1/857921-857842
CCTTCCTCTGATCACCTGCAAAAGCCcATGTGGTGGCTGGCagAGGCAGAGGTTAGTCCAGCTCTCgCCCACTGGATAGT
>NW_011513397.1/4141137-4141058
CCTTCCTCTGATCACCTGCAAAAGCCcATGTGGTGGCTGGCagAGGCAGAGGTTAGTCCAGCTCTCgCCCACTGGATAGT

*****RNA-motif DPH1_85951*****

>NW_019160909.1/6848701-6848743
GCTTGTATGCACAAGGTCCCTCCCAGTTTCTGGGATGGCCTTG
>NW_004438434.1/15330817-15330775
GCTTGTATGCACAAGGTCCCTCCCAGTTTCTGGGATGGCCTTG
>NW_006780838.1/1598955-1598913
GCTTGTATGCACAAGGTCCCTCCCAGTTTCTGGGATGGCCTTG
>NW_006443570.1/22537327-22537369
GCTTGCAGGCATGAGGTCCCTCCTGGTTTCTGGGATGGCCTCA
>NW_005354039.1/829077-829035
GCTTGCAGGCATGAGGTCCCTCCTGGTTTCTGGGATGGCCTCA
>NW_007370694.1/11264969-11265011
GCTTGCAGGCATGAGGTCCCTCCTGGTTTCTGGGATGGCCTCA
>NW_006294069.1/3546906-3546948
GCTTGCAGGCATGAGGTCCCTCCTGGTTTCTGGGATGGCCTCA
>NW_004454199.1/15941204-15941162
GCTTGCAGGCATGAGGTCCCTCCCAGTTTCTGGGATGGCCTCG
>NW_018658080.1/225484-225526
GCTTGCAAGCACAAAGTCCCTTCTGGTTTCCAGAGTGGCTTTG
>NW_019873574.1/13537894-13537852
GCTTGTATGCACAAGGTCCCTCCCCGTTTCTGGGATGGCCTTG
>NC_000017.11/2036184-2036227
GCTTGGAGACACAAGGTCCCTCCTGGTTTCTGGGGTGGCCTcTG
>NC_036896.1/1717570-1717613
GCTTGGAGACACAAGGTCCCTCCTGGTTTCTGGGGTGGCCTcTG
>NW_014014291.1/1836725-1836768
GCTTGGAGACACAAGGTCCCTCCTGGTTTCTGGGGTGGCCTcTG
>NT_010718.17/1547197-1547240
GCTTGGAGACACAAGGTCCCTCCTGGTTTCTGGGGTGGCCTcTG
>NC_027885.1/1915687-1915730
GCTTGGAGACACAAGGTCCCTCCTGGTTTCTGGGGTGGCCTcTG
>NG_051946.1/11073-11116
GCTTGGAGACACAAGGTCCCTCCTGGTTTCTGGGGTGGCCTcTG
>NW_019932856.1/1717570-1717613
GCTTGGAGACACAAGGTCCCTCCTGGTTTCTGGGGTGGCCTcTG
>NW_005871310.1/716067-716025
GCTTGCAGGCATGCGGTCCCTCCTGGTTTCTGGGATGGCCTCA
>NW_015504493.1/609034-609076
GCTTGCAGCCATGAGGTCCCTCCTGGTTTCTGGGATGGCCTCA

*****RNA-motif EEF1A2_70236*****

>NW_005371769.1/656376-656447
GGCACTGCCCTCGCTTGTTCCAGGGCTGGGCCAGGAcTCAgggTGCTATTAATAGCTGATTGATGGGCACTG
>NW_005871603.1/5704-5633
GGCACTGCCCTCGCTTGTTCCAGGGCTGGGCCAGGAcTCAgggTGCTATTAATAGCTGATTGATGGGCACTG
>NW_019160913.1/579056-579128
GGCGCTGTCCTCGCTTGTCCCAGGGCTGGGCCAGGacTcaGaGCAGCTATTAATAGCTGATTGATGGGCACCC
>NW_019873576.1/28864600-28864528
GGCGCTGTCCTCGCTTGTCCCAGGGCTGGGCCAGGacTcaGaGCAGCTATTAATAGCTGATTGATGGGCACCC
>NW_020173687.1/575354-575426
GGCGCTGTCCTCGCTTGTCCCAGGGCTGGGCCAGGacTcaGaGCAGCTATTAATAGCTGATTGATGGGCACCC
>NW_006789032.1/608036-608108
GGCGCTGTCCTCGCTTGTCCCAGGGCTGGGCCAGGacTcaGaGCAGCTATTAATAGCTGATTGATGGGCACCC
>NW_007370808.1/2286040-2285970
GGCACTGCCCTCGCTTGTTCCAGGGCTGGGCCAGGAcGCAGGTGCTATTAATAGCTGGTTGGTGGGCACCC
>NC_000020.11/63497264-63497193
GGTACTGCCCTCACTTGTCCTagGGCCCTGCCAGGGCACACGCTACTaTTAATAGCTGATTGATGGGCAGCC
>NT_011362.11/32445756-32445685
GGTACTGCCCTCACTTGTCCTagGGCCCTGCCAGGGCACACGCTACTaTTAATAGCTGATTGATGGGCAGCC
>NG_034083.1/7052-7123
GGTACTGCCCTCACTTGTCCTagGGCCCTGCCAGGGCACACGCTACTaTTAATAGCTGATTGATGGGCAGCC
>NW_006294993.1/612878-612949
GGCACTGCCCTCACTTGTTCCAGGGCTGGGCCAAGAcTCAgggTGCTATTAATAGCTGATTGATGGGCACTG
>NW_004955528.1/719234-719306
GACGATGCCCTCACTTGTCCCAGGGCTGGGCCAGGGcTCATggcTGCTATTAATAGCTGATTGATGGGCAGCA
>NW_004454186.1/711450-711522
GGCGCTGCCCTCGCTTGTCCCAGGGCTGGGCCAGGacTcaaGGCGGCTATTAATAGCGGATTGATGGGCACCG
>NW_007907089.1/625286-625358
GGTGCTGCCCTCACTTGTCCCAGGGCTGGGCCAGGacTcagGGTGGCTATTAATAGCTGATTGATGGGCACCC
>NT_176300.1/842740-842812
GACGCTGCCCTCACTTGTCCCAGGGCTGGGCCAGGGcTCATggcTGCTATTAATAGCTGATTGATGGACAGCT
>NW_018500483.1/2004693-2004622
GGTGCTGCCCTCACTTGTCCCGGGGCTGTGCCAGGacGcACGcTGCTATTAATAGCTGATTGATGGGCAGCC
>NC_036899.1/63215353-63215282
GGTACTGCCCTCACTTGTCCTagGGCCCTGCCAGGGCGCACGCTACTaTTAATAGCTGATTGATGGGCAGCC
>NW_014014390.1/307631-307560
GGTACTGCCCTCACTTGTCCTagGGCCCTGCCAGGGCGCACGCTACTaTTAATAGCTGATTGATGGGCAGCC
>NC_027888.1/61421237-61421166
GGTACTGCCCTCACTTGTCCTagGGCCCTGCCAGGGCGCACGCTACTaTTAATAGCTGATTGATGGGCAGCC
>NW_017493714.1/32919414-32919343
GGTACTGCCCTCACTTGTCCTagGGCCCTGCCAGGGCGCACGCTACTaTTAATAGCTGATTGATGGGCAGCC
>NC_036923.1/60084330-60084259
GGTACTGCCCTCACTTGTCCTagGGCCCTGCCAGGGCGCACGCTACTaTTAATAGCTGATTGATGGGCAGCC
>NW_019937254.1/757530-757601
GGTACTGCCCTCACTTGTCCTagGGCCCTGCCAGGGCGCACGCTACTaTTAATAGCTGATTGATGGGCAGCC
>NC_018444.2/62451940-62451869
GGTACTGCCCTCACTTGTCCTagGGCCCTGCCAGGGCGCACGCTACTaTTAATAGCTGATTGATGGGCAGCC
>NW_019932871.1/820080-820151
GGTACTGCCCTCACTTGTCCTagGGCCCTGCCAGGGCGCACGCTACTaTTAATAGCTGATTGATGGGCAGCC
>NW_018084702.1/47496466-47496394
GGCACTGTCCTCGCTTGTCCCAGGGCTGGGCCAGGacTcagGGTGGCTATTAATAGCTGATTGATGGGCACCC
>NC_010459.5/62524266-62524194
GGCACTGTCCTCGCTTGTCCCAGGGCTGGGCCAGGacTcagGGTGGCTATTAATAGCTGATTGATGGGCACCC
>NW_004524770.1/855003-855075
GACGCTGCCCTCACTTGTCCCAGGGATGGGCCAGGGcTCGTggcTGCTATTAATAGCTGATTGATGGGCAGCT
>NW_003726101.1/47103965-47103893
GGTGATGCCCTCACTTGTCCCAGGGCTGGGCCAGGacTcagGGCGGCTATTAATAGCTGATTGATGGGCACCC
>NW_020356543.1/595025-595097
GGTGATGCCCTCACTTGTCCCAGGGCTGGGCCAGGacTcagGGCGGCTATTAATAGCTGATTGATGGGCACCC
>NC_006606.3/47104065-47103993
GGTGATGCCCTCACTTGTCCCAGGGCTGGGCCAGGacTcagGGCGGCTATTAATAGCTGATTGATGGGCACCC
>NW_020269161.1/47401214-47401142
GGTGATGCCCTCACTTGTCCCAGGGCTGGGCCAGGacTcagGGCGGCTATTAATAGCTGATTGATGGGCACCC
>NC_023643.1/714089-714160
GGTGCTGCCCTCACTCGTCCCAGGgcCCTGCCAGGacGcACGCTGCTATTAATAGCTGATTGATGGGCAGCC
>NW_006735235.1/714089-714160
GGTGCTGCCCTCACTCGTCCCAGGgcCCTGCCAGGacGcACGCTGCTATTAATAGCTGATTGATGGGCAGCC
>NW_016107870.1/448397-448326
GGTGCTGCCCTCACTTGTCCCAGGgcCCTGCCAGGAcACACAaTGCTATTAATAGCTGATTGATGGGCAGCC
>NW_004438579.1/6205483-6205411
GGCGCTGTCCTCGCTTGTCCCGGGGCTGGGCCAGGacTcaGaGCGGCTATTAATAGCTGATTGATGGGCACCC
>NW_017739293.1/507825-507897
GGCACTGCCCTCACTTGTCCCAGGGCTGAGCCAGGacTcagGGCAGCTATTAATAGCTGCTTGATGGGCACCC
>NW_004624741.1/29161891-29161819
GACGCTGCCCTCACTTGTCCCAGGGCTGGGCCAGGGcTCATggcTGCTATTAATAGATGATTGATGGGCAGCT
>NW_011043433.1/2991635-2991563
GACGCTGCCCTCACTTGTCCCAGGGCTGGGCCAGGGcTCATggcTGCTATTAATAGATGATTGATGGGCAGCT
>NW_020251514.1/39215480-39215551
GGTGCTGCCCTCACTTGTCCCAGGgcCCTGCCAGGacGcACGcTGCTATTAATAGCTGATTGATGGGCAGCC
>NC_022281.1/95692636-95692565
GGTGCTGCCCTCACTTGTCCCAGGgcCCTGCCAGGacGcACGcTGCTATTAATAGCTGATTGATGGGCAGCC
>NW_012104365.1/5549515-5549444
GGTGCTGCCCTCACTTGTCCCAGGgcCCTGCCAGGacGcACGcTGCTATTAATAGCTGATTGATGGGCAGCC
>NW_018757282.1/131311-131382
GGTGCTGCCCTCACTTGTCCCAGGgcCCTGCCAGGacGcACGcTGCTATTAATAGCTGATTGATGGGCAGCC
>NW_003943655.1/15597451-15597380
GGTGCTGCCCTCACTTGTCCCAGGgcCCTGCCAGGacGcACGcTGCTATTAATAGCTGATTGATGGGCAGCC
>NW_014805213.1/360520-360591
GGTGCTGCCCTCACTTGTCCCAGGgcCCTGCCAGGacGcACGcTGCTATTAATAGCTGATTGATGGGCAGCC
>NW_012014244.1/837823-837894
GGTGCTGCCCTCACTTGTCCCAGGgcCCTGCCAGGacGcACGcTGCTATTAATAGCTGATTGATGGGCAGCC
>NC_018161.2/776714-776785
GGTGCTGCCCTCACTTGTCCCAGGgcCCTGCCAGGacGcACGcTGCTATTAATAGCTGATTGATGGGCAGCC
>NW_005092979.1/59933173-59933102
GGTGCTGCCCTCACTTGTCCCAGGgcCCTGCCAGGacGcACGcTGCTATTAATAGCTGATTGATGGGCAGCC
>NC_027902.1/800561-800632
GGTGCTGCCCTCACTTGTCCCAGGgcCCTGCCAGGacGcACGcTGCTATTAATAGCTGATTGATGGGCAGCC
>NC_037678.1/39215480-39215551
GGTGCTGCCCTCACTTGTCCCAGGgcCCTGCCAGGacGcACGcTGCTATTAATAGCTGATTGATGGGCAGCC
>NW_017731382.1/563347-563419
GGCACTGCCCTCACTTGTCCCAGGGCTAGGCCAGGacTcagGGCAGCTATTAATAGCTGCTTGATGGGCACCC
>NW_012114444.1/1047573-1047644
GGTGCTGCCCTCACTTGTCCCAGGgcCCTGCCAGGacGcACGcTGCTATTAATAGCTGATTGATGGGCAGCT
>NW_019318073.1/2144512-2144441
GGTGCTGCCCTCACTTGTCCCAGGgcCCTGCCAGGacGcACGcTGCTATTAATAGCTGATTGATGGGCAGCT
>NW_010803524.1/6986620-6986549
GGTGCTGCCCTCACTTGTCCCAGGgcCCTGCCAGGacGcACGcTGCTATTAATAGCTGATTGATGGGCAGCT
>NW_016807321.1/1661415-1661344
GGTGCTGCCCTCACTTGTCCCAGGgcCCTGCCAGGacGcACGcTGCTATTAATAGCTGATTGATGGGCAGCT
>NW_012001373.1/792368-792439
GGTGCTGCCCTCACTTGTCCCAGGgcCCTGCCAGGacGcACGcTGCTATTAATAGCTGATTGATGGGCAGCT
>NW_020313504.1/647910-647982
GGTGCTGCCCTTACTTGTCCCAGGGCTGGGCCAGGacTcagGGTGGCTATTAATAGCTGATTGATGGGCAGCC
>NW_004450733.1/653485-653557
GGTGCTGCCCTTACTTGTCCCAGGGCTGGGCCAGGacTcagGGTGGCTATTAATAGCTGATTGATGGGCAGCC
>NC_009165.3/50233218-50233146
GGCGCTGCCCTCACTTGTCCCAGGGCTGGGCCAGGacTcagGGCGGCTATTAATAGCGGACTGATGGGCACGG
>NW_007678148.1/71857-71785
GGCGCTGCCCTCACTTGTCCCAGGGCTGGGCCAGGacTcagGGCGGCTATTAATAGCGGACTGATGGGCACGG
>NW_019641733.1/50233218-50233146
GGCGCTGCCCTCACTTGTCCCAGGGCTGGGCCAGGacTcagGGCGGCTATTAATAGCGGACTGATGGGCACGG
>NW_015503968.1/598724-598796
GGCACTGCCCTCACTTGTTCCAGGGCTGGGCGAGGAcTCAgggTGGCTATTAATAGCTGATTGATGGGCACTG
>NW_004087898.1/784862-784933
GGTACTGCCCTCACTTGTCCCAGGgcCCTGCCAGGacGcACGcTGCTATTAATAGCTGATTGATGGGCAGTC
>NC_019828.1/785862-785933
GGTACTGCCCTCACTTGTCCCAGGgcCCTGCCAGGacGcACGcTGCTATTAATAGCTGATTGATGGGCAGTC
>NC_034571.1/170693365-170693295
GGTGCTGTCCTCGCTTGTCTGGcaACAGCCAGGgcTCAAGGATGCTATTAATAGCTGATTGATGGGCAGCA
>NT_039212.7/3440915-3440845
GGTGCTGTCCTCGCTTGTCTGGcaACAGCCAGGgcTCAAGGATGCTATTAATAGCTGATTGATGGGCAGCA
>NW_018388414.1/170693365-170693295
GGTGCTGTCCTCGCTTGTCTGGcaACAGCCAGGgcTCAAGGATGCTATTAATAGCTGATTGATGGGCAGCA
>NC_000068.7/181155002-181154932
GGTGCTGTCCTCGCTTGTCTGGcaACAGCCAGGgcTCAAGGATGCTATTAATAGCTGATTGATGGGCAGCA
>NC_013900.1/57482058-57481987
GGTGCTGCCCTCACTTGTCCCAGGgcCCTGCCAGGacGcACAcTGCTATTAATAGCTGAGTGATGGGCAGCC
>NW_003183460.1/866857-866786
GGTGCTGCCCTCACTTGTCCCAGGgcCCTGCCAGGacGcACAcTGCTATTAATAGCTGAGTGATGGGCAGCC
>NW_006728129.1/602461-602533
GGCGCTGTCCTTGCTTGTCCCAGGGCTGGGCCAGGAcTCAgagTGGCTATTAATAGCTGATTGATGGGCACCC
>NW_003218269.1/161665-161593
GGTGCTGCCCTCACTTGTCCCAGGGCTGGGCCAGGAcTCAgggTGACTATTAATAGCTGATTGATGGGCACCC
>NW_018657759.1/702426-702356
GGTGCTGCCCTCACTTGTCTTGcaACAGCCAGGGcTCAAGGATGCTATTAATAGCTGATTGATGGGCAGCA
>NW_018657759.1/2120695-2120765
GGTGCTGCCCTCACTTGTCTTGcaACAGCCAGGGcTCAAGGATGCTATTAATAGCTGATTGATGGGCAGCA
>NW_006501809.1/785500-785570
GGTGCTGCCCTCACTTGCCTTGcaACAGCCAGGGcTCAAGGATGCTATTAATAGCCGATTGATGGGCAGCA
>NW_018339209.1/524393-524465
GGCGCTGTCCTCGCTTGTCCCAGGGTAGGGCCAGGGcTCAgagTGGCTATTAATAGCCAATTGATGGGCACCC
>NW_008346900.1/2750426-2750356
GGTGCTGCCCTCACTTGTCTTccagCAGCCAGGGCTCAGGGCTGCTATTAATAGCTGATTGATGGGCAGCC
>NC_034592.1/163435545-163435475
TGTGCTGCCCTCACTTGTCTGGcaATAGCCGGGgcTCAAGGATGCTATTAATAGCTGATTGATGGGCAGCA
>NW_018391577.1/163435545-163435475
TGTGCTGCCCTCACTTGTCTGGcaATAGCCGGGgcTCAAGGATGCTATTAATAGCTGATTGATGGGCAGCA
>NW_006870187.1/811414-811344
GGTGTTGCCCTCACTTGTCTTGcaACAGCCAGGGcTCAAGGATGCTATTAATAGCTGATTGATGGGCAGCA
>NW_003613943.1/1126537-1126467
GGTGTTGCCCTCACTTGTCTTGcaACAGCCAGGGcTCAAGGATGCTATTAATAGCTGATTGATGGGCAGCA
>NW_006383949.1/137500-137572
GGTGTTGCCCTTACTTGTCCCAGGGCTGGGCCAGGacTcagGGTGGCTATTAATAGCTGACTGATGGGCAGCC
>NW_006804161.1/1063610-1063531
GGTGCTGCCCTCACTTGTCCCAGGGCTGGGCCTGGaccagaGACACagggTAGCTATTAATAGCAGTATGATGGGCACCC
>NW_020228696.1/29461960-29461888
GGCGCTGTCCTCGCTTGTCCCAGGGCAGGGCCAGGAcTCAgagTGGCTATTAATAGCCAATTGATGGGCACTC
>NC_030820.1/53477801-53477873
GGCGCTGTCCTCGCTTGTCCCAGGGCAGGGCCAGGAcTCAgagTGGCTATTAATAGCCAATTGATGGGCACTC
>NW_017189499.1/53477801-53477873
GGCGCTGTCCTCGCTTGTCCCAGGGCAGGGCCAGGAcTCAgagTGGCTATTAATAGCCAATTGATGGGCACTC
>NC_037558.1/29461960-29461888
GGCGCTGTCCTCGCTTGTCCCAGGGCAGGGCCAGGAcTCAgagTGGCTATTAATAGCCAATTGATGGGCACTC
>NW_014639022.1/53400317-53400389
GGTGCTGTCCTCGCTTGTCCCAGGGCAGGGCCAGGAcTCAgagTGGCTATTAATAGCCAATTGATGGGCACTC
>NC_019470.2/53400317-53400389
GGTGCTGTCCTCGCTTGTCCCAGGGCAGGGCCAGGAcTCAgagTGGCTATTAATAGCCAATTGATGGGCACTC
>NW_011942240.1/6597695-6597623
GGTGCTGTCCTCGCTTGTCCCAGGGCAGGGCCAGGAcTCAgagTGGCTATTAATAGCCAATTGATGGGCACTC
>NW_003573541.1/706688-706756
GGGGCTGCCCTCACTTGACAGGGCACAAGGGCTCTcTGGCTGCTATTAATAGCTGATTGATGGGCAGCG
>NW_014638014.1/691916-691988
GGCGCTGCCCTCACTTGTCCCAGGGCTGGGCCAGGacTcagGGTGGCTATTAATAGCGGACTGATGGGCATGG
>NW_016530862.1/149166-149094
GTCACTGCCCTCCCTTGTCCCGGGGCTGGGCCGGGacTTagGGCGGCTATTAATAGCTGAGTGATGGGCACCC
>NW_004569216.1/8333882-8333810
GATGCTGCCCTCACTTGTCCTGGGGCCGGGCCAGGccTcagGGTGGCTATTAATAGCTGACTGATGGGCACTT
>NW_017871285.1/14354-14426
GGTGCTGTGCTCACTTGTCCCAGAGCTGAGCCAGGGcTCAgggcTGCTATTAATAGCTGATTGATGGGCAGCC
>NW_004801651.1/12300877-12300807
GGTGCTGCCCTCACTTGCCCTGcaACAGCCAGGGcTCAAGGATGCTATTAATAGCTGATTGACAGGCAGCA
>NW_015351210.1/780432-780503
GGTGCTGCCCTCGGTTGTCCCAGGATTGGGCAGGacTcagGGCTGCTATTAATAGCTGATTGACGGGCAGTG
>NW_004936514.1/10805206-10805135
GGTGCTGCCCTCGGTTGTCCCAGGATTGGGCAGGacTcagGGCTGCTATTAATAGCTGATTGACGGGCAGTG
>NW_019154090.1/611346-611418
GATGCTGCCCTCGCTTGTCCTGGGGCTGGCCCAGGccTCAgggTGGCTATTAATAGCTGACTGGTGGGCACTC
>NW_018734260.1/630291-630363
GGTGGTGCCCTTACTTGTCCCAGGGCTGGGCCAGGacTcagGGTGGCTATTAATAGCTGACTGATGGGCAGCC
>NW_005398174.1/82762-82690
GGCGCTGTCCTCGCTTGTCCCAGGGCAGGGTCAGGAcTCAgagTGGCTATTAATAGCCAATTGATGGGCACTC
>NC_032662.1/54836724-54836796
GGCGCTGTCCTCGCTTGTCCCAGGGCAGGGTCAGGAcTCAgagTGGCTATTAATAGCCAATTGATGGGCACTC
>NW_020190097.1/54153900-54153972
GGCGCTGTCCTCGCTTGTCCCAGGGCAGGGTCAGGAcTCAgagTGGCTATTAATAGCCAATTGATGGGCACTC
>NW_017844721.1/54836724-54836796
GGCGCTGTCCTCGCTTGTCCCAGGGCAGGGTCAGGAcTCAgagTGGCTATTAATAGCCAATTGATGGGCACTC
>NW_011494635.1/15761002-15761074
GGCGCTGTCCTCGCTTGTCCCAGGGCAGGGTCAGGAcTCAgagTGGCTATTAATAGCCAATTGATGGGCACTC
>NC_037340.1/54153900-54153972
GGCGCTGTCCTCGCTTGTCCCAGGGCAGGGTCAGGAcTCAgagTGGCTATTAATAGCCAATTGATGGGCACTC

*****RNA-motif ICE2_92051*****

>NW_004438478.1/7139840-7139760
TTTTTAAGAATAGGCAAGCTTCTTTTTGTTATaTTGGAATcTaTATCAAGTGATAATGTAAGTGCATaGACTATTTTAGAA
>NW_005355159.1/4858261-4858341
CCTTTAAGAATAGACAGGCTTCTTTTTGTTATgTTGGAATcTgTATCAAGTGCTCATGTAAATGCATAGACTGTTTTAGAA
>NW_005871252.1/1780385-1780465
CCTTTAAGAATAGACAAGCTTCTTTTTGTTATgTTGGAATcTgTATCAAGTGCTCATGTAAATGCATAGACTGTTTTAGAA
>NC_036894.1/38933522-38933446
TCTTTAAGAATAGAcATGCTTTTTGTTATgTTGAAATcTaTATCAAATGATATAAATGCATAGACTGTATTTTAAAA
>NC_027883.1/57752752-57752676
TCTTTAAGAATAGAcATGCTTTTTGTTATgTTGAAATcTaTATCAAATGATATAAATGCATAGACTGTATTTTAAAA
>NW_014014243.1/10012731-10012655
TCTTTAAGAATAGAcATGCTTTTTGTTATgTTGAAATcTaTATCAAATGATATAAATGCATAGACTGTATTTTAAAA
>NW_019932849.1/29966286-29966210
TCTTTAAGAATAGAcATGCTTTTTGTTATgTTGAAATcTaTATCAAATGATATAAATGCATAGACTGTATTTTAAAA
>NC_000015.10/60477594-60477518
TCTTTAAGAATAGAcATGCTTTTTGTTATaTTGAAATcTaTATCAAATGATATAAATGCATAGACTGTATTTTAAAA
>NT_010194.18/37200720-37200644
TCTTTAAGAATAGAcATGCTTTTTGTTATaTTGAAATcTaTATCAAATGATATAAATGCATAGACTGTATTTTAAAA
>NW_017493705.1/38904474-38904398
TCTTTAAGAATAGAcATGCTTTTTGTTATaTTGAAATcTaTATCAAATGATATAAATGCATAGACTGTATTTTAAAA
>NW_017493705.1/38913982-38914058
TCTTTAAGAATAGAcATGCTTTTTGTTATaTTGAAATcTaTATCAAATGATATAAATGCATAGACTGTATTTTAAAA
>NC_018439.2/38904474-38904398
TCTTTAAGAATAGAcATGCTTTTTGTTATaTTGAAATcTaTATCAAATGATATAAATGCATAGACTGTATTTTAAAA
>NC_018439.2/38913982-38914058
TCTTTAAGAATAGAcATGCTTTTTGTTATaTTGAAATcTaTATCAAATGATATAAATGCATAGACTGTATTTTAAAA
>NG_054881.1/6567-6643
TCTTTAAGAATAGAcATGCTTTTTGTTATaTTGAAATcTaTATCAAATGATATAAATGCATAGACTGTATTTTAAAA
>NW_004087887.1/36962125-36962050
TCTTTAAGAATAGAcATGCTTTTGTTATaTTGAAATcTaTATCAAATGATATAAATGCATAGACTGTATTTTAAAA
>NC_019821.1/79711168-79711093
TCTTTAAGAATAGAcATGCTTTTGTTATaTTGAAATcTaTATCAAATGATATAAATGCATAGACTGTATTTTAAAA
>NW_014636793.1/3714000-3714082
TCTTTAAGAATAGACAAGTTTCcTTTTGTTATaTTGAAATcTgTATCAAGTGATAATGTAAATGCATagaTTATATTTTAGAA
>NW_007673186.1/980658-980740
TCTTTAAGAATAGACAAGTTTCcTTTTGTTATaTTGAAATcTgTATCAAGTGATAATGTAAATGCATagaTTATATTTTAGAA
>NW_019641712.1/132601286-132601368
TCTTTAAGAATAGACAAGTTTCcTTTTGTTATaTTGAAATcTgTATCAAGTGATAATGTAAATGCATagaTTATATTTTAGAA
>NC_009144.3/132601286-132601368
TCTTTAAGAATAGACAAGTTTCcTTTTGTTATaTTGAAATcTgTATCAAGTGATAATGTAAATGCATagaTTATATTTTAGAA

*****RNA-motif motif_59232*****

>NC_000017.11/49976559-49976613
TTCAGGGGAAaTGGGAACCTcTTTTCCATTTGGGAGCTGGCCCAgTTTCCCTGAG
>NC_036896.1/43218793-43218847
TTCAGGGGAAaTGGGAACCTcTTTTCCATTTGGGAGCTGGCCCAgTTTCCCTGAG
>NT_010783.16/23040579-23040633
TTCAGGGGAAaTGGGAACCTcTTTTCCATTTGGGAGCTGGCCCAgTTTCCCTGAG
>NG_030592.1/12362-12416
TTCAGGGGAAaTGGGAACCTcTTTTCCATTTGGGAGCTGGCCCAgTTTCCCTGAG
>NW_019932861.1/10125594-10125540
TTCAGGGGAAaTGGGAACCTcTTTTCCATTTGGGAGCTGGCCCAgTTTCCCTGAG
>NC_018429.2/33491538-33491484
TTCAGGGGAAaTGGGAGCCTcTTTTCCATTTGGGAGCTGGCCCAgTTTCCCTGAG
>NW_017493686.1/33491538-33491484
TTCAGGGGAAaTGGGAGCCTcTTTTCCATTTGGGAGCTGGCCCAgTTTCCCTGAG
>NW_012118488.1/4032322-4032376
TTCAGGGGAAaTGGGAATCTcTTTCCCATTTGGGAGCTGGTCCAgTTTCCCTGAG
>NW_016815820.1/1329868-1329814
TTCAGGGGAAaTGGAAATCTcTTTTCCATTTGGGAGCTGGTCCAgTTTCCCTGAG
>NW_010827790.1/6725-6779
TTCAGGGGAAaTGGAAATCTcTTTTCCATTTGGGAGCTGGTCCAgTTTCCCTGAG
>NW_019317027.1/7511208-7511262
TTCAGGGGAAaTGGAAATCTcTTTTCCATTTGGGAGCTGGTCCAgTTTCCCTGAG
>NC_036920.1/43260035-43259981
TTCAGGGGAAaTGGGAACCTcTTTTCCATTTGGGAGCTGGTCCAgTTTCCCTGAG
>NW_019937247.1/32653973-32654027
TTCAGGGGAAaTGGGAACCTcTTTTCCATTTGGGAGCTGGTCCAgTTTCCCTGAG
>NW_003501553.1/2495742-2495796
TTCAGGGGAAaTGGGAACCTcTTTTCCATTTGGGAGCTGGTCCAgTTTCCCTGAG
>NW_018508337.1/445075-445129
TTCAGGGGAAaTGGGAATCTcTTTTCCATTTGGGAGCTGGTCCAgTTTCCCTGGG
>NW_003943648.1/3640104-3640158
TTCAGGGGAAaTGGGAATCTcTCTTCCATTTGGGAGCTGGTCCAgTTTCCCTGAG
>NW_005360086.1/1093193-1093246
TCCAGGGGGAaGGAGAGTCTTTTCCTACTTGGGAGCTGGTTCCgTTTCCCTGAG
>NC_033675.1/25273000-25272946
TTCAGGgGAAAcCGGGATCTcTCTTCCACTTGGGAGCTGGTCCGcTTTCCCTGGG
>NW_017963770.1/25273000-25272946
TTCAGGgGAAAcCGGGATCTcTCTTCCACTTGGGAGCTGGTCCGcTTTCCCTGGG
>NW_016107438.1/3155259-3155313
TTCAGGGGAAaTGGGAATTTcTTTTCCATTTGGGAGCTGGTCCAgTTTCCCTGAG
>NC_013900.1/107556158-107556104
TTCAGGGGAAaTgGGAATCTcTTTTCCATTTGGGAGCTAGTCCAgTTTCCCTGAG
>NW_003183523.1/187181-187127
TTCAGGGGAAaTgGGAATCTcTTTTCCATTTGGGAGCTAGTCCAgTTTCCCTGAG
>NC_023657.1/43359328-43359274
TTCAGGGGAAaTGGGAATCTcTTTTCCATTCGGGAGCTGGTCCAgTTTCCCTGAG
>NW_006735264.1/22703311-22703257
TTCAGGGGAAaTGGGAATCTcTTTTCCATTCGGGAGCTGGTCCAgTTTCCCTGAG
>NW_005883079.1/395353-395406
TCCAGGGGAAaTGGGAATCcTTTCCCACTTGGGAGCTGGTCCAgTTTCCCAGGG
>NW_012135969.1/7391666-7391720
TTCAGGGGAAaCGGGGATCTcTCTTCCACTTGGGAGCTGGTCCGcTTTCCCTGGG
>NW_017739081.1/2386278-2386331
TCCAGGGGGAaTGGGAGTCcTTTTCCACTTGGGAGCTGGTCCAgTTGCCCTGAG
>NW_005872371.1/68741-68794
TCCAGGGGGAaGGAGAGTCTTTTCCTCCTTGGGAGCTGGTTCCcTTTCCCTGAG
>NW_014014319.1/9954288-9954234
TTCAGGGGAAaTGGGAACCTcTTTTCCATTTCGGAGCTGGCCCAgTTTCCCTGAG
>NC_027885.1/48937046-48937100
TTCAGGGGAAaTGGGAACCTcTTTTCCATTTCGGAGCTGGCCCAgTTTCCCTGAG
>NW_012006043.1/786592-786538
TTCAGGaGAAATgGGAATCTcTTTTCCATTTGGGAGCTGGTCCAgTTTCCCTGAG
>NW_018759295.1/157983-158037
TTCAGGaGAAATgGGAATCTcTTTTCCATTTGGGAGCTGGTCCAgTTTCCCTGAG
>NW_012014910.1/8123035-8123089
TTCAGGaGAAATgGGAATCTcTTTTCCATTTGGGAGCTGGTCCAgTTTCCCTGAG
>NC_018167.2/31615395-31615449
TTCAGGaGAAATgGGAATCTcTTTTCCATTTGGGAGCTGGTCCAgTTTCCCTGAG
>NC_037684.1/23751525-23751471
TTCAGGaGAAATgGGAATCTcTTTTCCATTTGGGAGCTGGTCCAgTTTCCCTGAG
>NW_020251520.1/23751525-23751471
TTCAGGaGAAATgGGAATCTcTTTTCCATTTGGGAGCTGGTCCAgTTTCCCTGAG
>NW_017871107.1/657879-657933
TCCAaGGGAAACaGGAATCTcTTTTCTACTTGGGAGCTGGTCCaGTTTCCCTGGG
>NC_009154.3/25813844-25813897
TCCGGGGGAgACGGGAATCcTTTTCCACTTGGGAGCTGGCCCaGTTTCCCTGGG
>NW_007673577.1/136105-136052
TCCGGGGGAgACGGGAATCcTTTTCCACTTGGGAGCTGGCCCaGTTTCCCTGGG
>NW_019641722.1/25813844-25813897
TCCGGGGGAgACGGGAATCcTTTTCCACTTGGGAGCTGGCCCaGTTTCCCTGGG
>NW_014638702.1/6425186-6425133
TCCGGGGGAgACGGGAATCcTTTTCCACTTGGGAGCTGGCCCaGTTTCCCTGGG
>NW_006210352.1/250857-250804
TCCAGGGGAAaaGGGAATCCTTTCCCACTTGGGAGCTGGTCCAgTTTCCCAGGG
>NW_011510164.1/315290-315237
TCCAGGGGAAaaGGGAATCCTTTCCCACTTGGGAGCTGGTCCAgTTTCCCAGGG
>NW_011592891.1/221110-221057
TCCAGGGGAAaaGGGAATCCTTTCCCACTTGGGAGCTGGTCCAgTTTCCCAGGG
>NW_006298628.1/1756976-1756923
TCCAGGGGAAaGGAGAGTCTTTTCCTCCTTGGGAGCTGGTCCCgTTTCCCTGAG
>NW_015494661.1/1055757-1055810
TCCAGGgGGAATgAGAATTcTTTTCCACTTGGGAGCTAGTCTaGTTCCCCTGAG
>NW_006443570.1/5243056-5243109
TCCGGGGGGAaTGAGAATCcTTTTCCACTTGGGAGCTGATCCAgTTTCCCTGAG
>NW_012106363.1/3810412-3810358
TTCAGGaGAAATgGGAATCTcTTTTCCATTTGGGAGCTGGTCCAgTTTCCCTGAT
>NW_004936490.1/11643259-11643204
TTCCaGGgGAAACaGGAATCTcTTTTCCACTTGGGATCTGGTCCaGTTTCCCGGGG
>NW_015351252.1/11838915-11838859
TTCCaGGgGAAACaGGAATCTcTTTTCCCACTTGGGATCTGGTCCaGTTTCCCGGGG
>NW_004458100.1/548546-548491
TCCTGGGGAAaTGGGAATCcggTTTTCCGCTTGGGAACTGGTCCAgTTTCCCTGGG
>NW_007370743.1/2038215-2038161
TCCAGGgGGGAaGGGGAGCCcTTTCCTACTGGGGAGCTGGTTCAgTTTCCCTGAG
>NW_017731390.1/1348265-1348212
TCCAGGGGGAaTGCAAGTCcTTTTCCACCTGGGAGCTGGTCCAgTTGCCCTGAG
>NW_011888885.1/5514835-5514781
TCCGGGgGGGAaTGAGAATCcTTTTTCACTTGGGAGCTGATCCAgTTTCCCTGAG
>NW_004558727.1/23889139-23889083
TTCCTGGGGAAaCaGGAATTCcTTTTTCACTTGGGAGCTGGTCCaGgTTTCCTGGGC

*****RNA-motif MYH7_3778*****

>NW_019873550.1/28988145-28988094
GCCAGGAGCCTTCTAGAGCCCTGGGGaGGGGGCTCTGATGGAGGGGTCAGGC
>NW_004438590.1/3742933-3742984
GCCAGGAGCCTTCTAGAGCCCTGGGGaGGGGGCTGTGATGGAGGGGTCAGGC
>NW_004438590.1/3773024-3773075
GCCAGGAGCCTTCTAGAGCCCTGGGGaGGGGGCTGTGATGGAGGGGTCAGGC
>NW_020173974.1/135005-134954
GCCAGGAGCCTTCTAGAGCCCTGGGGaGGGGGCTGTGATGGAGGGGTCAGGC
>NW_019161577.1/2689-2638
GCCAGGAGCCTTCTAGAGCCCTGGGGaGGGGGCTGTGATGGAGGGGTCAGGC
>NW_017844172.1/60780-60831
GCCAGGAGCCTTCTAGAGCCCTGGGGaGGGGGCTGTGATGGAGGGGTCAGGC
>NW_019873550.1/28931616-28931565
GCCAGGAGTCTTCTAGAGCCCTGGGGaGGGGGCTCTGATGGAGGGGTCAGGC
>NW_019873550.1/28982525-28982474
GCCAGGAGTCTTCTAGAGCCCTGGGGaGGGGGCTCTGATGGAGGGGTCAGGC
>NG_007884.1/20350-20397
GCCGAGAGCCTTTTAGAGCCGGGGGGATTCCAGTGGAGGGGTCCAGGC
>NW_017493703.1/21954377-21954424
GCCGAGAGCCTTTTAGAGCCGGGGGGATTCCAGTGGAGGGGTCCAGGC
>NC_018438.2/21954377-21954424
GCCGAGAGCCTTTTAGAGCCGGGGGGATTCCAGTGGAGGGGTCCAGGC
>NC_000014.9/23420312-23420265
GCCGAGAGCCTTTTAGAGCCGGGGGGATTCCAGTGGAGGGGTCCAGGC
>NT_026437.13/5196789-5196742
GCCGAGAGCCTTTTAGAGCCGGGGGGATTCCAGTGGAGGGGTCCAGGC
>NW_005871345.1/163743-163794
GCCAGGAGTCTTCTAgagcTGGGGGAGGGGGCTCCCATGGAGGGCTCCAGGC
>NW_006726798.1/11738943-11738892
GCCAGGAGCCTTCTAGAGCCCTGGGGaGGGGGCTCTGATGGAGGGGTCCGGC
>NW_005370741.1/169936-169987
GCCAGGAGTTTTCTAgagcTGGGGGAGGGGGCTCCCATGGAGGGCTCCAGGC
>NW_006774793.1/1609870-1609819
GCCGGGAGCCTTCTAGAGCCCTGGGGaGGGGGCTGTGACGGAGGGGTCAGGC
>NW_006774793.1/1579062-1579011
GCCAGGAGCCTTCTAGAGCCCTGGGGgGGGGGCTGTGACGGAGGGGTCAGGC
>NW_017844172.1/51947-51998
GCCAGGAGCCTTCTAGAGCCCTGGGGaGGGGGCTGTGATAGAGGGGTCAGGC
>NW_007370840.1/879161-879212
GCCAGGAGTCTTCTAgagcCGGGGGAGGGGGCTCCCATGGAGGGTTCCAGGC
>NC_019837.1/40897044-40897092
GCCGAGAGCCTTTTAGAGCCGGGGGGAATTCCAGTGGAGGGGTCCAGGC
>NW_004087910.1/40896044-40896092
GCCGAGAGCCTTTTAGAGCCGGGGGGAATTCCAGTGGAGGGGTCCAGGC
>NW_005370741.1/201654-201705
GCCAGGAATCTTCTAgagcTGGGGGAGGAGGCTCCCATGGAGGGCTCCAGGC
>NC_036917.1/4139600-4139552
GCCGAGAGCCTTTTAGAACCGGGGGGGATTCCAGTGGAGGAGTCCAGGC
>NW_019937237.1/84823818-84823866
GCCGAGAGCCTTTTAGAACCGGGGGGGATTCCAGTGGAGGAGTCCAGGC
>NW_017731735.1/878689-878740
GCCAGGAGTCTTCTAGAGCCAGGGGagGGGGCTCCCACGGAGGGTTCCAGGC
>NW_017731735.1/906733-906784
GCCAGGAGTCTTCTAGAGCCAGGGGagGGGGCTCCCACGGAGGGTTCCAGGC
>NW_006436757.1/703771-703822
GCCAGGAGTCTTCTAGAGTCTAGGGAGGGGGCTCTGATGGAGGGTTCCAGGC
>NW_006300366.1/1068853-1068802
GCCAGGAGTCTTCTAgagcTGAGGGAGGGGGCTCCCATGGAGGGCTCCAGGC
>NW_018328240.1/541135-541084
GCCAGGAGCCTTCTAGAGCCCTGGGAGGGGGCTCCGATGGAGGGGCCCAGGC
>NW_020173974.1/164722-164671
GCCAGGAGCCTTCTAGAGCCTTGGGGaGGGGGCTCTGATGGAGGGGTCAGGT
>NW_020251511.1/24672652-24672606
CCTGGTAGCCTTTTAGAGCCGGGGGGATTCCAGTGGAGGGGTCCAGG
>NC_022278.1/87110643-87110597
CCTGGTAGCCTTTTAGAGCCGGGGGGATTCCAGTGGAGGGGTCCAGG
>NW_012104032.1/1308787-1308741
CCTGGTAGCCTTTTAGAGCCGGGGGGATTCCAGTGGAGGGGTCCAGG
>NW_012002324.1/672420-672466
CCTGGTAGCCTTTTAGAGCCGGGGGGATTCCAGTGGAGGGGTCCAGG
>NW_010822021.1/979262-979216
CCTGGTAGCCTTTTAGAGCCGGGGGGATTCCAGTGGAGGGGTCCAGG
>NW_014805033.1/1309019-1308973
CCTGGTAGCCTTTTAGAGCCGGGGGGATTCCAGTGGAGGGGTCCAGG
>NW_012012267.1/385551-385597
CCTGGTAGCCTTTTAGAGCCGGGGGGATTCCAGTGGAGGGGTCCAGG
>NC_037675.1/24672652-24672606
CCTGGTAGCCTTTTAGAGCCGGGGGGATTCCAGTGGAGGGGTCCAGG
>NW_005092973.1/22604598-22604552
CCTGGTAGCCTTTTAGAGCCGGGGGGATTCCAGTGGAGGGGTCCAGG
>NC_027899.1/84742973-84742927
CCTGGTAGCCTTTTAGAGCCGGGGGGATTCCAGTGGAGGGGTCCAGG
>NW_016828033.1/1121784-1121738
CCTGGTAGCCTTTTAGAGCCGGGGGGATTCCAGTGGAGGGGTCCAGG
>NW_006726798.1/11768302-11768251
GCCAGGAACCTTCTAGAGCCCTGGGGaGGGGGCTCTGATGAAGGGGTCCGGC
>NW_005871345.1/193143-193194
GTCAAGAGTCTTCTAgagcTGGGGGAGGGGGCTCCCATGGAGGGCTCCAGGC
>NC_036893.1/4327136-4327089
GCCGAGAGCCTTTTAGAGCCGGGGGGATTCCAGTGGAGGGGTCCAGCC
>NC_027882.1/22333429-22333382
GCCGAGAGCCTTTTAGAGCCGGGGGGATTCCAGTGGAGGGGTCCAGCC
>NW_014014215.1/535382-535429
GCCGAGAGCCTTTTAGAGCCGGGGGGATTCCAGTGGAGGGGTCCAGCC
>NW_019932847.1/4327136-4327089
GCCGAGAGCCTTTTAGAGCCGGGGGGATTCCAGTGGAGGGGTCCAGCC
>NC_036917.1/4109836-4109790
CCTGGTAGCCTTTCAGAGCCGGGGGGATTCCAGTGGAGGGGTCCAGG
>NW_019937237.1/84853582-84853628
CCTGGTAGCCTTTCAGAGCCGGGGGGATTCCAGTGGAGGGGTCCAGG
>NG_023444.1/22753-22799
CCTGGTAGCTTTTCAGAGCCGGGGGGATTCCAGTGGAGGGGTCCAGG
>NW_017493703.1/21984185-21984231
CCTGGTAGCTTTTCAGAGCCGGGGGGATTCCAGTGGAGGGGTCCAGG
>NC_018438.2/21984185-21984231
CCTGGTAGCTTTTCAGAGCCGGGGGGATTCCAGTGGAGGGGTCCAGG
>NC_000014.9/23390525-23390479
CCTGGTAGCTTTTCAGAGCCGGGGGGATTCCAGTGGAGGGGTCCAGG
>NT_026437.13/5167002-5166956
CCTGGTAGCTTTTCAGAGCCGGGGGGATTCCAGTGGAGGGGTCCAGG
>NW_011888994.1/3694812-3694761
GCCAGGAGTCTTCTAGAGTCTCGGGAGGGGGCTCTGATGGAAGGTTCCAGGC
>NW_006300366.1/1040293-1040242
GTCAGGAGTCTTCTAgagcTGAGGGAGGGGGCTCCCATGGAGGGCTCCAGGC
>NW_018756305.1/419692-419646
CCTGGTAGCCTTTTAGAGCTGGGGGGATTCCAGTGGAGGGGTCCAGG
>NC_018158.2/80392989-80392943
CCTGGTAGCCTTTTAGAGCTGGGGGGATTCCAGTGGAGGGGTCCAGG
>NW_020251511.1/24702385-24702338
GCCGAGAGCCTTTTAGAACCAGGTGGAATCCAGTGGAGGGGTCCAGGC
>NW_006735279.1/22791157-22791110
GCCGAGAGCCTTTTAGAACCAGGTGGAATCCAGTGGAGGGGTCCAGGC
>NC_037675.1/24702385-24702338
GCCGAGAGCCTTTTAGAACCAGGTGGAATCCAGTGGAGGGGTCCAGGC
>NW_012122709.1/4579892-4579939
GCCGAGAGCCTTTTAGAACCAGGTGGAATCCAGTGGAGGGGTCCAGGC
>NW_018328240.1/511979-511928
GCCAAGAGCCTTCTAGAGTCCTGGGAGGGGGCTCCGATGGAGGGGCCCAGGC
>NC_022278.1/87140489-87140442
GCCAAGAGCCTTTTAGAACCAGGTGGAATCCAGTGGAGGGGTCCAGGC
>NW_014805033.1/1338871-1338824
GCCAAGAGCCTTTTAGAACCAGGTGGAATCCAGTGGAGGGGTCCAGGC
>NW_012012267.1/355555-355602
GCCAAGAGCCTTTTAGAACCAGGTGGAATCCAGTGGAGGGGTCCAGGC
>NW_005092973.1/22634444-22634397
GCCAAGAGCCTTTTAGAACCAGGTGGAATCCAGTGGAGGGGTCCAGGC
>NC_027899.1/84772825-84772778
GCCAAGAGCCTTTTAGAACCAGGTGGAATCCAGTGGAGGGGTCCAGGC
>NW_012148618.1/223337-223389
GCCAGGAGCCTTTTGGAGCCCAGGGATGGGGGCTCTGGCGGAGGGGTCCAAGC
>NW_003944339.1/3635-3682
CCTGGTAGCCTTTTAGAGCCCAGGGGGATTCCAGTGGAGGGGTCCAGG
>NW_006735279.1/22761797-22761751
CCCGGTAGCCTTTTAGAGCCGGGGGGATTCCAGTGGAGGGGTCCAGG

*****RNA-motif ZNF516-12356*****

>NW_009912094.1/42592-42672
AATTTGTGCTGGTGGCAACAGAATTCATTAGCATATTCATTTCTGAGTACCCTACTCTCTTAATTaaAATAAaaCATTTGC
>NW_009752531.1/20242-20163
AATTTGTGCTGGTGGCAACAGAATTCATTAGCATATTCATTTCTGAGTACCCTACTCTCTAATTaaAATAAaaCATTTGC
>NW_014650526.1/3948838-3948759
AATTTGTGCTGGTGGCAACAGAATTCATTAGCATATTCATTTCTGAGTACCCTACTCTCTAATTaaAATAAaaCATTTGC
>NW_013185697.1/4777134-4777055
AATTTGTGCTGGTGGCAACAGAATTCATTAGCATATTCATTTCTGAGTACCCTACTCTCTAATTaaAATAAaaCATTTGC
>NW_009952485.1/1560575-1560654
AATTTGTGCTGGTGGCAACAGAATTCATTAGCATATTCATTTCTGAGTACCCTACTCTCTAATTaaAATAAaaCATTTGC
>NC_031769.1/92709627-92709548
AATTTGTGCTGGTGGCAACAGAATTCATTAGCATATTCATTTCTGAGTACCCTACTCTCTAATTaaAATAAaaCATTTGC
>NW_018362566.1/4792215-4792136
AATTTGTGCTGGTGGCAACAGAATTCATTAGCATATTCATTTCTGAGTACCCTACTCTCTAATTaaAATAAaaCATTTGC
>NC_021673.1/95982929-95982850
AATTTGTGCTGGTGGCAACAGAATTCATTAGCATATTCATTTCTGAGTACCCTACTCTCTAATTaaAATAAaaCATTTGC
>NW_009702074.1/21872-21793
AATTTGTGCTGGTGGCAACAGAATTCATTAGCATATTCATTTCTGAGTACCCTACTCTCTAATTaaAATAAaaCATTTGC
>NW_007931122.1/31794421-31794342
AATTTGTGCTGGTGGCAACAGAATTCATTAGCATATTCATTTCTGAGTACCCTACTCTCTAATTaaAATAAaaCATTTGC
>NW_010973023.1/4804652-4804731
AATTTGTGCTGGTGGCAACAGAATTCATTAGCATATTCATTTCTGAGTACCCTACTCTCTAATTaaAATAAaaCATTTGC
>NW_004973349.1/1035957-1035878
AATTTGTGCTGGTGGCAACAGAATTCATTAGCATATTCATTTCTGAGTACCCTACTCTCTAATTaaAATAAaaCATTTGC
>NW_008246059.1/2750797-2750718
AATTTGTGCTGGTGGCAACAGAATTCATTAGCATATTCATTTCTGAGTACCCTACTCTCTAATTaaAATAAaaCATTTGC
>NW_009629003.1/47334-47413
AATTTGTGCTGGTGGCAACAGAATTCATTAGCATATTCATTTCTGAGTACCCTACTCTCTAATTaaAATAAaaCATTTGC
>NW_005081547.1/4015629-4015708
AATTTGTGCTGGTGGCAACAGAATTCATTAGCATATTCATTTCTGAGTACCCTACTCTCTAATTaaAATAAaaCATTTGC
>NW_020340258.1/1187134-1187213
AATTTGTGCTGGTGGCAACAGAATTCATTAGCATATTCATTTCTGAGTACCCTACTCTCTAATTaaAATAAaaCATTTGC
>NW_004775541.1/4172887-4172966
AATTTGTGCTGGTGGCAACAGAATTCATTAGCATATTCATTTCTGAGTACCCTACTCTCTAATTaaAATAAaaCATTTGC
>NC_034410.1/89389573-89389494
AATTTGTGCTGGTGGCAACAGAATTCATTAGCATATTCATTTCTGAGTACCCTACTCTCTAATTaaAATAAaaCATTTGC
>NW_011950922.1/4825661-4825740
AATTTGTGCTGGTGGCAACAGAATTCATTAGCATATTCATTTCTGAGTACCCTACTCTCTAATTaaAATAAaaCATTTGC
>NW_009987308.1/20424-20345
AATTTGTGCTGGTGGCAACAGAATTCATTAGCATATTCATTTCTGAGTACCCTACTCTCTAATTaaAATAAaaCATTTGC
>NW_009664380.1/646717-646638
AATTTGTGCTGGTGGCAACAGAATTCATTAGCATATTCATTTCTGAGTACCCTACTCTCTAATTaaAATAAaaCATTTGC
>NC_006089.5/90865315-90865236
AATTTGTGCTGGTGGCAACAGAATTCATTAGCATATTCATTTCTGAGTACCCTACTCTCTAATTaaAATAAaaCATTTGC
>NW_005054311.1/9187899-9187820
AATTTGTGCTGGTGGCAACAGAATTCATTAGCATATTCATTTCTGAGTACCCTACTCTCTAATTaaAATAAaaCATTTGC
>NW_019776314.1/1959618-1959697
AATTTGTGCTGGTGGCAACAGAATTCATTAGCATATTCATTTCTGAGTACCCTACTCTCTAATTaaAATAAaaCATTTGC
>NW_016690220.1/171911-171990
AATTTGTGCTGGTGGCAACAGAATTCATTAGCATATTCATTTCTGAGTACCCTACTCTCTAATTaaAATAAaaCATTTGC
>NW_010773887.1/7253-7332
AATTTGTGCTGGTGGCAACAGAATTCATTAGCATATTCATTTCTGAGTACCCTACTCTCTAATTaaAATAAaaCATTTGC
>NW_015379230.1/92709627-92709548
AATTTGTGCTGGTGGCAACAGAATTCATTAGCATATTCATTTCTGAGTACCCTACTCTCTAATTaaAATAAaaCATTTGC
>NW_004678171.1/431336-431257
AATTTGTGCTGGTGGCAACAGAATTCATTAGCATATTCATTTCTGAGTACCCTACTCTCTAATTaaAATAAaaCATTTGC
>NW_018114010.1/1394617-1394696
AATTTGTGCTGGTGGCAACAGAATTCATTAGCATATTCATTTCTGAGTACCCTACTCTCTAATTaaAATAAaaCATTTGC
>NW_010205399.1/31388-31467
AATTTGTGCTGGTGGCAACAGAATTCATTAGCATATTCATTTCTGAGTACCCTACTCTCTAATTaaAATAAaaCATTTGC
>NW_010296684.1/20272-20193
AATTTGTGCTGGTGGCAACAGAATTCATTAGCATATTCATTTCTGAGTACCCTACTCTCTAATTaaAATAAaaCATTTGC
>NW_020109688.1/38214077-38213998
AATTTGTGCTGGTGGCAACAGAATTCATTAGCATATTCATTTCTGAGTACCCTACTCTCTAATTaaAATAAaaCATTTGC
>NW_009648539.1/1365616-1365695
AATTTGTGCTGGTGGCAACAGAATTCATTAGCATATTCATTTCTGAGTACCCTACTCTCTAATTaaAATAAaaCATTTGC
>NW_015090810.1/10627955-10627876
AATTTGTGCTGGTGGCAACAGAATTCATTAGCATATTCATTTCTGAGTACCCTACTCTCTAATTaaAATAAagCATTTGC
>NW_015438579.1/5374432-5374511
AATTTGTGCTGGTGGCAACGGAATTCATTAGCATATTCATTTCTGAGTACCCTACTCTCTAATTaaAATAAaaCATTTGC
>NC_029517.1/81821974-81821895
AATTTGTGCTGGTGGCAACGGAATTCATTAGCATATTCATTTCTGAGTACCCTACTCTCTAATTaaAATAAaaCATTTGC
>NW_004994034.1/3223130-3223051
AATTTGTGCTGGTGGCAAAAGAATTCATTAGCATATTCATTTCTGAGTACCCTACTCTCTAATTaaAATAAaaCATTTGC
>NW_004930275.1/874437-874516
AATTTGTGCTGGTGGCAAAAGAATTCATTAGCATATTCATTTCTGAGTACCCTACTCTCTAATTaaAATAAaaCATTTGC
>NW_007619034.1/1285108-1285029
AATTTGTGCTAGTGGCAACAGAATTCATTAGCATATTCATTTCTGAGTACCCTACTCTCTAATTaaAATAAaaCATTTGC
>NW_007359895.1/13910755-13910834
AATTTGTGCTGGTGGCAACAGAATTCATTAGCATATTCATTTCTGAGTATCCTACTCTCTAATTaaAATAAagCATTTGC
>NW_005854744.1/70288-70209
AATTTGTGCTGGTGGCAACAGAATTCATTAGCATATTCATTTCTGAGTATCCTACTCTCTAATTaaAATAAagCATTTGC
>NW_010460148.1/7254-7333
AATTTGTGCTGGTGGCAACAGAATTCATTAGCATATTCATTTCTGAGTACCCTGCTCTCTAATTaaAATAAaaCATTTGC
>NW_020455466.1/3483867-3483788
AATTTGTGCTGGTGGCAACAGAATTCATTAGCATATTCATTTCTGAGTAGCCTACTCTCTAATTaaAATAAaaCATTTGC
>NW_010581274.1/497389-497468
AATTTGTGCTGGTGGCAACAGAATTCATTAGCATATTCATTTCTGAGTAGCCTACTCTCTAATTaaAATAAaaCATTTGC
>NW_009902446.1/1562854-1562775
AATTTGTGCTGGTGGCAATAGAATTCATTAGCATATTCATTTCTGAGTACCCTACTCTCTAATTaaAATAAaaCCTTTGC
>NW_004848281.1/18585041-18584962
AATTTGTGCTGGTGGCAACAGAATTCATTAGCATATTCATTTCTGAGTACTCTACTCTCTAATTaaAATAAaaCATTTGC
>NW_002198279.1/4167135-4167056
AATTTGTGCTGGTGGCAACAGAATTCATTAGCATATTCATTTCTGAGTACTCTACTCTCTAATTaaAATAAaaCATTTGC
>NC_011465.1/96273286-96273207
AATTTGTGCTGGTGGCAACAGAATTCATTAGCATATTCATTTCTGAGTACTCTACTCTCTAATTaaAATAAaaCATTTGC
>NW_008649901.1/11286-11207
AATTTGTGCTGGTGGCAACAGAATTCATTAGCATATTCATTTCTGAGTACTCTACTCTCTAATTaaAATAAaaCATTTGC
>NW_010132193.1/20500-20421
AATTTGTGCTGGTGGCAACAGAATTCATTAGCATATTCATTTCTGAGTACTCTACTCTCTAATTaaAATAAaaCATTTGC
>NW_020664409.1/15944853-15944774
AATTTGTGCTGGTGGCAAAAGAATTCATTAGCATATTCATTTCTGAGTATCCTACTCTCTAATTaaAATAAagCATTTGC
>NW_009260128.1/1136576-1136497
AATTTGTGCTGGTGGCAACAGAATTCATTAGCATATTCATTTCTGAGTACCCTACTCTCTAATTaaAATAAaaGATTTGC
>NW_008795036.1/3103294-3103215
AATTTGTGCTGGTGGCAACAGAATTCATTAGCATATTCATTTCTGAGTACCCTACTCTCTAATTaaAATAAaaGATTTGC
>NW_009270794.1/387197-387118
AATGTGTGCTGGTGGCAACAGAATTCATTAGCATATTCATTTCTGAGTAGCCTACTCTCTAATTaaAATAAaaCATTTGC
>NW_020799095.1/90380916-90380839
AATTTGTGCTGGTGGCAACAGAATTCATTAGCATATTCATTTCTGAGTACCCTACTCTAATTAAAATAAaaCATTTGC
>NW_005087555.1/57380378-57380457
AATTTGTGCTGGTGGCAACAGAATTCATTAGCATATTCATTTCTGAGTACCCTACTCTCTAATTaaAATAAaaCATTTAC
>NW_020452704.1/671572-671493
AATTTGTGCTGGTGGCAACAGAATTCATTAGCATATTCATTTCTGAGTAGCTTACTCTCTAATTaaAATAAaaCATTTGC
>NW_012001949.1/5625005-5625087
AATGTGTGCTGGTGGCAATGCCATTCATTAGCATaTTCATTTCTgAGGAGTCAGTTACTCTCTAATTAAAATGGAACATTTGC
>NG_032949.1/129039-128957
AATGTGTGCTGGTGGCAATGCCATTCATTAGCATaTTCATTTCTgAGGAGTCAGTTACTCTCTAATTAAAATGGAACATTTGC
>NT_010966.15/55459946-55460028
AATGTGTGCTGGTGGCAATGCCATTCATTAGCATaTTCATTTCTgAGGAGTCAGTTACTCTCTAATTAAAATGGAACATTTGC
>NC_000018.10/76371152-76371234
AATGTGTGCTGGTGGCAATGCCATTCATTAGCATaTTCATTTCTgAGGAGTCAGTTACTCTCTAATTAAAATGGAACATTTGC
>NW_006735267.1/3575222-3575140
AATGTGTGCTGGTGGCAATGCCATTCATTAGCATaTTCATTTTTGAGGAGTCAGTTACTCTCTAATTAAAATGGAACATTTGC
>NC_023659.1/3575222-3575140
AATGTGTGCTGGTGGCAATGCCATTCATTAGCATaTTCATTTTTGAGGAGTCAGTTACTCTCTAATTAAAATGGAACATTTGC
>NW_010526492.1/20045-19966
AATTTGTGCTGATGGCAACAGAATTCATTAGCATATTCATTTCTGAGTACCCTACTCTCTAATTaaAATAAaaGATTTGC
>NW_010398109.1/20006-19927
AATTTGTGCTGGTGGCAAAAGAATTCATTAGCATATTCATTCCTGAGTACCCTACTCCCTAATTaaAATAAaaCATTTGC
>NW_010060426.1/22279-22358
AATTTGTGCTGGTGGCAACGGAATTCATTAGCATACTCATTTCTGAGTACCCTACTCTCTAATTaaAATAAaaCATTTGC
>NW_001581902.1/52484441-52484520
AATTTGTGCTGGTGGCAATAGAATTCATTAGCATATTTATTTCTGAGTAGCCTACTCTCTAATTaaAATggaaCATTTGC
>NC_008803.1/305254314-305254393
AATTTGTGCTGGTGGCAATAGAATTCATTAGCATATTTATTTCTGAGTAGCCTACTCTCTAATTaaAATggaaCATTTGC
>NW_019317552.1/3448326-3448244
CATGTGTGCTGGTGGCAATGCCATTCATCAGCATaTTCATTTTTGAGGAGTCAGTTACTCTCTAATTAAAATGGAACATTTGC
>NW_008621346.1/20009-19930
AATTTGTGCTGGTGGCAACAGAATTCATTAGCATATTCATTTCTGAGTACCCTACACTCTAATTaaAATAAaaCATTTGC
>NW_009168033.1/20983-20904
AATTTGTGCTGGTGGCAACAGAATTCATTAGCATATTCATTTCTGAGTACCCTACTCTCTAATTaaAATACaaGATTTGC
>NW_010252268.1/19563-19484
AATTCGTGCTGGTGGCAACAGAATTCATTAGCATATTCATTTCTGAGTACCCTACTCTCTAATTaaAATACaaCATTTGC
>NW_007778829.1/2762-2683
AATTTGTGCTGGTGGCAACAGAATTCATTAGCATaTTCATTTCTgAGGAGCCCACTCTCTAATTAAAATGGAACATTTGC
>NW_008824908.1/888664-888743
AATTTGTGCTGGTGGCAACAGAATTCATTAGCATATTCATTTCTGAGTACCCTACTCTCTAATTaaaAGAAaaGATTTGC
>NW_009245600.1/2083075-2082996
AATTTGTGCTGGTGGCAATAGAATTCATTAGCATATTCATTTCTGAGTACCCTAGTCTCTAATTaaAATAAaaCATTTGC
>NW_017493710.1/74166436-74166518
AACGTGTGCTGGTGGCAATGCCATTCATTAGCATaTTCATTTCTgAGGAGTCAGTTACTCTCTAATTAAAATGGAACATTTGC
>NC_018442.2/74166436-74166518
AACGTGTGCTGGTGGCAATGCCATTCATTAGCATaTTCATTTCTgAGGAGTCAGTTACTCTCTAATTAAAATGGAACATTTGC
>NW_020251522.1/69136357-69136439
AATGAGTGCTGGTGGCAATGCCATTCATTAGCATaTTCATTTCTgAGGAGTCAGTTACTCTCTAATTAAAATGGAACATTTGC
>NC_037686.1/69136357-69136439
AATGAGTGCTGGTGGCAATGCCATTCATTAGCATaTTCATTTCTgAGGAGTCAGTTACTCTCTAATTAAAATGGAACATTTGC
>NW_012116121.1/3203451-3203533
AATGTGTGCTGGTGGCAATGCCATTCATTAGCATaTTCATTTTTGAGGAGTCAGTTACTCTCTAATTAAAATGGAAGATTTGC
>NW_019932863.1/4165259-4165177
AATGTGTGCTGGTGGCAATGCCATTCATTAGCATaTTCATTTCTgAGGAGTCAGTTACTCTCTAATTAAAACGGAACATTTGC
>NC_036897.1/70609211-70609293
AATGTGTGCTGGTGGCAATGCCATTCATTAGCATaTTCATTTCTgAGGAGTCAGTTACTCTCTAATTAAAACGGAACATTTGC
>NW_014014338.1/29258482-29258564
AATGTGTGCTGGTGGCAATGCCATTCATTAGCATaTTCATTTCTgAGGAGTCAGTTACTCTCTAATTAAAACGGAACATTTGC
>NC_027886.1/73034687-73034769
AATGTGTGCTGGTGGCAATGCCATTCATTAGCATaTTCATTTCTgAGGAGTCAGTTACTCTCTAATTAAAACGGAACATTTGC
>NW_018343978.1/20079996-20079917
AATTTGTGCTGGTGGCAATAGAATTCATTAGCATATTCATTTCTGAGTAGCCTGCTCTCTAATTaaAATggAACATTTGC
>NW_010687662.1/6552-6631
AATTTGTGCTGGTGGCAAGAGAATTCATTAGCATATTCATTTCTGAGTACCCTGCTCTCTAATTaaAACAAaaCATTTGC
>NW_003823347.1/481854-481933
AATTTGTGCTGGTGGCAATAGAATTCATTAGCATATTCATTTTTGAGTAGCCTACTCTCTAATTaaaaTGGAACATTTGC
>NW_017728886.1/166606881-166606802
AATTTGTGCTGGTGGCAACAGAATTCATTAGCATATTCATTTCTAAGTATCCTACTCTCTAATTaaAGTAAaaCATTTGC
>NW_017728992.1/72136496-72136417
AATTTGTGCTGGTGGCAACAGAATTCATTAGCATATTCATTTCTAAGTATCCTACTCTCTAATTaaAGTAAaaCATTTGC
>NW_017710615.1/20658303-20658382
AATTTGTGCTGGTGGCAACAGAATTCATTAGCATATTCATTTCTAAGTATCCTACTCTCTAATTaaAGTAAaaCATTTGC
>NW_010829838.1/2748279-2748197
AATGTGTGCTGGTGGCAATGCCATTTATTAGCATaTTCATTTTTGAGGAGTCAGTTACTCTCTAATTAAAATGGAACATTTGC
>NW_016841755.1/2425863-2425945
AATGTGTGCTGGTGGCAATGCCATTTATTAGCATaTTCATTTTTGAGGAGTCAGTTACTCTCTAATTAAAATGGAACATTTGC
>NW_009086916.1/11363-11284
AATTTGTGCTGGTGGCAACAGAATTCATTAGCATATTCATTTCTGAGTACCCTACTCTCTAATTaaAATAAaaGACTCGC
>NW_018655836.1/5649075-5648996
AATTTGTGCTGGTGGCAACAGAATTCATTAGCATATTCATTTCTGAATACTCTACTCTCTAATTaaAATAAaaCATTTGC
>NW_019937248.1/71977435-71977513
AATGTGTGCTGGTGGCAATGCCATTCATTAGCATaTTCATTTCTgAGGAGTCACTCTCTAATTAAAATGGAACATTTGC
>NC_036921.1/71977435-71977513
AATGTGTGCTGGTGGCAATGCCATTCATTAGCATaTTCATTTCTgAGGAGTCACTCTCTAATTAAAATGGAACATTTGC
>NW_012101587.1/3950510-3950428
AATGTGTGCTGCTGGCAATGCCATTCATTAGCATaTTCATTTCTgAGGAGTCAGTTACTCTCTAATTAAAATGGAACATTTGC
>NW_018759898.1/3896-3978
AATGAGTGCTGGTGGCAATGCCATTCATTAGCATaTTCATTTCTGAGaAGTCAGTTACTCTCTaATTAAAATGGAACATTTGC
>NC_018169.2/68845753-68845835
AATGAGTGCTGGTGGCAATGCCATTCATTAGCATaTTCATTTCTGAGaAGTCAGTTACTCTCTaATTAAAATGGAACATTTGC
>NW_004087883.1/3869337-3869255
AATGTGTGCTGGTAGCAATGCCATTCATTAGCATaTTCATTTCTgAGGAGTCAGTTACTCTCTAATTAAAATGGAACATTTGC
>NC_019819.1/3870337-3870255
AATGTGTGCTGGTAGCAATGCCATTCATTAGCATaTTCATTTCTgAGGAGTCAGTTACTCTCTAATTAAAATGGAACATTTGC
>NW_009882014.1/27971-28051
AATTTGCGCTGGTGGCAACGGAATTCATTAGCATATTCATTTCTGAGTACCCTGCTCTCTAATTaaAATAAaacAATTTGC
>NW_006203974.1/96109-96188
AATTTGTGCTGGTGGCAATACAATTCATTAGCATaTTCATTTCTGAGATGTCTACTCTCTAATTAAAATGGAACATTTGC
>NW_005842935.1/305235-305156
AATTTGTGCTGGTGGCAACAGAATTCATTAGCATATTCATTTCTAAGTATCCTACTCTCTAATTaaAGTAAaaCATGTGC
>NW_014805709.1/12642620-12642702
AATGTGTGCTGGTGGCAATGCCGTTTATTAGCATaTTCATTTCTgAGGAGTCAGTTACTCTCTAATTAAAATGGAACATTTGC
>NC_027910.1/66522500-66522582
AATGTGTGCTGGTGGCAATGCCGTTTATTAGCATaTTCATTTCTgAGGAGTCAGTTACTCTCTAATTAAAATGGAACATTTGC
>NW_005092996.1/3734942-3734860
AATGTGTGCTGGTGGCAATGCCGTTTATTAGCATaTTCATTTCTgAGGAGTCAGTTACTCTCTAATTAAAATGGAACATTTGC
>NC_022289.1/3734942-3734860
AATGTGTGCTGGTGGCAATGCCGTTTATTAGCATaTTCATTTCTgAGGAGTCAGTTACTCTCTAATTAAAATGGAACATTTGC
>NW_012011145.1/3931953-3931871
AATGTGTGCTGGTGGCAATGCCGTTTATTAGCATaTTCATTTCTgAGGAGTCAGTTACTCTCTAATTAAAATGGAACATTTGC
>NW_004624806.1/4211622-4211545
CATTTGTGCTAGTGGCAATATAATTCATTAGCATaTTCATTTCTgAAGAGTCTACTCTAATTAAAATGGAACATTTGC
>NW_007248835.1/117370-117288
AATTTGTGCTGGTGGCAATCCTGTCCGTTAGCATACTCATTTCTAGGGAATCAGTTACTCTCTAATTAAAATGGAACATTTGC
>NW_003184336.1/4582136-4582216
GATGTGTGCTGGTGGCAATGCCGTTCATTAACATTCATTTCTgAGGAGTCAGTTACTCTCTAATTAAAATGAAACATTCGC
>NC_013908.1/113975082-113975162
GATGTGTGCTGGTGGCAATGCCGTTCATTAACATTCATTTCTgAGGAGTCAGTTACTCTCTAATTAAAATGAAACATTCGC
>NW_004955402.1/59760853-59760930
CATTTGTGCTCGTGGCAATAGAATTCATTAGCATaTTCATTTCTgAAGAGTCTACTCTAATTAAAATGGAACATTTGC
>NW_011046472.1/3140956-3140879
CATTTGTGCTAGTGGCAATATAATTCATTAGCATATTCATTTCTgAAGAGTCTACTCTAATTAAAACGGAACATTTGC
>NW_006607785.1/1433884-1433805
AATTTGTGCTGGTGGCAACAGAATTCATTTGCATATTCATTTCCGAGTATCCTACTCTCTAATTaaAATAAagCATTTGG
>NW_004524696.1/4255454-4255531
CATTTGTGCTCATGGCAATAGAATCCATTAGCATaTTCATTTCTgAAGAGTCTACTCTAATTAAAATGGAACATTTGC
>NW_004454163.1/42414260-42414339
AGTGTGTGCTGGTGGCAGCAAAATTCATTAGCATaTTCATTTTTGAGGAGTCTACTCTCTAATTAAAATGGAACATTTGT
>NW_009315996.1/15425-15346
TATTTGTGCTGGTGGCAACAGAATTCATTTGCATATTCATTTCTGACTACCCTATTCTCTAATTaaAATAAaaGATTTGC
>NW_012148574.1/1686587-1686665
AGTTTGTGCTGGTGGCAATACAACTCATTAGCATaTTCATTTCTgAGGAGTCGGTTACTAATTAAAATGGAACATTTGC
>NW_009209841.1/20704-20625
AGTTTGTGCTGGTGGCAACAGAATTCATTAGCATATTCATTTCTGcaTccccTaCTCTCTAATTaaAATAAaaGATTTGC
>NW_018502140.1/2815506-2815424
AATGTGTGCTGGTGGCAATGTCGTTCGTTAACATaTTCATTTCTgAGGAGTCAGTTACTCTCTAATTAAAATGGAACATTCGC
